# Supplementary material for: Transcriptome analysis of the 2,4-dichlorophenoxyacetic acid (2,4-D)-tolerant cotton chromosome substitution line CS-B15sh and its susceptible parental lines G. hirsutum L. cv. Texas Marker-1 and G. barbadense L. cv. Pima 379
Source: Front Plant Sci. 2022 Aug 22;13:910369. doi: 10.3389/fpls.2022.910369 (PMC9441920; doi:10.3389/fpls.2022.910369)
Supplement: Supplementary Table 1 — List of DEGs in the composite set (union of 3 genotypes). [file Table_1.XLSX]

## Sheet: degs_hat_v_utd_3geno_union
GeneID	Pima 379_log2FC	Pima 379_FDR	CS-B15sh_log2FC	CS-B15sh_FDR	TM-1_log2FC	TM-1_FDR	IPRID	Description	KEGGID	KEGGDescription	GOID	GOType	GODescription
Gohir.1Z015600	-0.502335	0.0211824	-0.721008	0.000840929	-1.13736	4.18571e-06	IPR000225|IPR011989|IPR016024	Armadillo|Armadillo-like helical|Armadillo-type fold	NA	NA	GO:0005515	Molecular Function	protein binding
Gohir.1Z015700	-1.03529	0.0173941	-2.2014	1.73033e-05	-3.33925	8.74316e-08	IPR038931	Probable NAD(P)H dehydrogenase subunit CRR3, chloroplastic	NA	NA	GO:0009535|GO:0009773|GO:0010598	Cellular Component|Biological Process|Cellular Component	chloroplast thylakoid membrane|photosynthetic electron transport in photosystem I|NAD(P)H dehydrogenase complex (plastoquinone)
Gohir.1Z049313	-0.138673	0.478168	-0.58133	0.00203468	-1.15967	8.07366e-07	IPR013892	Cytochrome c oxidase biogenesis protein Cmc1-like	NA	NA	NA	NA	NA
Gohir.1Z049316	-1.2903	0.00844426	-1.22574	0.00578344	-1.98626	7.54527e-05	IPR000683|IPR036291	Oxidoreductase, N-terminal|NAD(P)-binding domain superfamily	NA	NA	GO:0016491	Molecular Function	oxidoreductase activity
Gohir.1Z049330	-0.280204	0.521603	-1.03238	0.0118613	-2.39241	5.10254e-06	IPR000683|IPR036291	Oxidoreductase, N-terminal|NAD(P)-binding domain superfamily	NA	NA	GO:0016491	Molecular Function	oxidoreductase activity
Gohir.1Z049331	0.869092	0.0140821	-1.16799	8.28157e-05	-2.28917	2.13626e-08	NA	NA	NA	NA	NA	NA	NA
Gohir.1Z049354	-0.753877	0.0727619	-2.78418	1.67453e-06	-3.02957	1.86074e-07	IPR000209|IPR036852|IPR041469	Peptidase S8/S53 domain|Peptidase S8/S53 domain superfamily|Subtilisin-like protease, fibronectin type-III domain	NA	NA	GO:0004252|GO:0006508	Molecular Function|Biological Process	serine-type endopeptidase activity|proteolysis
Gohir.1Z049363	-0.933463	0.0465229	-1.87017	0.00022988	-3.77026	9.48094e-08	IPR001680|IPR015943|IPR017986|IPR036322	WD40 repeat|WD40/YVTN repeat-like-containing domain superfamily|WD40-repeat-containing domain|WD40-repeat-containing domain superfamily	ko01522|ko04115|ko04120|ko04712	Endocrine resistance|p53 signaling pathway|Ubiquitin mediated proteolysis|Circadian rhythm - plant	GO:0005515	Molecular Function	protein binding
Gohir.1Z049365	-0.385043	0.0310696	-0.50562	0.00108547	-0.92584	8.78743e-07	IPR029071|IPR039690|IPR040610	Ubiquitin-like domain superfamily|U11/U12 small nuclear ribonucleoprotein 25kDa protein|SNRNP25, ubiquitin-like domain	NA	NA	GO:0000398|GO:0005689	Biological Process|Cellular Component	mRNA splicing, via spliceosome|U12-type spliceosomal complex
Gohir.1Z049372	0.453747	0.0289797	1.08047	1.13148e-05	1.46685	1.09773e-07	IPR000717|IPR006746|IPR033464	Proteasome component (PCI) domain|26S proteasome non-ATPase regulatory subunit Rpn12|CSN8/PSMD8/EIF3K	ko01522|ko03050|ko05012|ko05169	Endocrine resistance|Proteasome|Parkinson disease|Epstein-Barr virus infection	GO:0005838|GO:0006508	Cellular Component|Biological Process	proteasome regulatory particle|proteolysis
Gohir.1Z049378	-1.40737	0.00431979	-2.00784	8.36918e-05	-3.30668	2.05704e-07	NA	NA	NA	NA	NA	NA	NA
Gohir.1Z049389	-0.173404	0.449406	-0.294461	0.134897	-0.743473	0.000568922	NA	NA	NA	NA	NA	NA	NA
Gohir.1Z049399	-2.07115	0.000696322	-1.58883	0.00185042	-1.23478	0.00857431	IPR001268|IPR010218|IPR037232	NADH:ubiquinone oxidoreductase, 30kDa subunit|NADH dehydrogenase, subunit C|NADH:ubiquinone oxidoreductase, 30kDa subunit superfamily	ko00190	Oxidative phosphorylation	GO:0008137|GO:0016651|GO:0055114	Molecular Function|Molecular Function|Biological Process	NADH dehydrogenase (ubiquinone) activity|oxidoreductase activity, acting on NAD(P)H|oxidation-reduction process
Gohir.1Z049419	1.58201	4.66231e-05	1.31828	5.90806e-05	1.02128	0.000578498	IPR003851	Zinc finger, Dof-type	NA	NA	GO:0003677|GO:0006355	Molecular Function|Biological Process	DNA binding|regulation of transcription, DNA-templated
Gohir.1Z049425	0.111742	0.576856	0.659572	0.000803467	1.0828	2.29057e-06	IPR005570|IPR012340	RNA polymerase, Rpb8|Nucleic acid-binding, OB-fold	ko01522|ko03020|ko04623|ko05016	Endocrine resistance|RNA polymerase|Cytosolic DNA-sensing pathway|Huntington disease	GO:0006351	Biological Process	transcription, DNA-templated
Gohir.1Z049445	1.18655	5.02035e-05	0.150361	0.439558	-0.179302	0.336854	IPR001841|IPR008913|IPR013083|IPR017921|IPR037274|IPR037275|IPR039512	Zinc finger, RING-type|Zinc finger, CHY-type|Zinc finger, RING/FYVE/PHD-type|Zinc finger, CTCHY-type|Zinc finger, CHY-type superfamily|Zinc finger, CTCHY-type superfamily|RCHY1, zinc-ribbon	ko01522	Endocrine resistance	GO:0008270	Molecular Function	zinc ion binding
Gohir.1Z049448	-3.68333	0.000792059	-2.61992	0.00386615	-6.4429	5.97974e-06	IPR001611|IPR013210|IPR032675	Leucine-rich repeat|Leucine-rich repeat-containing N-terminal, plant-type|Leucine-rich repeat domain superfamily	NA	NA	GO:0005515	Molecular Function	protein binding
Gohir.1Z049463	-0.895773	0.00209933	-1.46504	6.51377e-06	-2.01705	5.58389e-08	IPR021562	Protein of unknown function DUF3007	NA	NA	NA	NA	NA
Gohir.1Z049473	0.251878	0.307841	1.00702	0.000159882	1.79041	1.1412e-07	NA	NA	ko00510|ko00513|ko04141	N-Glycan biosynthesis|Various types of N-glycan biosynthesis|Protein processing in endoplasmic reticulum	NA	NA	NA
Gohir.1Z049478	-2.38086	0.000302616	-2.3103	0.000103187	-2.4057	3.93889e-05	IPR000194|IPR000793|IPR027417|IPR038376	ATPase, F1/V1/A1 complex, alpha/beta subunit, nucleotide-binding domain|ATP synthase, alpha subunit, C-terminal|P-loop containing nucleoside triphosphate hydrolase|ATP synthase, alpha subunit, C-terminal domain superfamily	NA	NA	GO:0005524|GO:0015986	Molecular Function|Biological Process	ATP binding|ATP synthesis coupled proton transport
Gohir.1Z049479	0.135314	0.302459	0.247046	0.0418522	0.544115	8.34079e-05	IPR037119	Haem oxygenase HugZ-like superfamily	NA	NA	NA	NA	NA
Gohir.1Z049492	-0.938868	0.0112105	-1.43174	0.000181221	-1.77725	1.04515e-05	IPR008896	Protein TIC214	NA	NA	GO:0016021	Cellular Component	integral component of membrane
Gohir.1Z049494	-1.7807	0.00175797	-1.51058	0.00205998	-1.91641	0.000185056	IPR008896	Protein TIC214	NA	NA	GO:0016021	Cellular Component	integral component of membrane
Gohir.1Z049518	-0.0653044	0.715817	0.223235	0.142217	0.556762	0.000735906	IPR004839|IPR015421|IPR015422|IPR015424	Aminotransferase, class I/classII|Pyridoxal phosphate-dependent transferase, major domain|Pyridoxal phosphate-dependent transferase domain 1|Pyridoxal phosphate-dependent transferase	ko00220|ko00250|ko00710|ko01522	Arginine biosynthesis|Alanine, aspartate and glutamate metabolism|Carbon fixation in photosynthetic organisms|Endocrine resistance	GO:0003824|GO:0009058|GO:0030170	Molecular Function|Biological Process|Molecular Function	catalytic activity|biosynthetic process|pyridoxal phosphate binding
Gohir.1Z049522	0.978196	0.00410693	2.26644	6.6943e-07	2.28861	1.2437e-07	IPR000008|IPR035892	C2 domain|C2 domain superfamily	NA	NA	NA	NA	NA
Gohir.1Z049533	-0.359692	0.050945	-0.528106	0.00315184	-0.637523	0.000460837	IPR004843|IPR007708|IPR029052	Calcineurin-like phosphoesterase domain, ApaH type|Lariat debranching enzyme, C-terminal|Metallo-dependent phosphatase-like	ko01522	Endocrine resistance	GO:0006397|GO:0016787|GO:0016788	Biological Process|Molecular Function|Molecular Function	mRNA processing|hydrolase activity|hydrolase activity, acting on ester bonds
Gohir.1Z049534	-1.65797	0.00411821	-1.79656	0.000919839	-2.43112	3.4507e-05	IPR002171|IPR005880|IPR008991|IPR014722|IPR014726|IPR022669	Ribosomal protein L2|Ribosomal protein L2, bacterial/organellar-type|Translation protein SH3-like domain superfamily|Ribosomal protein L2, domain 2|Ribosomal protein L2, domain 3|Ribosomal protein L2, C-terminal	NA	NA	GO:0003723|GO:0003735|GO:0005840|GO:0006412|GO:0015934|GO:0016740	Molecular Function|Molecular Function|Cellular Component|Biological Process|Cellular Component|Molecular Function	RNA binding|structural constituent of ribosome|ribosome|translation|large ribosomal subunit|transferase activity
Gohir.1Z049550	-1.18529	0.000833096	-1.82337	3.42137e-06	-1.98163	4.04547e-07	IPR035992|IPR040249	Ricin B-like lectins|Ricin B-like lectin EULS3-like	NA	NA	NA	NA	NA
Gohir.1Z049558	-1.18124	0.000958266	-1.4018	5.42591e-05	-2.33886	7.53492e-08	IPR003685|IPR036579	Photosystem I PsaD|Photosystem I, reaction centre subunit PsaD superfamily	ko00195|ko01522	Photosynthesis|Endocrine resistance	GO:0009522|GO:0009538|GO:0015979	Cellular Component|Cellular Component|Biological Process	photosystem I|photosystem I reaction center|photosynthesis
Gohir.1Z049560	0.117523	0.708522	0.562112	0.0394382	1.2225	8.56269e-05	IPR001680|IPR015943|IPR017986|IPR036322	WD40 repeat|WD40/YVTN repeat-like-containing domain superfamily|WD40-repeat-containing domain|WD40-repeat-containing domain superfamily	ko01522	Endocrine resistance	GO:0005515	Molecular Function	protein binding
Gohir.1Z049565	-0.440113	0.0532566	-0.768199	0.000919205	-1.33761	1.33861e-06	NA	NA	NA	NA	NA	NA	NA
Gohir.1Z049571	2.18784	0.000995275	2.71808	4.22068e-05	3.29463	2.77635e-06	IPR003441|IPR036093	NAC domain|NAC domain superfamily	NA	NA	GO:0003677|GO:0006355	Molecular Function|Biological Process	DNA binding|regulation of transcription, DNA-templated
Gohir.1Z049572	-0.591091	0.000444429	-0.521243	0.000369792	-0.385226	0.00364077	NA	NA	NA	NA	NA	NA	NA
Gohir.1Z049573	0.406497	0.696555	4.76754	1.24558e-05	6.15833	4.86204e-07	IPR000719|IPR001611|IPR011009|IPR025875|IPR032675	Protein kinase domain|Leucine-rich repeat|Protein kinase-like domain superfamily|Leucine rich repeat 4|Leucine-rich repeat domain superfamily	NA	NA	GO:0004672|GO:0005515|GO:0005524|GO:0006468	Molecular Function|Molecular Function|Molecular Function|Biological Process	protein kinase activity|protein binding|ATP binding|protein phosphorylation
Gohir.1Z049590	-0.267007	0.233954	-0.602372	0.00491087	-1.05664	1.70387e-05	NA	NA	NA	NA	NA	NA	NA
Gohir.1Z049602	-0.679298	0.0180498	-1.29208	4.69103e-05	-1.67211	1.14264e-06	IPR001907|IPR023562|IPR029045	ATP-dependent Clp protease proteolytic subunit|Clp protease proteolytic subunit /Translocation-enhancing protein TepA|ClpP/crotonase-like domain superfamily	NA	NA	GO:0004252|GO:0006508	Molecular Function|Biological Process	serine-type endopeptidase activity|proteolysis
Gohir.1Z049608	0.0261678	0.90444	-0.629061	0.00130963	-0.889838	2.97378e-05	NA	NA	NA	NA	NA	NA	NA
Gohir.1Z049612	0.732011	0.0161275	-1.26229	0.000101245	-1.45122	1.38302e-05	NA	NA	NA	NA	NA	NA	NA
Gohir.1Z049617	-1.58202	0.448011	2.07934	0.000641526	3.69582	1.14169e-06	IPR000719|IPR001611|IPR011009|IPR032675	Protein kinase domain|Leucine-rich repeat|Protein kinase-like domain superfamily|Leucine-rich repeat domain superfamily	NA	NA	GO:0004672|GO:0005515|GO:0005524|GO:0006468	Molecular Function|Molecular Function|Molecular Function|Biological Process	protein kinase activity|protein binding|ATP binding|protein phosphorylation
Gohir.1Z049621	-0.104749	0.436793	-0.316683	0.010832	-0.466611	0.000375897	IPR013892	Cytochrome c oxidase biogenesis protein Cmc1-like	ko01522	Endocrine resistance	NA	NA	NA
Gohir.1Z049627	0.483014	0.0033748	0.473113	0.00164142	0.669759	3.57239e-05	IPR012580|IPR039754	NUC153|Pre-rRNA-processing protein Esf1	NA	NA	GO:0005634|GO:0006364	Cellular Component|Biological Process	nucleus|rRNA processing
Gohir.1Z049629	-0.0706788	0.662853	-0.562463	0.000428319	-0.627362	9.31761e-05	IPR000305|IPR027520|IPR035901	GIY-YIG endonuclease|Structure-specific endonuclease subunit Slx1|GIY-YIG endonuclease superfamily	ko01522|ko03460	Endocrine resistance|Fanconi anemia pathway	GO:0006281|GO:0017108|GO:0033557	Biological Process|Molecular Function|Cellular Component	DNA repair|5'-flap endonuclease activity|Slx1-Slx4 complex
Gohir.1Z049637	-0.0123835	0.948465	0.214313	0.142507	0.604212	0.000222543	IPR034704	L28p-like	NA	NA	NA	NA	NA
Gohir.1Z049675	-0.300314	0.0506144	-0.335537	0.0184828	-0.561408	0.000261307	IPR013892	Cytochrome c oxidase biogenesis protein Cmc1-like	ko01522	Endocrine resistance	NA	NA	NA
Gohir.1Z049694	-1.92226	0.000357366	-1.65639	0.000327375	-1.67837	0.000189853	IPR001135|IPR001694|IPR022885|IPR029014|IPR038290	NADH-quinone oxidoreductase, subunit D|NADH:ubiquinone oxidoreductase, subunit 1/F420H2 oxidoreductase subunit H|NAD(P)H-quinone oxidoreductase subunit D/H|[NiFe]-hydrogenase, large subunit|NADH-quinone oxidoreductase, subunit D superfamily	ko00190	Oxidative phosphorylation	GO:0016020|GO:0016651|GO:0048038|GO:0051287|GO:0055114	Cellular Component|Molecular Function|Molecular Function|Molecular Function|Biological Process	membrane|oxidoreductase activity, acting on NAD(P)H|quinone binding|NAD binding|oxidation-reduction process
Gohir.1Z049709	4.76831	0.0585716	6.11635	8.45594e-05	5.5623	7.3552e-05	NA	NA	NA	NA	NA	NA	NA
Gohir.1Z049733	-0.517642	0.0638787	-0.545712	0.0321043	-1.36202	1.26658e-05	NA	NA	NA	NA	NA	NA	NA
Gohir.1Z049734	-2.04814	0.00179555	-1.85949	0.00137817	-2.14106	0.00028212	IPR001063|IPR005727|IPR036394	Ribosomal protein L22/L17|Ribosomal protein L22, bacterial/chloroplast-type|Ribosomal protein L22/L17 superfamily	ko01522|ko03010	Endocrine resistance|Ribosome	GO:0003735|GO:0005840|GO:0006412|GO:0015934	Molecular Function|Cellular Component|Biological Process|Cellular Component	structural constituent of ribosome|ribosome|translation|large ribosomal subunit
Gohir.1Z049773	1.35729	0.348581	3.22869	0.000118447	3.87137	1.02186e-05	IPR000719|IPR011009	Protein kinase domain|Protein kinase-like domain superfamily	NA	NA	GO:0004672|GO:0005524|GO:0006468	Molecular Function|Molecular Function|Biological Process	protein kinase activity|ATP binding|protein phosphorylation
Gohir.1Z049816	1.5522	0.000119517	1.24806	0.000180563	1.97948	5.67784e-07	NA	NA	NA	NA	NA	NA	NA
Gohir.1Z049834	-2.22376	0.000931011	-1.8903	0.00108128	-2.07559	0.000331341	IPR001351|IPR004044|IPR005704|IPR009019|IPR015946|IPR036419	Ribosomal protein S3, C-terminal|K Homology domain, type 2|Ribosomal protein S3, bacterial-type|K homology domain superfamily, prokaryotic type|K homology domain-like, alpha/beta|Ribosomal protein S3, C-terminal domain superfamily	ko01522|ko03010	Endocrine resistance|Ribosome	GO:0003723|GO:0003735|GO:0006412	Molecular Function|Molecular Function|Biological Process	RNA binding|structural constituent of ribosome|translation
Gohir.1Z049934	-2.85605	0.000473934	-1.78617	0.00505062	-2.0511	0.0012927	IPR000114|IPR016180|IPR036920	Ribosomal protein L16|Ribosomal protein L10e/L16|Ribosomal protein L10e/L16 superfamily	ko01522|ko03010	Endocrine resistance|Ribosome	GO:0003735|GO:0005840|GO:0006412|GO:0019843	Molecular Function|Cellular Component|Biological Process|Molecular Function	structural constituent of ribosome|ribosome|translation|rRNA binding
Gohir.1Z049992	-2.22382	0.000556418	-2.15481	0.000199971	-2.427	3.73731e-05	IPR000194|IPR000793|IPR027417|IPR038376	ATPase, F1/V1/A1 complex, alpha/beta subunit, nucleotide-binding domain|ATP synthase, alpha subunit, C-terminal|P-loop containing nucleoside triphosphate hydrolase|ATP synthase, alpha subunit, C-terminal domain superfamily	NA	NA	GO:0005524|GO:0015986	Molecular Function|Biological Process	ATP binding|ATP synthesis coupled proton transport
Gohir.1Z050031	0.31811	0.432703	1.82775	2.98022e-05	2.14906	2.01227e-06	IPR001611|IPR032675	Leucine-rich repeat|Leucine-rich repeat domain superfamily	NA	NA	GO:0005515	Molecular Function	protein binding
Gohir.1Z050166	-0.676107	0.0231029	-0.747136	0.00757543	-0.967683	0.000777958	NA	NA	ko01522|ko03010	Endocrine resistance|Ribosome	NA	NA	NA
Gohir.1Z050180	-1.25938	0.015578	-1.77768	0.000919839	-1.38595	0.00421874	IPR006217|IPR013081|IPR013082|IPR037025	Photosystem II cytochrome b559, alpha subunit|Photosystem II cytochrome b559, N-terminal|Photosystem II cytochrome b559, alpha subunit, lumenal region|Photosystem II cytochrome b559, alpha subunit superfamily	ko00195|ko01522	Photosynthesis|Endocrine resistance	GO:0009523|GO:0009767|GO:0015979|GO:0016021|GO:0019684|GO:0020037|GO:0046872	Cellular Component|Biological Process|Biological Process|Cellular Component|Biological Process|Molecular Function|Molecular Function	photosystem II|photosynthetic electron transport chain|photosynthesis|integral component of membrane|photosynthesis, light reaction|heme binding|metal ion binding
Gohir.1Z050202	-0.373197	0.231681	-0.799338	0.00789433	-1.4004	3.94904e-05	NA	NA	NA	NA	NA	NA	NA
Gohir.1Z050292	-2.02754	0.00144633	-1.59925	0.00315776	-1.88388	0.000604919	IPR002171|IPR005880|IPR008991|IPR012340|IPR014726|IPR022666|IPR022669	Ribosomal protein L2|Ribosomal protein L2, bacterial/organellar-type|Translation protein SH3-like domain superfamily|Nucleic acid-binding, OB-fold|Ribosomal protein L2, domain 3|Ribosomal Proteins L2, RNA binding domain|Ribosomal protein L2, C-terminal	NA	NA	GO:0003723|GO:0003735|GO:0005840|GO:0006412|GO:0015934|GO:0016740	Molecular Function|Molecular Function|Cellular Component|Biological Process|Cellular Component|Molecular Function	RNA binding|structural constituent of ribosome|ribosome|translation|large ribosomal subunit|transferase activity
Gohir.1Z050480	-2.43576	0.00016614	-1.98145	0.000211947	-1.93373	0.000169939	IPR001705|IPR011332|IPR038584	Ribosomal protein L33|Zinc-binding ribosomal protein|Ribosomal protein L33 superfamily	ko01522|ko03010	Endocrine resistance|Ribosome	GO:0003735|GO:0005840|GO:0006412	Molecular Function|Cellular Component|Biological Process	structural constituent of ribosome|ribosome|translation
Gohir.1Z050580	-1.54633	0.00194933	-1.79387	0.000193381	-1.54118	0.000433984	IPR001907|IPR023562|IPR029045	ATP-dependent Clp protease proteolytic subunit|Clp protease proteolytic subunit /Translocation-enhancing protein TepA|ClpP/crotonase-like domain superfamily	ko01522|ko04112|ko04212	Endocrine resistance|Cell cycle - Caulobacter|Longevity regulating pathway - worm	GO:0004252|GO:0006508	Molecular Function|Biological Process	serine-type endopeptidase activity|proteolysis
Gohir.1Z053600	1.78669	0.0317899	7.04792	8.85487e-08	7.06909	1.37499e-08	NA	NA	NA	NA	NA	NA	NA
Gohir.1Z054000	-1.3863	0.000912669	-1.03261	0.00315273	-2.04669	2.3187e-06	IPR003676	Small auxin-up RNA	ko04075	Plant hormone signal transduction	GO:0009733	Biological Process	response to auxin
Gohir.1Z067200	1.37061	0.000707158	1.71587	2.59171e-05	0.619915	0.0442165	IPR010471	Protein of unknown function DUF1068	NA	NA	NA	NA	NA
Gohir.A01G000800	-2.42524	0.0185002	-5.92617	1.97429e-05	-6.90452	4.7114e-06	IPR002076	ELO family	NA	NA	GO:0016021	Cellular Component	integral component of membrane
Gohir.A01G001000	-1.20371	1.87405e-05	-1.28542	1.66325e-06	-1.30286	3.76969e-07	IPR002641|IPR016035|IPR033562	Patatin-like phospholipase domain|Acyl transferase/acyl hydrolase/lysophospholipase|Patatin-like phospholipase domain-containing protein	NA	NA	GO:0006629|GO:0016042|GO:0016787	Biological Process|Biological Process|Molecular Function	lipid metabolic process|lipid catabolic process|hydrolase activity
Gohir.A01G001300	0.783288	0.227316	2.70351	0.000304641	4.07685	2.91441e-06	IPR004000|IPR043129	Actin family|ATPase, nucleotide binding domain	ko01522	Endocrine resistance	NA	NA	NA
Gohir.A01G001400	0.387133	0.0879208	0.772464	0.000851982	1.12734	1.0581e-05	IPR003422|IPR023184|IPR036811	Cytochrome b-c1 complex, subunit 6|Ubiquinol-cytochrome C reductase hinge domain|Ubiquinol-cytochrome C reductase hinge domain superfamily	ko00190|ko04260|ko04714|ko04932|ko05010|ko05012|ko05016	Oxidative phosphorylation|Cardiac muscle contraction|Thermogenesis|Non-alcoholic fatty liver disease (NAFLD)|Alzheimer disease|Parkinson disease|Huntington disease	GO:0006122|GO:0008121	Biological Process|Molecular Function	mitochondrial electron transport, ubiquinol to cytochrome c|ubiquinol-cytochrome-c reductase activity
Gohir.A01G001500	-0.194674	0.447099	-0.793932	0.0017282	-0.859799	0.000656136	IPR005178|IPR031171	Organic solute transporter subunit alpha/Transmembrane protein 184|Lazarus 1	NA	NA	GO:0009626	Biological Process	plant-type hypersensitive response
Gohir.A01G001700	-0.99164	0.0452985	0.862733	0.0571482	2.59633	8.25717e-06	IPR003441|IPR036093	NAC domain|NAC domain superfamily	NA	NA	GO:0003677|GO:0006355	Molecular Function|Biological Process	DNA binding|regulation of transcription, DNA-templated
Gohir.A01G002000	0.0530117	0.752096	0.688661	6.14247e-05	1.0905	1.2212e-07	IPR000357|IPR001494|IPR011989|IPR016024|IPR040122	HEAT repeat|Importin-beta, N-terminal domain|Armadillo-like helical|Armadillo-type fold|Importin beta family	ko01522	Endocrine resistance	GO:0005515|GO:0006606|GO:0006886|GO:0008536	Molecular Function|Biological Process|Biological Process|Molecular Function	protein binding|protein import into nucleus|intracellular protein transport|Ran GTPase binding
Gohir.A01G002300	-1.24916	0.0513719	-2.55886	0.00026127	-4.546	5.39222e-07	IPR000425|IPR023271|IPR034294	Major intrinsic protein|Aquaporin-like|Aquaporin transporter	ko01522	Endocrine resistance	GO:0015267|GO:0016020|GO:0055085	Molecular Function|Cellular Component|Biological Process	channel activity|membrane|transmembrane transport
Gohir.A01G002500	-0.171981	0.214805	-0.414378	0.0025563	-0.799395	1.65827e-06	IPR001680|IPR015943|IPR017986|IPR020472|IPR022052|IPR036322	WD40 repeat|WD40/YVTN repeat-like-containing domain superfamily|WD40-repeat-containing domain|G-protein beta WD-40 repeat|Histone-binding protein RBBP4, N-terminal|WD40-repeat-containing domain superfamily	ko01522|ko04218	Endocrine resistance|Cellular senescence	GO:0005515	Molecular Function	protein binding
Gohir.A01G003000	0.574359	0.000511045	0.101017	0.425256	0.220312	0.0725915	IPR002130|IPR029000	Cyclophilin-type peptidyl-prolyl cis-trans isomerase domain|Cyclophilin-like domain superfamily	NA	NA	GO:0000413|GO:0003755	Biological Process|Molecular Function	protein peptidyl-prolyl isomerization|peptidyl-prolyl cis-trans isomerase activity
Gohir.A01G003266	1.81274	0.0190248	1.45649	0.0254094	3.02368	9.1226e-05	IPR005123|IPR026992|IPR027443	Oxoglutarate/iron-dependent dioxygenase|Non-haem dioxygenase N-terminal domain|Isopenicillin N synthase-like	NA	NA	GO:0016491|GO:0055114	Molecular Function|Biological Process	oxidoreductase activity|oxidation-reduction process
Gohir.A01G003474	-0.299229	0.0878521	-0.589004	0.0006008	-0.425086	0.00625396	IPR020471|IPR023210|IPR036812	Aldo/keto reductase|NADP-dependent oxidoreductase domain|NADP-dependent oxidoreductase domain superfamily	NA	NA	GO:0016491|GO:0055114	Molecular Function|Biological Process	oxidoreductase activity|oxidation-reduction process
Gohir.A01G004100	-0.341853	0.373255	-1.21235	0.00164364	-1.74808	3.71662e-05	IPR001025|IPR011011|IPR013083|IPR019787|IPR043151	Bromo adjacent homology (BAH) domain|Zinc finger, FYVE/PHD-type|Zinc finger, RING/FYVE/PHD-type|Zinc finger, PHD-finger|Bromo adjacent homology (BAH) domain superfamily	NA	NA	GO:0003682	Molecular Function	chromatin binding
Gohir.A01G004300	-0.205914	0.468734	0.420257	0.094872	1.03832	0.000219942	IPR000398|IPR001796|IPR012262|IPR023451|IPR024072|IPR036926	Thymidylate synthase|Dihydrofolate reductase domain|Bifunctional dihydrofolate reductase/thymidylate synthase|Thymidylate synthase/dCMP hydroxymethylase domain|Dihydrofolate reductase-like domain superfamily|Thymidylate synthase/dCMP hydroxymethylase superfamily	ko00240|ko00670|ko00790	Pyrimidine metabolism|One carbon pool by folate|Folate biosynthesis	GO:0004146|GO:0004799|GO:0006231|GO:0006730|GO:0046654|GO:0055114	Molecular Function|Molecular Function|Biological Process|Biological Process|Biological Process|Biological Process	dihydrofolate reductase activity|thymidylate synthase activity|dTMP biosynthetic process|one-carbon metabolic process|tetrahydrofolate biosynthetic process|oxidation-reduction process
Gohir.A01G004600	3.61623	0.000115876	7.08598	3.40043e-07	6.63233	6.39455e-08	IPR012392|IPR013601|IPR013747|IPR016039	Very-long-chain 3-ketoacyl-CoA synthase|FAE1/Type III polyketide synthase-like protein|3-Oxoacyl-[acyl-carrier-protein (ACP)] synthase III, C-terminal|Thiolase-like	NA	NA	GO:0003824|GO:0006633|GO:0016020|GO:0016747	Molecular Function|Biological Process|Cellular Component|Molecular Function	catalytic activity|fatty acid biosynthetic process|membrane|transferase activity, transferring acyl groups other than amino-acyl groups
Gohir.A01G004700	3.43522	0.000267129	6.29351	5.76708e-07	6.08808	1.60409e-07	IPR012392|IPR013601|IPR013747|IPR016039	Very-long-chain 3-ketoacyl-CoA synthase|FAE1/Type III polyketide synthase-like protein|3-Oxoacyl-[acyl-carrier-protein (ACP)] synthase III, C-terminal|Thiolase-like	ko00062|ko04626	Fatty acid elongation|Plant-pathogen interaction	GO:0003824|GO:0006633|GO:0016020|GO:0016747	Molecular Function|Biological Process|Cellular Component|Molecular Function	catalytic activity|fatty acid biosynthetic process|membrane|transferase activity, transferring acyl groups other than amino-acyl groups
Gohir.A01G005001	0.185411	0.262641	0.236303	0.117428	0.539726	0.000879234	IPR019144	Membralin	NA	NA	NA	NA	NA
Gohir.A01G005200	1.10631	0.000895406	0.812171	0.00347252	1.23569	5.08192e-05	IPR004240	Nonaspanin (TM9SF)	ko01522	Endocrine resistance	GO:0016021	Cellular Component	integral component of membrane
Gohir.A01G006000	0.310292	0.0302707	0.468776	0.00100407	0.562326	0.000120281	IPR000225|IPR011989|IPR016024|IPR040104	Armadillo|Armadillo-like helical|Armadillo-type fold|Armadillo repeat-containing protein 6	NA	NA	GO:0005515	Molecular Function	protein binding
Gohir.A01G006100	-0.0592286	0.80809	-0.754885	0.000894287	-1.01295	3.24451e-05	IPR001841|IPR013083|IPR018957	Zinc finger, RING-type|Zinc finger, RING/FYVE/PHD-type|Zinc finger, C3HC4 RING-type	ko01522	Endocrine resistance	GO:0046872	Molecular Function	metal ion binding
Gohir.A01G006400	-0.652026	0.0134837	-1.19362	4.17153e-05	-1.96946	6.08697e-08	IPR008547|IPR029058	Protein of unknown function DUF829, TMEM53|Alpha/Beta hydrolase fold	NA	NA	NA	NA	NA
Gohir.A01G006600	0.690315	0.0664947	3.30741	1.60947e-07	3.46362	1.72284e-08	IPR002347|IPR011032|IPR013149|IPR013154|IPR036291	Short-chain dehydrogenase/reductase SDR|GroES-like superfamily|Alcohol dehydrogenase, C-terminal|Alcohol dehydrogenase, N-terminal|NAD(P)-binding domain superfamily	NA	NA	GO:0055114	Biological Process	oxidation-reduction process
Gohir.A01G006900	0.028856	0.882763	0.515263	0.00270544	0.710372	9.97095e-05	IPR013926|IPR036504	CGI121/TPRKB|CGI121/TPRKB superfamily	ko01522	Endocrine resistance	NA	NA	NA
Gohir.A01G007300	0.803346	0.020718	0.999217	0.00285807	1.8529	3.91414e-06	IPR000754|IPR014721|IPR020568	Ribosomal protein S9|Ribosomal protein S5 domain 2-type fold, subgroup|Ribosomal protein S5 domain 2-type fold	ko01522|ko03010	Endocrine resistance|Ribosome	GO:0003735|GO:0005840|GO:0006412	Molecular Function|Cellular Component|Biological Process	structural constituent of ribosome|ribosome|translation
Gohir.A01G007600	0.0866963	0.810948	1.72311	1.59742e-05	2.06071	8.14276e-07	IPR000008|IPR035892	C2 domain|C2 domain superfamily	NA	NA	NA	NA	NA
Gohir.A01G007700	-0.639989	0.00143755	-1.11173	1.92516e-06	-1.55254	1.25036e-08	IPR007325|IPR037175	Kynurenine formamidase/cyclase-like|Kynurenine formamidase superfamily	NA	NA	GO:0004061|GO:0019441	Molecular Function|Biological Process	arylformamidase activity|tryptophan catabolic process to kynurenine
Gohir.A01G007900	-1.4787	7.11399e-05	-1.36396	2.95113e-05	-1.77247	6.72793e-07	IPR005181|IPR036514	Sialate O-acetylesterase domain|SGNH hydrolase superfamily	NA	NA	NA	NA	NA
Gohir.A01G008100	1.2257	0.000611559	1.5803	1.39903e-05	1.89307	6.70849e-07	IPR006145|IPR020103	Pseudouridine synthase, RsuA/RluA|Pseudouridine synthase, catalytic domain superfamily	NA	NA	GO:0001522|GO:0003723|GO:0009451|GO:0009982	Biological Process|Molecular Function|Biological Process|Molecular Function	pseudouridine synthesis|RNA binding|RNA modification|pseudouridine synthase activity
Gohir.A01G008200	2.12258	0.111704	6.42663	9.83324e-06	7.54042	5.47398e-07	IPR007541	Uncharacterised protein family, basic secretory protein	NA	NA	NA	NA	NA
Gohir.A01G008300	-0.229211	0.06909	-0.508222	0.000189295	-0.914251	1.02222e-07	IPR008479	Protein of unknown function DUF760	NA	NA	NA	NA	NA
Gohir.A01G008500	0.305262	0.162306	1.47634	1.44862e-06	1.57096	1.61544e-07	IPR005123	Oxoglutarate/iron-dependent dioxygenase	ko00330	Arginine and proline metabolism	GO:0016491|GO:0055114	Molecular Function|Biological Process	oxidoreductase activity|oxidation-reduction process
Gohir.A01G008700	0.571756	0.00229235	0.681682	0.000170387	1.01908	8.62306e-07	IPR001209|IPR039744|IPR043140	Ribosomal protein S14|40S ribosomal protein S29/30S ribosomal protein S14 type Z|Ribosomal protein S14/S29	ko01522|ko03010	Endocrine resistance|Ribosome	GO:0003735|GO:0005840|GO:0006412|GO:0008270	Molecular Function|Cellular Component|Biological Process|Molecular Function	structural constituent of ribosome|ribosome|translation|zinc ion binding
Gohir.A01G008800	0.780612	0.00261167	1.19655	1.55599e-05	1.46207	5.85087e-07	IPR001841|IPR013083|IPR039043	Zinc finger, RING-type|Zinc finger, RING/FYVE/PHD-type|Zinc finger protein-like 1	NA	NA	NA	NA	NA
Gohir.A01G008900	0.411912	0.00269537	0.598259	2.79455e-05	0.98432	3.19612e-08	IPR003137|IPR026823	PA domain|Complement Clr-like EGF domain	NA	NA	NA	NA	NA
Gohir.A01G009000	0.472206	0.0539998	1.01392	0.000216656	1.62385	6.31144e-07	IPR001247|IPR015847|IPR020568|IPR027408|IPR033196|IPR036345	Exoribonuclease, phosphorolytic domain 1|Exoribonuclease, phosphorolytic domain 2|Ribosomal protein S5 domain 2-type fold|PNPase/RNase PH domain superfamily|Exosome complex component Rrp43|Exoribonuclease, PH domain 2 superfamily	ko01522|ko03018	Endocrine resistance|RNA degradation	GO:0000178|GO:0006396|GO:0006401	Cellular Component|Biological Process|Biological Process	exosome (RNase complex)|RNA processing|RNA catabolic process
Gohir.A01G009380	0.201451	0.0869738	0.136079	0.204709	0.518374	4.21981e-05	IPR039204	Magnesium transporter MRS2-like	NA	NA	NA	NA	NA
Gohir.A01G009420	-0.254222	0.734191	-2.43598	0.00117952	-3.10363	0.000234155	NA	NA	NA	NA	NA	NA	NA
Gohir.A01G009500	-0.242528	0.0787757	-0.551171	0.000193657	-0.704033	7.29866e-06	IPR000403|IPR003151|IPR003152|IPR009076|IPR011009|IPR011989|IPR011990|IPR014009|IPR016024|IPR024585|IPR026683|IPR036738|IPR036940	Phosphatidylinositol 3-/4-kinase, catalytic domain|PIK-related kinase, FAT|FATC domain|FKBP12-rapamycin binding domain|Protein kinase-like domain superfamily|Armadillo-like helical|Tetratricopeptide-like helical domain superfamily|PIK-related kinase|Armadillo-type fold|Domain of unknown function DUF3385, target of rapamycin protein|Serine/threonine-protein kinase TOR|FKBP12-rapamycin binding doma…	ko01521|ko01522|ko04012|ko04066|ko04072|ko04113|ko04136|ko04138|ko04139|ko04140|ko04150|ko04151|ko04152|ko04211|ko04212|ko04213|ko04218|ko04361|ko04371|ko04630|ko04659|ko04714|ko04910|ko04919|ko04920|ko04930|ko04931|ko04935|ko05010|ko05016|ko05017|ko05131	EGFR tyrosine kinase inhibitor resistance|Endocrine resistance|ErbB signaling pathway|HIF-1 signaling pathway|Phospholipase D signaling pathway|Meiosis - yeast|Autophagy - other|Autophagy - yeast|Mitophagy - yeast|Autophagy - animal|mTOR signaling pathway	GO:0004674|GO:0005515|GO:0016301|GO:0044877	Molecular Function|Molecular Function|Molecular Function|Molecular Function	protein serine/threonine kinase activity|protein binding|kinase activity|protein-containing complex binding
Gohir.A01G009700	0.0543471	0.945353	5.09583	4.6427e-07	4.55075	1.24819e-07	IPR003663|IPR005828|IPR020846|IPR036259	Sugar/inositol transporter|Major facilitator, sugar transporter-like|Major facilitator superfamily domain|MFS transporter superfamily	NA	NA	GO:0016020|GO:0016021|GO:0022857|GO:0055085	Cellular Component|Cellular Component|Molecular Function|Biological Process	membrane|integral component of membrane|transmembrane transporter activity|transmembrane transport
Gohir.A01G009801	-0.463135	0.294165	-1.0311	0.0144189	-2.78551	1.14169e-06	IPR003663|IPR005828|IPR020846|IPR036259	Sugar/inositol transporter|Major facilitator, sugar transporter-like|Major facilitator superfamily domain|MFS transporter superfamily	NA	NA	GO:0016020|GO:0016021|GO:0022857|GO:0055085	Cellular Component|Cellular Component|Molecular Function|Biological Process	membrane|integral component of membrane|transmembrane transporter activity|transmembrane transport
Gohir.A01G010200	0.522128	0.00280737	0.673455	0.000101581	0.989373	5.72544e-07	IPR009600	GPI transamidase subunit PIG-U	ko00563	Glycosylphosphatidylinositol (GPI)-anchor biosynthesis	GO:0016021|GO:0016255|GO:0042765	Cellular Component|Biological Process|Cellular Component	integral component of membrane|attachment of GPI anchor to protein|GPI-anchor transamidase complex
Gohir.A01G010400	-0.0159764	0.960933	-0.47783	0.0530266	-1.42634	5.18632e-06	IPR001611|IPR013210|IPR032675	Leucine-rich repeat|Leucine-rich repeat-containing N-terminal, plant-type|Leucine-rich repeat domain superfamily	NA	NA	GO:0005515	Molecular Function	protein binding
Gohir.A01G010700	-0.189482	0.186221	-0.488944	0.0008936	-0.598222	8.45655e-05	IPR001623|IPR036869	DnaJ domain|Chaperone J-domain superfamily	NA	NA	NA	NA	NA
Gohir.A01G010800	-0.340913	0.00891073	-0.457759	0.000384825	-0.312794	0.00654739	IPR000308|IPR023410|IPR036815	14-3-3 protein|14-3-3 domain|14-3-3 domain superfamily	ko01522|ko04011|ko04110|ko04114|ko04151|ko04390|ko04391|ko04621|ko04722|ko05160|ko05203	Endocrine resistance|MAPK signaling pathway - yeast|Cell cycle|Oocyte meiosis|PI3K-Akt signaling pathway|Hippo signaling pathway|Hippo signaling pathway - fly|NOD-like receptor signaling pathway|Neurotrophin signaling pathway|Hepatitis C|Viral carcinogene	NA	NA	NA
Gohir.A01G011500	-0.974592	0.000301326	-1.05402	3.25573e-05	-1.48524	2.56628e-07	NA	NA	NA	NA	NA	NA	NA
Gohir.A01G011600	-0.560489	0.000496657	-0.502745	0.000361342	-0.42298	0.00122751	IPR000924|IPR004527|IPR008925|IPR014729|IPR020058|IPR020751	Glutamyl/glutaminyl-tRNA synthetase|Glutamate-tRNA ligase, bacterial/mitochondrial|Aminoacyl-tRNA synthetase, class I, anticodon-binding|Rossmann-like alpha/beta/alpha sandwich fold|Glutamyl/glutaminyl-tRNA synthetase, class Ib, catalytic domain|Aminoacyl-tRNA synthetase, class I, anticodon-binding domain, subdomain 2	ko00860|ko00970|ko01522	Porphyrin and chlorophyll metabolism|Aminoacyl-tRNA biosynthesis|Endocrine resistance	GO:0000049|GO:0000166|GO:0004812|GO:0004818|GO:0005524|GO:0006424|GO:0043039	Molecular Function|Molecular Function|Molecular Function|Molecular Function|Molecular Function|Biological Process|Biological Process	tRNA binding|nucleotide binding|aminoacyl-tRNA ligase activity|glutamate-tRNA ligase activity|ATP binding|glutamyl-tRNA aminoacylation|tRNA aminoacylation
Gohir.A01G012100	1.07622	0.0152218	2.40151	8.22939e-06	3.13339	1.65344e-07	IPR023614|IPR027246|IPR037930	Porin domain superfamily|Eukaryotic porin/Tom40|Tom40	ko01522|ko05014	Endocrine resistance|Amyotrophic lateral sclerosis (ALS)	GO:0005741|GO:0008320|GO:0030150|GO:0055085	Cellular Component|Molecular Function|Biological Process|Biological Process	mitochondrial outer membrane|protein transmembrane transporter activity|protein import into mitochondrial matrix|transmembrane transport
Gohir.A01G012300	1.63198	0.00173901	2.7747	3.65928e-06	3.52976	9.38963e-08	IPR000241|IPR016691|IPR029063	Putative RNA methylase domain|tRNA guanosine-2'-O-methyltransferase, TRM11|S-adenosyl-L-methionine-dependent methyltransferase	ko01522	Endocrine resistance	GO:0008168	Molecular Function	methyltransferase activity
Gohir.A01G012400	0.494072	0.00713607	0.574615	0.00100987	0.89157	6.21261e-06	IPR004127|IPR009053|IPR011599	Prefoldin alpha-like|Prefoldin|Prefoldin alpha subunit, archaea-type	ko01522	Endocrine resistance	GO:0006457|GO:0016272|GO:0051082	Biological Process|Cellular Component|Molecular Function	protein folding|prefoldin complex|unfolded protein binding
Gohir.A01G012600	-0.776972	0.00168705	-0.852177	0.000238648	-0.978888	3.38031e-05	IPR001623|IPR036869	DnaJ domain|Chaperone J-domain superfamily	NA	NA	NA	NA	NA
Gohir.A01G012800	0.708371	0.00193884	1.31731	1.54949e-06	1.59487	4.30716e-08	IPR000504|IPR012677|IPR035979	RNA recognition motif domain|Nucleotide-binding alpha-beta plait domain superfamily|RNA-binding domain superfamily	ko01522|ko05130	Endocrine resistance|Pathogenic Escherichia coli infection	GO:0003676	Molecular Function	nucleic acid binding
Gohir.A01G013000	-0.00292437	0.990447	-0.424825	0.00765479	-0.753538	2.95203e-05	IPR000719|IPR001245|IPR011009|IPR011989|IPR016024	Protein kinase domain|Serine-threonine/tyrosine-protein kinase, catalytic domain|Protein kinase-like domain superfamily|Armadillo-like helical|Armadillo-type fold	NA	NA	GO:0004672|GO:0005524|GO:0006468	Molecular Function|Molecular Function|Biological Process	protein kinase activity|ATP binding|protein phosphorylation
Gohir.A01G013200	-0.25705	0.220114	-0.293793	0.123431	-0.917281	4.3489e-05	IPR000719|IPR001245|IPR002902|IPR011009|IPR038408	Protein kinase domain|Serine-threonine/tyrosine-protein kinase, catalytic domain|Gnk2-homologous domain|Protein kinase-like domain superfamily|Gnk2-homologous domain superfamily	NA	NA	GO:0004672|GO:0005524|GO:0006468	Molecular Function|Molecular Function|Biological Process	protein kinase activity|ATP binding|protein phosphorylation
Gohir.A01G013700	3.77562	2.75205e-06	2.98233	4.12021e-06	4.12679	5.87602e-08	IPR040411	Uncharacterized protein At5g23160-like	NA	NA	NA	NA	NA
Gohir.A01G014900	-0.615574	0.0140281	-0.776608	0.00134731	-0.85097	0.000433671	IPR029030	Caspase-like domain superfamily	ko01522	Endocrine resistance	NA	NA	NA
Gohir.A01G015900	-1.63338	0.00251608	-1.83234	0.000328149	-3.05871	9.70553e-07	IPR006311|IPR019546|IPR025585|IPR038450	Twin-arginine translocation pathway, signal sequence|Twin-arginine translocation pathway, signal sequence, bacterial/archaeal|Photosystem II Pbs27|Photosystem II Pbs27 superfamily	ko00195|ko01522	Photosynthesis|Endocrine resistance	GO:0010207	Biological Process	photosystem II assembly
Gohir.A01G016000	0.56427	0.0501757	1.09771	0.000306221	1.345	2.28851e-05	IPR008507	Protein of unknown function DUF789	NA	NA	NA	NA	NA
Gohir.A01G017700	1.34866	0.0187161	2.58228	7.10385e-05	2.63396	3.23783e-05	IPR001611|IPR002182|IPR027417|IPR032675	Leucine-rich repeat|NB-ARC|P-loop containing nucleoside triphosphate hydrolase|Leucine-rich repeat domain superfamily	ko04626	Plant-pathogen interaction	GO:0005515|GO:0043531	Molecular Function|Molecular Function	protein binding|ADP binding
Gohir.A01G018000	0.521183	0.0262998	0.898297	0.000252951	1.38865	1.0337e-06	IPR001611|IPR002182|IPR027417|IPR032675	Leucine-rich repeat|NB-ARC|P-loop containing nucleoside triphosphate hydrolase|Leucine-rich repeat domain superfamily	NA	NA	GO:0005515|GO:0043531	Molecular Function|Molecular Function	protein binding|ADP binding
Gohir.A01G018100	1.32226	0.00280089	1.99315	2.52074e-05	2.406	1.38108e-06	IPR001611|IPR002182|IPR027417|IPR032675	Leucine-rich repeat|NB-ARC|P-loop containing nucleoside triphosphate hydrolase|Leucine-rich repeat domain superfamily	ko04626	Plant-pathogen interaction	GO:0005515|GO:0043531	Molecular Function|Molecular Function	protein binding|ADP binding
Gohir.A01G018300	0.464003	0.370268	2.05897	0.000225499	2.1029	0.000110865	IPR001611|IPR002182|IPR027417|IPR032675	Leucine-rich repeat|NB-ARC|P-loop containing nucleoside triphosphate hydrolase|Leucine-rich repeat domain superfamily	ko04626	Plant-pathogen interaction	GO:0005515|GO:0043531	Molecular Function|Molecular Function	protein binding|ADP binding
Gohir.A01G018800	0.104602	0.641674	0.574822	0.0056904	0.868682	0.000111016	IPR004127|IPR009053	Prefoldin alpha-like|Prefoldin	ko01522	Endocrine resistance	NA	NA	NA
Gohir.A01G019401	0.58433	0.117393	2.26881	4.3248e-06	3.1571	4.13473e-08	IPR007529	Zinc finger, HIT-type	NA	NA	NA	NA	NA
Gohir.A01G019500	0.120085	0.606634	0.849483	0.00031081	1.30977	1.3912e-06	IPR002015|IPR011989|IPR016024|IPR016643|IPR040892|IPR041433	Proteasome/cyclosome repeat|Armadillo-like helical|Armadillo-type fold|26S proteasome regulatory complex, non-ATPase subcomplex, Rpn1 subunit|RPN1/RPN2, N-terminal|26S proteasome non-ATPase regulatory subunit RPN1, C-terminal	ko01522|ko03050|ko05012|ko05169	Endocrine resistance|Proteasome|Parkinson disease|Epstein-Barr virus infection	GO:0000502|GO:0030234|GO:0042176	Cellular Component|Molecular Function|Biological Process	proteasome complex|enzyme regulator activity|regulation of protein catabolic process
Gohir.A01G019600	-2.78241	2.87716e-05	-2.83185	5.97556e-06	-4.05251	4.24354e-08	IPR001005|IPR006447|IPR009057|IPR017930	SANT/Myb domain|Myb domain, plants|Homeobox-like domain superfamily|Myb domain	NA	NA	GO:0003677	Molecular Function	DNA binding
Gohir.A01G019700	1.59578	0.0349982	2.61862	0.000926396	3.79656	1.2427e-05	IPR001623|IPR002939|IPR008971|IPR036869	DnaJ domain|Chaperone DnaJ, C-terminal|HSP40/DnaJ peptide-binding|Chaperone J-domain superfamily	ko01522	Endocrine resistance	GO:0006457|GO:0051082	Biological Process|Molecular Function	protein folding|unfolded protein binding
Gohir.A01G019800	1.39484	0.000567359	1.42418	0.000113852	1.70032	9.28807e-06	IPR002655|IPR006091|IPR009075|IPR009100|IPR012258|IPR036250	Acyl-CoA oxidase, C-terminal|Acyl-CoA oxidase/dehydrogenase, central domain|Acyl-CoA dehydrogenase/oxidase C-terminal|Acyl-CoA dehydrogenase/oxidase, N-terminal and middle domain superfamily|Acyl-CoA oxidase|Acyl-CoA dehydrogenase-like, C-terminal	ko00071|ko00410|ko00592|ko00640|ko01040|ko03320|ko04024|ko04146	Fatty acid degradation|beta-Alanine metabolism|alpha-Linolenic acid metabolism|Propanoate metabolism|Biosynthesis of unsaturated fatty acids|PPAR signaling pathway|cAMP signaling pathway|Peroxisome	GO:0003997|GO:0005777|GO:0006631|GO:0006635|GO:0016627|GO:0055114|GO:0071949	Molecular Function|Cellular Component|Biological Process|Biological Process|Molecular Function|Biological Process|Molecular Function	acyl-CoA oxidase activity|peroxisome|fatty acid metabolic process|fatty acid beta-oxidation|oxidoreductase activity, acting on the CH-CH group of donors|oxidation-reduction process|FAD binding
Gohir.A01G020200	0.276358	0.0673814	0.463632	0.00201617	0.990598	3.14781e-07	NA	NA	NA	NA	NA	NA	NA
Gohir.A01G020300	0.85536	0.00821641	1.492	2.83133e-05	1.52459	1.07905e-05	IPR038823	Mediator-associated protein 2, plant	NA	NA	NA	NA	NA
Gohir.A01G020400	-0.507893	0.0246958	-0.719192	0.00121247	-1.23183	2.42909e-06	IPR001251|IPR036273|IPR036865	CRAL-TRIO lipid binding domain|CRAL/TRIO, N-terminal domain superfamily|CRAL-TRIO lipid binding domain superfamily	NA	NA	NA	NA	NA
Gohir.A01G020500	0.361939	0.0354855	0.682823	0.000189224	1.25585	8.07685e-08	IPR004192|IPR005805|IPR006317|IPR014349|IPR017941|IPR036922	Cytochrome b-c1 complex subunit Rieske, transmembrane domain|Rieske iron-sulphur protein, C-terminal|Ubiquinol-cytochrome c reductase, iron-sulphur subunit|Rieske iron-sulphur protein|Rieske [2Fe-2S] iron-sulphur domain|Rieske [2Fe-2S] iron-sulphur domain superfamily	ko00190|ko02020|ko04260|ko04714|ko04932|ko05010|ko05012|ko05016	Oxidative phosphorylation|Two-component system|Cardiac muscle contraction|Thermogenesis|Non-alcoholic fatty liver disease (NAFLD)|Alzheimer disease|Parkinson disease|Huntington disease	GO:0008121|GO:0016020|GO:0051537|GO:0055114	Molecular Function|Cellular Component|Molecular Function|Biological Process	ubiquinol-cytochrome-c reductase activity|membrane|2 iron, 2 sulfur cluster binding|oxidation-reduction process
Gohir.A01G020600	-1.16352	0.00146624	-1.74725	9.98437e-06	-1.93021	1.23283e-06	IPR019275	Protein of unknown function DUF2301	NA	NA	NA	NA	NA
Gohir.A01G020800	-0.396516	0.224612	-1.05989	0.00142774	-2.11144	6.33682e-07	IPR017877	Myb-like domain	NA	NA	NA	NA	NA
Gohir.A01G020900	0.157644	0.12585	0.202626	0.0349118	0.488533	1.8193e-05	IPR001164|IPR001849|IPR002110|IPR020683|IPR027267|IPR036770|IPR037278|IPR038508	Arf GTPase activating protein|Pleckstrin homology domain|Ankyrin repeat|Ankyrin repeat-containing domain|AH/BAR domain superfamily|Ankyrin repeat-containing domain superfamily|ARFGAP/RecO-like zinc finger|ArfGAP domain superfamily	ko01522|ko04144	Endocrine resistance|Endocytosis	GO:0005096|GO:0005515	Molecular Function|Molecular Function	GTPase activator activity|protein binding
Gohir.A01G021400	0.317429	0.143573	0.510763	0.0159732	0.829366	0.000263574	IPR000315|IPR010402	B-box-type zinc finger|CCT domain	NA	NA	GO:0005515|GO:0008270	Molecular Function|Molecular Function	protein binding|zinc ion binding
Gohir.A01G021500	-0.136289	0.772942	-1.45178	0.0016412	-2.78107	1.79138e-06	IPR001611|IPR013210|IPR032675	Leucine-rich repeat|Leucine-rich repeat-containing N-terminal, plant-type|Leucine-rich repeat domain superfamily	NA	NA	GO:0005515	Molecular Function	protein binding
Gohir.A01G021600	0.122942	0.479151	0.279847	0.0708067	0.805509	1.67318e-05	IPR005475|IPR009014|IPR027110|IPR029061|IPR033248	Transketolase-like, pyrimidine-binding domain|Transketolase C-terminal/Pyruvate-ferredoxin oxidoreductase domain II|Pyruvate dehydrogenase E1 component subunit beta|Thiamin diphosphate-binding fold|Transketolase, C-terminal domain	ko00010|ko00020|ko00620|ko04066|ko04922|ko05230	Glycolysis / Gluconeogenesis|Citrate cycle (TCA cycle)|Pyruvate metabolism|HIF-1 signaling pathway|Glucagon signaling pathway|Central carbon metabolism in cancer	GO:0003824|GO:0004739|GO:0006086	Molecular Function|Molecular Function|Biological Process	catalytic activity|pyruvate dehydrogenase (acetyl-transferring) activity|acetyl-CoA biosynthetic process from pyruvate
Gohir.A01G021700	0.611407	0.00107586	0.549103	0.000801015	0.392759	0.00816986	IPR000719|IPR011009	Protein kinase domain|Protein kinase-like domain superfamily	ko01522|ko04626	Endocrine resistance|Plant-pathogen interaction	GO:0004672|GO:0005524|GO:0006468	Molecular Function|Molecular Function|Biological Process	protein kinase activity|ATP binding|protein phosphorylation
Gohir.A01G021800	0.883265	0.00234492	1.53124	3.57459e-06	1.46247	1.92148e-06	IPR000719|IPR011009	Protein kinase domain|Protein kinase-like domain superfamily	ko01522|ko04626	Endocrine resistance|Plant-pathogen interaction	GO:0004672|GO:0005524|GO:0006468	Molecular Function|Molecular Function|Biological Process	protein kinase activity|ATP binding|protein phosphorylation
Gohir.A01G021900	0.392143	0.0452867	0.966156	2.04775e-05	0.984714	7.35231e-06	IPR006680|IPR011059|IPR032466	Amidohydrolase-related|Metal-dependent hydrolase, composite domain superfamily|Metal-dependent hydrolase	NA	NA	GO:0016787|GO:0016810	Molecular Function|Molecular Function	hydrolase activity|hydrolase activity, acting on carbon-nitrogen (but not peptide) bonds
Gohir.A01G022100	-1.41649	7.67681e-05	-1.20848	7.26719e-05	-1.88369	2.16017e-07	IPR002912|IPR040217	ACT domain|ACT domain-containing protein ACR1-12	NA	NA	NA	NA	NA
Gohir.A01G022700	0.697106	0.128615	1.71172	0.000458039	2.45865	7.08106e-06	IPR001282|IPR022674|IPR022675|IPR036291	Glucose-6-phosphate dehydrogenase|Glucose-6-phosphate dehydrogenase, NAD-binding|Glucose-6-phosphate dehydrogenase, C-terminal|NAD(P)-binding domain superfamily	NA	NA	GO:0004345|GO:0006006|GO:0016614|GO:0050661|GO:0055114	Molecular Function|Biological Process|Molecular Function|Molecular Function|Biological Process	glucose-6-phosphate dehydrogenase activity|glucose metabolic process|oxidoreductase activity, acting on CH-OH group of donors|NADP binding|oxidation-reduction process
Gohir.A01G022900	-1.03717	0.0002846	-1.25495	9.45283e-06	-1.89449	2.97739e-08	IPR000642|IPR003959|IPR005936|IPR027417|IPR037219|IPR041569	Peptidase M41|ATPase, AAA-type, core|Peptidase, FtsH|P-loop containing nucleoside triphosphate hydrolase|Peptidase M41-like|AAA ATPase, AAA+ lid domain	ko01522	Endocrine resistance	GO:0004222|GO:0005524|GO:0006508|GO:0016020	Molecular Function|Molecular Function|Biological Process|Cellular Component	metalloendopeptidase activity|ATP binding|proteolysis|membrane
Gohir.A01G023000	-1.3323	0.000109291	-1.47354	7.55367e-06	-2.08467	5.02513e-08	IPR003439|IPR011527|IPR027417|IPR036640	ABC transporter-like|ABC transporter type 1, transmembrane domain|P-loop containing nucleoside triphosphate hydrolase|ABC transporter type 1, transmembrane domain superfamily	NA	NA	GO:0005524|GO:0016021|GO:0016887|GO:0042626|GO:0055085	Molecular Function|Cellular Component|Molecular Function|Molecular Function|Biological Process	ATP binding|integral component of membrane|ATPase activity|ATPase-coupled transmembrane transporter activity|transmembrane transport
Gohir.A01G023100	0.698313	0.298113	2.04657	0.00207134	2.73067	8.90447e-05	IPR013210|IPR024788|IPR025875|IPR032675	Leucine-rich repeat-containing N-terminal, plant-type|Malectin-like domain|Leucine rich repeat 4|Leucine-rich repeat domain superfamily	NA	NA	NA	NA	NA
Gohir.A01G023600	0.36802	0.0852306	0.594674	0.00450393	0.993435	2.58902e-05	IPR003750|IPR012340|IPR029026|IPR029028	Putative RNA methyltransferase|Nucleic acid-binding, OB-fold|tRNA (guanine-N1-)-methyltransferase, N-terminal|Alpha/beta knot methyltransferases	ko01522	Endocrine resistance	NA	NA	NA
Gohir.A01G023900	0.339746	0.0215674	0.866444	2.70735e-06	1.32994	7.12299e-09	IPR011990|IPR013026|IPR013105|IPR019734	Tetratricopeptide-like helical domain superfamily|Tetratricopeptide repeat-containing domain|Tetratricopeptide repeat 2|Tetratricopeptide repeat	NA	NA	GO:0005515	Molecular Function	protein binding
Gohir.A01G024900	-1.08514	0.00481875	-1.4678	0.000152956	-2.31504	5.38917e-07	IPR020471|IPR023210|IPR036812	Aldo/keto reductase|NADP-dependent oxidoreductase domain|NADP-dependent oxidoreductase domain superfamily	NA	NA	GO:0016491|GO:0055114	Molecular Function|Biological Process	oxidoreductase activity|oxidation-reduction process
Gohir.A01G025200	-0.0945087	0.863016	2.72719	1.2794e-05	1.87331	0.000266176	IPR002937|IPR026669|IPR029063|IPR036188	Amine oxidase|Arsenite methyltransferase-like|S-adenosyl-L-methionine-dependent methyltransferase|FAD/NAD(P)-binding domain superfamily	ko01522	Endocrine resistance	GO:0016491|GO:0055114	Molecular Function|Biological Process	oxidoreductase activity|oxidation-reduction process
Gohir.A01G025500	0.650196	0.0227369	0.978553	0.000670554	1.00857	0.000359877	NA	NA	NA	NA	NA	NA	NA
Gohir.A01G025700	0.643791	0.0831446	1.35761	0.000687393	1.67693	5.33058e-05	IPR006904	Protein of unknown function DUF716	NA	NA	NA	NA	NA
Gohir.A01G031201	1.05042	0.0275794	1.25833	0.00460729	1.80738	0.000160491	IPR002478|IPR005155|IPR015947|IPR016686|IPR036974|IPR040598	PUA domain|UPF0113, PUA domain|PUA-like superfamily|Ribosome biogenesis factor, NIP7|PUA domain superfamily|UPF0113, pre-PUA domain	ko01522	Endocrine resistance	GO:0003723|GO:0005634|GO:0042255	Molecular Function|Cellular Component|Biological Process	RNA binding|nucleus|ribosome assembly
Gohir.A01G031951	8.39769	1.56157e-05	8.08935	3.96914e-07	7.00478	3.06086e-07	IPR039274	Flowering-promoting factor 1	NA	NA	GO:0009909	Biological Process	regulation of flower development
Gohir.A01G033033	0.380306	0.0236741	0.768245	4.5061e-05	0.863251	5.77615e-06	IPR011234|IPR036663	Fumarylacetoacetase-like, C-terminal|Fumarylacetoacetase-like, C-terminal domain superfamily	ko00350	Tyrosine metabolism	GO:0003824	Molecular Function	catalytic activity
Gohir.A01G033066	3.17454	0.000335932	4.34449	3.15767e-06	5.53928	8.99516e-08	IPR001841|IPR013083	Zinc finger, RING-type|Zinc finger, RING/FYVE/PHD-type	NA	NA	NA	NA	NA
Gohir.A01G033500	0.0705396	0.690785	-0.574277	0.000697618	-0.919509	2.47025e-06	IPR001005|IPR001789|IPR006447|IPR009057|IPR011006|IPR017053|IPR017930	SANT/Myb domain|Signal transduction response regulator, receiver domain|Myb domain, plants|Homeobox-like domain superfamily|CheY-like superfamily|Response regulator B-type, plant|Myb domain	NA	NA	GO:0000160|GO:0003677|GO:0003700|GO:0007165	Biological Process|Molecular Function|Molecular Function|Biological Process	phosphorelay signal transduction system|DNA binding|DNA-binding transcription factor activity|signal transduction
Gohir.A01G034100	0.248227	0.11165	0.824558	1.12039e-05	0.990446	4.66815e-07	IPR000225|IPR002652|IPR011989|IPR016024|IPR024931|IPR032413|IPR036975	Armadillo|Importin-alpha, importin-beta-binding domain|Armadillo-like helical|Armadillo-type fold|Importin subunit alpha|Atypical Arm repeat|Importin-alpha, importin-beta-binding domain superfamily	ko01522|ko05164	Endocrine resistance|Influenza A	GO:0005515|GO:0005737|GO:0006606|GO:0042025|GO:0061608	Molecular Function|Cellular Component|Biological Process|Cellular Component|Molecular Function	protein binding|cytoplasm|protein import into nucleus|host cell nucleus|nuclear import signal receptor activity
Gohir.A01G034500	2.06158	0.00166644	1.00149	0.0247815	3.82701	8.3319e-08	IPR002020|IPR005811|IPR016102|IPR016143|IPR036291|IPR036969	Citrate synthase|ATP-citrate lyase/succinyl-CoA ligase|Succinyl-CoA synthetase-like|Citrate synthase-like, small alpha subdomain|NAD(P)-binding domain superfamily|Citrate synthase superfamily	ko00020|ko00720|ko01522	Citrate cycle (TCA cycle)|Carbon fixation pathways in prokaryotes|Endocrine resistance	GO:0003824|GO:0046912	Molecular Function|Molecular Function	catalytic activity|transferase activity, transferring acyl groups, acyl groups converted into alkyl on transfer
Gohir.A01G034600	0.208723	0.185297	0.272997	0.058907	0.555189	0.000424411	NA	NA	NA	NA	NA	NA	NA
Gohir.A01G034900	0.456457	0.00668464	0.637243	0.000174116	0.943654	1.01204e-06	IPR004127|IPR009053|IPR016655	Prefoldin alpha-like|Prefoldin|Prefoldin subunit 3	NA	NA	GO:0006457|GO:0016272	Biological Process|Cellular Component	protein folding|prefoldin complex
Gohir.A01G035801	-1.9766	1.82616e-05	-2.7385	1.48345e-07	-2.61874	3.97425e-08	NA	NA	NA	NA	NA	NA	NA
Gohir.A01G036000	0.0701445	0.809157	0.537161	0.0287031	1.71585	4.16148e-07	IPR007275	YTH domain	ko01522	Endocrine resistance	GO:0003723	Molecular Function	RNA binding
Gohir.A01G036200	0.647645	0.00547506	0.605235	0.00398591	0.95037	4.20913e-05	IPR004853	Sugar phosphate transporter domain	NA	NA	NA	NA	NA
Gohir.A01G036300	0.241948	0.122902	-0.326653	0.0264453	-0.518828	0.000829624	IPR003594|IPR004358|IPR005467|IPR018955|IPR036784|IPR036890|IPR039028	Histidine kinase/HSP90-like ATPase|Signal transduction histidine kinase-related protein, C-terminal|Histidine kinase domain|Branched-chain alpha-ketoacid dehydrogenase kinase/Pyruvate dehydrogenase kinase, N-terminal|Alpha-ketoacid/pyruvate dehydrogenase kinase, N-terminal domain superfamily|Histidine kinase/HSP90-like ATPase superfamily|PDK/BCKDK protein kinase	ko01522	Endocrine resistance	GO:0004672|GO:0016310|GO:0016772	Molecular Function|Biological Process|Molecular Function	protein kinase activity|phosphorylation|transferase activity, transferring phosphorus-containing groups
Gohir.A01G036600	0.287505	0.184599	0.766859	0.000633854	0.690749	0.0010949	IPR002885|IPR011990|IPR032867	Pentatricopeptide repeat|Tetratricopeptide-like helical domain superfamily|DYW domain	NA	NA	GO:0005515|GO:0008270	Molecular Function|Molecular Function	protein binding|zinc ion binding
Gohir.A01G036800	0.710429	0.107848	1.6931	0.000314922	1.04246	0.00966586	IPR000719|IPR011009	Protein kinase domain|Protein kinase-like domain superfamily	NA	NA	GO:0004672|GO:0005524|GO:0006468	Molecular Function|Molecular Function|Biological Process	protein kinase activity|ATP binding|protein phosphorylation
Gohir.A01G037000	0.636473	0.0641151	0.618956	0.0508185	2.34963	2.97161e-07	IPR000719|IPR011009	Protein kinase domain|Protein kinase-like domain superfamily	NA	NA	GO:0004672|GO:0005524|GO:0006468	Molecular Function|Molecular Function|Biological Process	protein kinase activity|ATP binding|protein phosphorylation
Gohir.A01G037200	0.0336129	0.833915	-0.714638	2.27333e-05	-0.499673	0.000547955	IPR013765|IPR020587|IPR020588|IPR023400|IPR027417	DNA recombination and repair protein RecA|DNA recombination and repair protein RecA, monomer-monomer interface|DNA recombination and repair protein RecA-like, ATP-binding domain|DNA recombination and repair protein RecA, C-terminal|P-loop containing nucleoside triphosphate hydrolase	ko01522|ko03440	Endocrine resistance|Homologous recombination	GO:0003677|GO:0003697|GO:0005524|GO:0006259|GO:0006281|GO:0008094	Molecular Function|Molecular Function|Molecular Function|Biological Process|Biological Process|Molecular Function	DNA binding|single-stranded DNA binding|ATP binding|DNA metabolic process|DNA repair|DNA-dependent ATPase activity
Gohir.A01G037400	0.32075	0.110745	-0.534844	0.00602031	-0.656099	0.00094035	NA	NA	NA	NA	NA	NA	NA
Gohir.A01G037600	-0.36517	0.246027	-0.96398	0.00200078	-1.26171	0.000122815	IPR000719|IPR000858|IPR001245|IPR001480|IPR003609|IPR011009|IPR024171|IPR036426	Protein kinase domain|S-locus glycoprotein domain|Serine-threonine/tyrosine-protein kinase, catalytic domain|Bulb-type lectin domain|PAN/Apple domain|Protein kinase-like domain superfamily|S-receptor-like serine/threonine-protein kinase|Bulb-type lectin domain superfamily	NA	NA	GO:0004672|GO:0004674|GO:0005524|GO:0006468|GO:0048544	Molecular Function|Molecular Function|Molecular Function|Biological Process|Biological Process	protein kinase activity|protein serine/threonine kinase activity|ATP binding|protein phosphorylation|recognition of pollen
Gohir.A01G037800	1.10561	0.0396334	3.1233	5.82096e-06	4.46684	4.50153e-08	IPR000719|IPR000858|IPR001245|IPR001480|IPR003609|IPR011009|IPR024171|IPR036426	Protein kinase domain|S-locus glycoprotein domain|Serine-threonine/tyrosine-protein kinase, catalytic domain|Bulb-type lectin domain|PAN/Apple domain|Protein kinase-like domain superfamily|S-receptor-like serine/threonine-protein kinase|Bulb-type lectin domain superfamily	NA	NA	GO:0004672|GO:0004674|GO:0005524|GO:0006468|GO:0048544	Molecular Function|Molecular Function|Molecular Function|Biological Process|Biological Process	protein kinase activity|protein serine/threonine kinase activity|ATP binding|protein phosphorylation|recognition of pollen
Gohir.A01G039000	0.00284786	0.991956	0.569389	0.00194188	1.0456	2.07354e-06	IPR005570|IPR012340	RNA polymerase, Rpb8|Nucleic acid-binding, OB-fold	ko01522|ko03020|ko04623|ko05016	Endocrine resistance|RNA polymerase|Cytosolic DNA-sensing pathway|Huntington disease	GO:0006351	Biological Process	transcription, DNA-templated
Gohir.A01G039100	0.439715	0.00330444	0.79391	4.3248e-06	0.861607	5.01021e-07	IPR000504|IPR035979	RNA recognition motif domain|RNA-binding domain superfamily	ko01522|ko03013|ko03015	Endocrine resistance|RNA transport|mRNA surveillance pathway	GO:0003676	Molecular Function	nucleic acid binding
Gohir.A01G039400	1.53476	1.55653e-05	2.22049	8.20001e-08	2.19421	1.56245e-08	IPR001841|IPR013083|IPR017066	Zinc finger, RING-type|Zinc finger, RING/FYVE/PHD-type|E3 ubiquitin-protein ligase BOI-like	ko01522	Endocrine resistance	NA	NA	NA
Gohir.A01G039500	0.737435	0.00408513	1.12961	3.26262e-05	1.44914	7.96719e-07	IPR000640|IPR000795|IPR004161|IPR005225|IPR005517|IPR009000|IPR014721|IPR020568|IPR027417|IPR035647|IPR041095	Elongation factor EFG, domain V-like|Transcription factor, GTP-binding domain|Translation elongation factor EFTu-like, domain 2|Small GTP-binding protein domain|Translation elongation factor EFG/EF2, domain IV|Translation protein, beta-barrel domain superfamily|Ribosomal protein S5 domain 2-type fold, subgroup|Ribosomal protein S5 domain 2-type fold|P-loop containing nucleoside triphosphate hydro…	ko01522|ko04152|ko04921	Endocrine resistance|AMPK signaling pathway|Oxytocin signaling pathway	GO:0003924|GO:0005525	Molecular Function|Molecular Function	GTPase activity|GTP binding
Gohir.A01G039700	1.14802	9.08249e-05	1.22584	8.82097e-06	1.32408	1.29839e-06	IPR000192|IPR005302|IPR005303|IPR011037|IPR015421|IPR015422|IPR015424|IPR028886	Aminotransferase class V domain|Molybdenum cofactor sulfurase, C-terminal|MOSC, N-terminal beta barrel|Pyruvate kinase-like, insert domain superfamily|Pyridoxal phosphate-dependent transferase, major domain|Pyridoxal phosphate-dependent transferase domain 1|Pyridoxal phosphate-dependent transferase|Molybdenum cofactor sulfurase	ko00790	Folate biosynthesis	GO:0003824|GO:0006777|GO:0008265|GO:0030151|GO:0030170	Molecular Function|Biological Process|Molecular Function|Molecular Function|Molecular Function	catalytic activity|Mo-molybdopterin cofactor biosynthetic process|Mo-molybdopterin cofactor sulfurase activity|molybdenum ion binding|pyridoxal phosphate binding
Gohir.A01G040500	-0.0599797	0.759392	-1.11558	2.39685e-06	-2.4909	2.83429e-10	IPR006459|IPR006702	Casparian strip membrane protein|Casparian strip membrane protein domain	NA	NA	NA	NA	NA
Gohir.A01G040600	-1.33091	0.000271168	-1.82751	2.6667e-06	-2.75625	1.01689e-08	IPR000711|IPR026015	ATPase, OSCP/delta subunit|F1F0 ATP synthase OSCP/delta subunit, N-terminal domain superfamily	ko00190|ko00195|ko01522	Oxidative phosphorylation|Photosynthesis|Endocrine resistance	GO:0015986|GO:0046933	Biological Process|Molecular Function	ATP synthesis coupled proton transport|proton-transporting ATP synthase activity, rotational mechanism
Gohir.A01G040700	-4.71247	0.000357832	-8.0938	2.40297e-06	-9.07733	4.3689e-05	NA	NA	NA	NA	NA	NA	NA
Gohir.A01G040800	0.219841	0.102409	0.388387	0.00330551	0.528338	0.000148204	IPR007592	GLABROUS1 enhancer-binding protein family	NA	NA	GO:0006355	Biological Process	regulation of transcription, DNA-templated
Gohir.A01G040900	-1.5151	0.0127337	-2.4007	0.00018666	-4.29457	2.81067e-07	IPR000262|IPR012133|IPR013785|IPR037396	FMN-dependent dehydrogenase|Alpha-hydroxy acid dehydrogenase, FMN-dependent|Aldolase-type TIM barrel|FMN hydroxy acid dehydrogenase domain	ko00630|ko04146	Glyoxylate and dicarboxylate metabolism|Peroxisome	GO:0003824|GO:0010181|GO:0016491|GO:0055114	Molecular Function|Molecular Function|Molecular Function|Biological Process	catalytic activity|FMN binding|oxidoreductase activity|oxidation-reduction process
Gohir.A01G041000	-0.0965148	0.565674	-0.604273	0.000384745	-1.00675	6.73796e-07	NA	NA	NA	NA	NA	NA	NA
Gohir.A01G041100	-1.46676	0.0141808	-2.12282	0.000487186	-3.88614	6.86063e-07	IPR000262|IPR012133|IPR013785|IPR037396	FMN-dependent dehydrogenase|Alpha-hydroxy acid dehydrogenase, FMN-dependent|Aldolase-type TIM barrel|FMN hydroxy acid dehydrogenase domain	ko00630|ko04146	Glyoxylate and dicarboxylate metabolism|Peroxisome	GO:0003824|GO:0010181|GO:0016491|GO:0055114	Molecular Function|Molecular Function|Molecular Function|Biological Process	catalytic activity|FMN binding|oxidoreductase activity|oxidation-reduction process
Gohir.A01G041300	-0.548023	0.273294	-1.47602	0.00355323	-2.01309	0.000183605	IPR004294	Carotenoid oxygenase	ko00906	Carotenoid biosynthesis	GO:0016702|GO:0055114	Molecular Function|Biological Process	oxidoreductase activity, acting on single donors with incorporation of molecular oxygen, incorporation of two atoms of oxygen|oxidation-reduction process
Gohir.A01G041800	0.072691	0.735131	1.56331	2.29642e-07	1.24494	5.99998e-07	IPR001841|IPR039301	Zinc finger, RING-type|Protein Sip5/DA2	NA	NA	NA	NA	NA
Gohir.A01G041933	3.59813	0.000499846	5.30085	6.84698e-06	5.76414	1.16181e-06	IPR005123|IPR026992|IPR027443	Oxoglutarate/iron-dependent dioxygenase|Non-haem dioxygenase N-terminal domain|Isopenicillin N synthase-like	ko00904	Diterpenoid biosynthesis	GO:0016491|GO:0055114	Molecular Function|Biological Process	oxidoreductase activity|oxidation-reduction process
Gohir.A01G042000	2.1069	0.0594498	1.83807	0.0091748	3.96515	1.16758e-05	IPR039337	Root meristem growth factor 9	NA	NA	GO:0008083	Molecular Function	growth factor activity
Gohir.A01G042100	0.0486079	0.853823	0.555318	0.0131842	0.962106	0.000103479	IPR001394|IPR002893|IPR028889|IPR038765	Peptidase C19, ubiquitin carboxyl-terminal hydrolase|Zinc finger, MYND-type|Ubiquitin specific protease domain|Papain-like cysteine peptidase superfamily	ko01522	Endocrine resistance	GO:0016579|GO:0036459	Biological Process|Molecular Function	protein deubiquitination|thiol-dependent ubiquitinyl hydrolase activity
Gohir.A01G042200	-1.31428	0.00483703	-1.80581	0.000137914	-2.39519	3.85946e-06	IPR006917|IPR011256	SOUL haem-binding protein|Regulatory factor, effector binding domain superfamily	NA	NA	NA	NA	NA
Gohir.A01G043000	4.31659	7.05992e-05	4.04125	0.000255245	4.45055	2.38949e-05	NA	NA	NA	NA	NA	NA	NA
Gohir.A01G043300	-0.218779	0.546646	0.654996	0.0351176	1.26347	0.000239354	NA	NA	NA	NA	NA	NA	NA
Gohir.A01G043500	1.09615	0.000326029	0.928502	0.000314738	1.22887	9.04677e-06	IPR000008|IPR031468|IPR035892	C2 domain|Synaptotagmin-like mitochondrial-lipid-binding domain|C2 domain superfamily	NA	NA	GO:0008289	Molecular Function	lipid binding
Gohir.A01G044400	3.19345	0.000239622	8.16498	3.90372e-07	7.07908	9.94219e-08	IPR001128|IPR002401|IPR036396	Cytochrome P450|Cytochrome P450, E-class, group I|Cytochrome P450 superfamily	NA	NA	GO:0005506|GO:0016705|GO:0020037|GO:0055114	Molecular Function|Molecular Function|Molecular Function|Biological Process	iron ion binding|oxidoreductase activity, acting on paired donors, with incorporation or reduction of molecular oxygen|heme binding|oxidation-reduction process
Gohir.A01G045700	-0.444363	0.0220428	-0.508256	0.00525706	-0.646014	0.000564757	IPR002182|IPR027417	NB-ARC|P-loop containing nucleoside triphosphate hydrolase	NA	NA	GO:0043531	Molecular Function	ADP binding
Gohir.A01G046500	-0.75538	0.0544225	-1.34388	0.000855444	-0.808305	0.0219964	IPR000719|IPR011009	Protein kinase domain|Protein kinase-like domain superfamily	NA	NA	GO:0004672|GO:0005524|GO:0006468	Molecular Function|Molecular Function|Biological Process	protein kinase activity|ATP binding|protein phosphorylation
Gohir.A01G046600	-1.04831	0.000270249	-1.42447	2.65657e-06	-2.06192	1.33927e-08	IPR002305|IPR002307|IPR002942|IPR014729|IPR024088|IPR024107|IPR036986	Aminoacyl-tRNA synthetase, class Ic|Tyrosine-tRNA ligase|RNA-binding S4 domain|Rossmann-like alpha/beta/alpha sandwich fold|Tyrosine-tRNA ligase, bacterial-type|Tyrosine-tRNA ligase, bacterial-type, type 1|RNA-binding S4 domain superfamily	ko00970|ko01522	Aminoacyl-tRNA biosynthesis|Endocrine resistance	GO:0000166|GO:0003723|GO:0004812|GO:0004831|GO:0005524|GO:0006418|GO:0006437	Molecular Function|Molecular Function|Molecular Function|Molecular Function|Molecular Function|Biological Process|Biological Process	nucleotide binding|RNA binding|aminoacyl-tRNA ligase activity|tyrosine-tRNA ligase activity|ATP binding|tRNA aminoacylation for protein translation|tyrosyl-tRNA aminoacylation
Gohir.A01G047100	1.24809	0.000776104	0.755871	0.0113828	1.23514	0.000155265	IPR005888|IPR016040|IPR029903|IPR036291	dTDP-glucose 4,6-dehydratase|NAD(P)-binding domain|RmlD-like substrate binding domain|NAD(P)-binding domain superfamily	ko00520	Amino sugar and nucleotide sugar metabolism	GO:0008460|GO:0009225	Molecular Function|Biological Process	dTDP-glucose 4,6-dehydratase activity|nucleotide-sugar metabolic process
Gohir.A01G047200	-0.22301	0.0798532	-0.599822	3.67382e-05	-0.361696	0.0028565	NA	NA	NA	NA	NA	NA	NA
Gohir.A01G047300	-0.877346	0.00272215	-1.44999	8.59018e-06	-2.16231	3.34907e-08	IPR001830|IPR003337|IPR012766|IPR036412	Glycosyl transferase, family 20|Trehalose-phosphatase|Alpha,alpha-trehalose-phosphate synthase|HAD-like superfamily	ko00500|ko01522	Starch and sucrose metabolism|Endocrine resistance	GO:0003824|GO:0003825|GO:0005992	Molecular Function|Molecular Function|Biological Process	catalytic activity|alpha,alpha-trehalose-phosphate synthase (UDP-forming) activity|trehalose biosynthetic process
Gohir.A01G047426	0.598711	0.732769	-1.25502	0.000155953	-1.57843	7.47752e-06	IPR032675	Leucine-rich repeat domain superfamily	NA	NA	NA	NA	NA
Gohir.A01G047468	-1.67505	0.314083	-1.36205	0.000144653	-1.57802	2.07882e-05	IPR032675	Leucine-rich repeat domain superfamily	NA	NA	NA	NA	NA
Gohir.A01G047552	-0.197014	0.513982	-0.669219	0.0220829	-1.06256	0.000581693	IPR002182|IPR027417|IPR032675	NB-ARC|P-loop containing nucleoside triphosphate hydrolase|Leucine-rich repeat domain superfamily	NA	NA	GO:0043531	Molecular Function	ADP binding
Gohir.A01G048100	-1.17317	0.000542638	-1.23204	8.44799e-05	-1.78041	6.59154e-07	IPR005822|IPR005823|IPR036899	Ribosomal protein L13|Ribosomal protein L13, bacterial-type|Ribosomal protein L13 superfamily	ko01522|ko03010	Endocrine resistance|Ribosome	GO:0003735|GO:0005840|GO:0006412	Molecular Function|Cellular Component|Biological Process	structural constituent of ribosome|ribosome|translation
Gohir.A01G048800	-0.247826	0.597965	3.21957	1.27921e-06	3.08502	5.26233e-07	IPR000719|IPR001611|IPR011009|IPR021720|IPR032675	Protein kinase domain|Leucine-rich repeat|Protein kinase-like domain superfamily|Malectin domain|Leucine-rich repeat domain superfamily	NA	NA	GO:0004672|GO:0005515|GO:0005524|GO:0006468	Molecular Function|Molecular Function|Molecular Function|Biological Process	protein kinase activity|protein binding|ATP binding|protein phosphorylation
Gohir.A01G050180	0.221339	0.494938	-0.769143	0.00123638	-0.8883	0.000231668	IPR000262|IPR013785	FMN-dependent dehydrogenase|Aldolase-type TIM barrel	NA	NA	GO:0003824|GO:0016491	Molecular Function|Molecular Function	catalytic activity|oxidoreductase activity
Gohir.A01G050400	0.0545825	0.842617	-1.06986	0.000123202	-1.32602	6.16208e-06	IPR029063	S-adenosyl-L-methionine-dependent methyltransferase	NA	NA	NA	NA	NA
Gohir.A01G052000	0.742526	0.00257907	1.39596	2.04194e-06	1.07092	1.36571e-05	NA	NA	NA	NA	NA	NA	NA
Gohir.A01G052100	0.224953	0.340972	1.32279	6.92444e-06	1.8712	4.10809e-08	IPR003034|IPR005160|IPR005161|IPR006164|IPR006165|IPR016194|IPR027388|IPR036361|IPR036465	SAP domain|Ku70/Ku80 C-terminal arm|Ku70/Ku80, N-terminal alpha/beta|Ku70/Ku80 beta-barrel domain|Ku70|SPOC-like, C-terminal domain superfamily|Ku70, bridge and pillars domain superfamily|SAP domain superfamily|von Willebrand factor A-like domain superfamily	ko01522|ko03450	Endocrine resistance|Non-homologous end-joining	GO:0000723|GO:0003677|GO:0003678|GO:0003684|GO:0005634|GO:0006303|GO:0042162|GO:0043564	Biological Process|Molecular Function|Molecular Function|Molecular Function|Cellular Component|Biological Process|Molecular Function|Cellular Component	telomere maintenance|DNA binding|DNA helicase activity|damaged DNA binding|nucleus|double-strand break repair via nonhomologous end joining|telomeric DNA binding|Ku70:Ku80 complex
Gohir.A01G052400	0.806993	0.00106277	1.39566	1.44855e-06	1.35654	5.05758e-07	IPR008540|IPR033264	BES1/BZR1 plant transcription factor, N-terminal|BZR family	NA	NA	GO:0003700|GO:0006351|GO:0009742	Molecular Function|Biological Process|Biological Process	DNA-binding transcription factor activity|transcription, DNA-templated|brassinosteroid mediated signaling pathway
Gohir.A01G052500	-0.490189	0.00230006	-0.22852	0.0851229	-0.495135	0.00060923	IPR000306|IPR007461|IPR011011|IPR013083|IPR017455	FYVE zinc finger|Ysc84 actin-binding domain|Zinc finger, FYVE/PHD-type|Zinc finger, RING/FYVE/PHD-type|Zinc finger, FYVE-related	ko01522	Endocrine resistance	GO:0046872	Molecular Function	metal ion binding
Gohir.A01G052800	-0.202618	0.169404	-0.635782	9.50454e-05	-0.571028	0.000179672	IPR004456|IPR006124|IPR017850|IPR042253	2,3-bisphosphoglycerate-independent phosphoglycerate mutase|Metalloenzyme|Alkaline-phosphatase-like, core domain superfamily|2,3-bisphosphoglycerate-independent phosphoglycerate mutase superfamily	NA	NA	GO:0003824|GO:0046537|GO:0046872	Molecular Function|Molecular Function|Molecular Function	catalytic activity|2,3-bisphosphoglycerate-independent phosphoglycerate mutase activity|metal ion binding
Gohir.A01G052900	-0.354939	0.127361	-0.413868	0.0549133	-0.969953	8.71995e-05	NA	NA	NA	NA	NA	NA	NA
Gohir.A01G053000	-0.293319	0.0611935	-0.750121	3.09282e-05	-0.771671	1.10833e-05	IPR023342	APO domain	NA	NA	GO:0003723	Molecular Function	RNA binding
Gohir.A01G053400	0.0276347	0.898343	0.68666	0.000627574	0.965037	1.14181e-05	IPR011716|IPR011990|IPR013026|IPR019734	Tetratricopeptide TPR-3|Tetratricopeptide-like helical domain superfamily|Tetratricopeptide repeat-containing domain|Tetratricopeptide repeat	ko01522|ko04110|ko04111|ko04113|ko04114|ko04120|ko04914|ko05166	Endocrine resistance|Cell cycle|Cell cycle - yeast|Meiosis - yeast|Oocyte meiosis|Ubiquitin mediated proteolysis|Progesterone-mediated oocyte maturation|Human T-cell leukemia virus 1 infection	GO:0005515	Molecular Function	protein binding
Gohir.A01G053500	-0.540756	0.275532	-0.893348	0.0637401	-3.06403	2.55854e-06	IPR032710	NTF2-like domain superfamily	NA	NA	NA	NA	NA
Gohir.A01G053900	0.349448	0.356001	-1.55164	0.000202453	-2.20257	2.94762e-06	IPR006780|IPR036910	YABBY protein|High mobility group box domain superfamily	NA	NA	GO:0007275	Biological Process	multicellular organism development
Gohir.A01G054100	0.117407	0.341424	-0.563172	4.73189e-05	-0.888892	9.08227e-08	IPR001387|IPR010982|IPR013729	Cro/C1-type helix-turn-helix domain|Lambda repressor-like, DNA-binding domain superfamily|Multiprotein bridging factor 1, N-terminal	ko01522	Endocrine resistance	GO:0003677	Molecular Function	DNA binding
Gohir.A01G054700	1.53636	0.626784	6.6727	2.98955e-07	7.28801	1.98587e-08	IPR001611|IPR013210|IPR032675	Leucine-rich repeat|Leucine-rich repeat-containing N-terminal, plant-type|Leucine-rich repeat domain superfamily	NA	NA	GO:0005515	Molecular Function	protein binding
Gohir.A01G055300	3.73307	0.000113246	2.98091	0.000274685	3.83073	1.25585e-05	IPR001480|IPR035446|IPR036426	Bulb-type lectin domain|S-locus-specific glycoprotein/EP1|Bulb-type lectin domain superfamily	NA	NA	NA	NA	NA
Gohir.A01G055400	4.67072	2.26061e-06	3.91719	2.0188e-06	4.17725	2.84003e-07	IPR001480|IPR003609|IPR035446|IPR036426	Bulb-type lectin domain|PAN/Apple domain|S-locus-specific glycoprotein/EP1|Bulb-type lectin domain superfamily	NA	NA	NA	NA	NA
Gohir.A01G055500	5.23704	4.8259e-07	4.86763	2.37007e-07	5.67569	1.31563e-08	IPR001480|IPR003609|IPR035446|IPR036426	Bulb-type lectin domain|PAN/Apple domain|S-locus-specific glycoprotein/EP1|Bulb-type lectin domain superfamily	NA	NA	NA	NA	NA
Gohir.A01G055800	0.833198	0.0126246	1.28793	0.000200463	1.52156	2.06075e-05	IPR015813|IPR021135|IPR022805	Pyruvate/Phosphoenolpyruvate kinase-like domain superfamily|Phosphoenolpyruvate carboxylase|Phosphoenolpyruvate carboxylase, bacterial/plant-type	ko00620|ko00680|ko00710|ko00720	Pyruvate metabolism|Methane metabolism|Carbon fixation in photosynthetic organisms|Carbon fixation pathways in prokaryotes	GO:0003824|GO:0006099|GO:0008964|GO:0015977	Molecular Function|Biological Process|Molecular Function|Biological Process	catalytic activity|tricarboxylic acid cycle|phosphoenolpyruvate carboxylase activity|carbon fixation
Gohir.A01G056100	0.0880113	0.578981	-0.300391	0.0342242	-0.72721	1.72003e-05	IPR000608|IPR016135	Ubiquitin-conjugating enzyme E2|Ubiquitin-conjugating enzyme/RWD-like	ko01522|ko04120|ko04624|ko05131	Endocrine resistance|Ubiquitin mediated proteolysis|Toll and Imd signaling pathway|Shigellosis	NA	NA	NA
Gohir.A01G056200	0.150579	0.727014	-2.61159	2.40628e-06	-2.62049	7.07482e-07	IPR001440|IPR011990|IPR013026|IPR013766|IPR019734|IPR036249	Tetratricopeptide repeat 1|Tetratricopeptide-like helical domain superfamily|Tetratricopeptide repeat-containing domain|Thioredoxin domain|Tetratricopeptide repeat|Thioredoxin-like superfamily	NA	NA	GO:0005515	Molecular Function	protein binding
Gohir.A01G056700	0.289645	0.0449508	0.0492463	0.715297	0.565292	0.000137922	IPR002818|IPR006287|IPR029062	DJ-1/PfpI|Protein/nucleic acid deglycase DJ-1|Class I glutamine amidotransferase-like	ko01522	Endocrine resistance	NA	NA	NA
Gohir.A01G056800	0.0796852	0.851876	-0.764824	0.0305382	-1.48979	0.000181818	IPR001128|IPR002401|IPR036396	Cytochrome P450|Cytochrome P450, E-class, group I|Cytochrome P450 superfamily	NA	NA	GO:0005506|GO:0016705|GO:0020037|GO:0055114	Molecular Function|Molecular Function|Molecular Function|Biological Process	iron ion binding|oxidoreductase activity, acting on paired donors, with incorporation or reduction of molecular oxygen|heme binding|oxidation-reduction process
Gohir.A01G057200	0.382327	0.523209	1.91906	0.00137808	2.23771	0.000223113	NA	NA	NA	NA	NA	NA	NA
Gohir.A01G057500	1.34229	0.00152585	1.94988	1.59488e-05	2.0163	4.56646e-06	NA	NA	NA	NA	NA	NA	NA
Gohir.A01G057600	0.388567	0.180586	2.41282	1.83681e-07	2.35031	4.18817e-08	IPR004827	Basic-leucine zipper domain	NA	NA	GO:0003700|GO:0006355	Molecular Function|Biological Process	DNA-binding transcription factor activity|regulation of transcription, DNA-templated
Gohir.A01G057700	0.490162	0.00983213	0.537804	0.00253491	0.884681	1.18206e-05	IPR001236|IPR001557|IPR010097|IPR015955|IPR022383|IPR036291	Lactate/malate dehydrogenase, N-terminal|L-lactate/malate dehydrogenase|Malate dehydrogenase, type 1|Lactate dehydrogenase/glycoside hydrolase, family 4, C-terminal|Lactate/malate dehydrogenase, C-terminal|NAD(P)-binding domain superfamily	ko00020|ko00270|ko00620|ko00630|ko00710	Citrate cycle (TCA cycle)|Cysteine and methionine metabolism|Pyruvate metabolism|Glyoxylate and dicarboxylate metabolism|Carbon fixation in photosynthetic organisms	GO:0003824|GO:0005975|GO:0006099|GO:0016491|GO:0016616|GO:0019752|GO:0030060|GO:0055114	Molecular Function|Biological Process|Biological Process|Molecular Function|Molecular Function|Biological Process|Molecular Function|Biological Process	catalytic activity|carbohydrate metabolic process|tricarboxylic acid cycle|oxidoreductase activity|oxidoreductase activity, acting on the CH-OH group of donors, NAD or NADP as acceptor|carboxylic acid metabolic process|L-malate dehydrogenase activity|oxid
Gohir.A01G057900	0.886219	0.000711533	1.09974	2.5617e-05	1.47878	3.32762e-07	IPR001487|IPR027353|IPR036427|IPR038336	Bromodomain|NET domain|Bromodomain-like superfamily|NET domain superfamily	NA	NA	GO:0005515	Molecular Function	protein binding
Gohir.A01G058600	-1.0787	0.00417844	-1.66719	2.92523e-05	-2.46709	1.54684e-07	IPR003959|IPR027417	ATPase, AAA-type, core|P-loop containing nucleoside triphosphate hydrolase	NA	NA	GO:0005524	Molecular Function	ATP binding
Gohir.A01G058800	-0.703475	0.0051429	-0.869315	0.000375927	-1.11087	1.72641e-05	IPR005333|IPR017887	Transcription factor, TCP|Transcription factor TCP subgroup	NA	NA	GO:0003700	Molecular Function	DNA-binding transcription factor activity
Gohir.A01G059100	-2.05419	1.70687e-05	-1.88607	6.75598e-06	-3.04328	1.43986e-08	IPR002048|IPR004837|IPR011992	EF-hand domain|Sodium/calcium exchanger membrane region|EF-hand domain pair	NA	NA	GO:0005509|GO:0016021|GO:0055085	Molecular Function|Cellular Component|Biological Process	calcium ion binding|integral component of membrane|transmembrane transport
Gohir.A01G059300	-0.247599	0.77373	-3.15477	0.000307137	-3.99172	2.58941e-05	IPR004827	Basic-leucine zipper domain	NA	NA	GO:0003700|GO:0006355	Molecular Function|Biological Process	DNA-binding transcription factor activity|regulation of transcription, DNA-templated
Gohir.A01G059600	-0.281178	0.358969	-0.773779	0.00814415	-1.63752	4.99448e-06	IPR002213	UDP-glucuronosyl/UDP-glucosyltransferase	NA	NA	GO:0008194	Molecular Function	UDP-glycosyltransferase activity
Gohir.A01G059900	0.0276202	0.853884	-1.26226	3.81318e-08	-1.49699	1.7042e-09	IPR019380|IPR039876	Casein kinase substrate, phosphoprotein PP28|28kDa heat- and acid-stable phosphoprotein	NA	NA	NA	NA	NA
Gohir.A01G060000	-0.24352	0.341332	-1.35199	1.2794e-05	-1.97532	6.27774e-08	IPR001356|IPR009057|IPR032001|IPR039276	Homeobox domain|Homeobox-like domain superfamily|SAWADEE domain|Protein SAWADEE HOMEODOMAIN HOMOLOG 1/2	NA	NA	GO:0003677|GO:0003682	Molecular Function|Molecular Function	DNA binding|chromatin binding
Gohir.A01G060200	0.315839	0.368048	-1.26964	0.000954136	-1.37683	0.000349462	NA	NA	NA	NA	NA	NA	NA
Gohir.A01G060300	-0.0823073	0.633588	0.151228	0.310978	0.717208	4.4731e-05	IPR005479|IPR005480|IPR005483|IPR006275|IPR011607|IPR011761|IPR016185|IPR036897|IPR036914	Carbamoyl-phosphate synthetase large subunit-like, ATP-binding domain|Carbamoyl-phosphate synthetase, large subunit oligomerisation domain|Carbamoyl-phosphate synthase large subunit, CPSase domain|Carbamoyl-phosphate synthase, large subunit|Methylglyoxal synthase-like domain|ATP-grasp fold|Pre-ATP-grasp domain superfamily|Carbamoyl-phosphate synthetase, large subunit oligomerisation domain superf…	ko00240|ko00250	Pyrimidine metabolism|Alanine, aspartate and glutamate metabolism	GO:0005524|GO:0006807|GO:0046872	Molecular Function|Biological Process|Molecular Function	ATP binding|nitrogen compound metabolic process|metal ion binding
Gohir.A01G060800	0.372708	0.00688779	0.555854	9.09142e-05	1.1005	1.57843e-08	IPR003959|IPR013083|IPR027417|IPR034732|IPR041569	ATPase, AAA-type, core|Zinc finger, RING/FYVE/PHD-type|P-loop containing nucleoside triphosphate hydrolase|Extended PHD (ePHD) domain|AAA ATPase, AAA+ lid domain	NA	NA	GO:0005524	Molecular Function	ATP binding
Gohir.A01G061000	2.36392	1.70893e-06	1.88707	3.11606e-06	1.81535	1.53401e-06	IPR004181|IPR013083|IPR026846	Zinc finger, MIZ-type|Zinc finger, RING/FYVE/PHD-type|E3 SUMO-protein ligase Nse2 (Mms21)	ko01522	Endocrine resistance	GO:0000724|GO:0008270|GO:0019789|GO:0030915	Biological Process|Molecular Function|Molecular Function|Cellular Component	double-strand break repair via homologous recombination|zinc ion binding|SUMO transferase activity|Smc5-Smc6 complex
Gohir.A01G061100	7.24853	4.65399e-09	6.69447	4.53854e-09	6.88046	9.6171e-10	IPR001356|IPR009057	Homeobox domain|Homeobox-like domain superfamily	NA	NA	GO:0003677	Molecular Function	DNA binding
Gohir.A01G061300	-0.453888	0.00448713	-1.22668	1.27207e-07	-1.99043	3.07487e-10	IPR004910|IPR034751|IPR039058	Yippee/Mis18/Cereblon|Yippee domain|Yippee family	NA	NA	NA	NA	NA
Gohir.A01G061400	0.533869	0.000935863	-0.0865135	0.500011	-0.209867	0.0879199	NA	NA	NA	NA	NA	NA	NA
Gohir.A01G061600	-0.0537329	0.858295	-1.64832	3.24818e-06	-2.39069	1.80137e-08	IPR025610	Transcription factor MYC/MYB N-terminal	NA	NA	NA	NA	NA
Gohir.A01G061900	-5.17621	2.95108e-06	-4.55677	6.35418e-07	-6.48031	9.62428e-09	IPR004333|IPR036893	SBP domain|SBP domain superfamily	NA	NA	GO:0003677|GO:0005634|GO:0042025	Molecular Function|Cellular Component|Cellular Component	DNA binding|nucleus|host cell nucleus
Gohir.A01G062100	0.145859	0.293094	-0.707622	1.74136e-05	-0.768782	2.72289e-06	IPR000719|IPR001611|IPR011009|IPR013210|IPR032675	Protein kinase domain|Leucine-rich repeat|Protein kinase-like domain superfamily|Leucine-rich repeat-containing N-terminal, plant-type|Leucine-rich repeat domain superfamily	NA	NA	GO:0004672|GO:0005515|GO:0005524|GO:0006468	Molecular Function|Molecular Function|Molecular Function|Biological Process	protein kinase activity|protein binding|ATP binding|protein phosphorylation
Gohir.A01G062301	-0.956322	0.115392	-1.70517	1.91112e-05	-2.73589	4.2005e-08	IPR001680|IPR015943|IPR017986|IPR020472|IPR036322	WD40 repeat|WD40/YVTN repeat-like-containing domain superfamily|WD40-repeat-containing domain|G-protein beta WD-40 repeat|WD40-repeat-containing domain superfamily	ko01522|ko03013	Endocrine resistance|RNA transport	GO:0005515	Molecular Function	protein binding
Gohir.A01G062400	-0.845876	0.0223905	-1.37163	0.00034907	-2.24826	9.67744e-07	NA	NA	NA	NA	NA	NA	NA
Gohir.A01G063000	0.207674	0.0670096	0.46775	0.000136148	0.707927	5.57116e-07	IPR001303|IPR006439|IPR017714|IPR023214|IPR023943|IPR027505|IPR027514|IPR036409|IPR036412	Class II aldolase/adducin N-terminal|HAD hydrolase, subfamily IA|Methylthioribulose-1-phosphate dehydratase|HAD superfamily|Enolase-phosphatase E1|Probable bifunctional methylthioribulose-1-phosphate dehydratase/enolase-phosphatase E1|Methylthioribulose-1-phosphate dehydratase, eukaryotes|Class II aldolase/adducin N-terminal domain superfamily|HAD-like superfamily	ko00270	Cysteine and methionine metabolism	GO:0000287|GO:0005737|GO:0016787|GO:0019509|GO:0043874|GO:0046872	Molecular Function|Cellular Component|Molecular Function|Biological Process|Molecular Function|Molecular Function	magnesium ion binding|cytoplasm|hydrolase activity|L-methionine salvage from methylthioadenosine|acireductone synthase activity|metal ion binding
Gohir.A01G063100	-0.153154	0.470279	0.446027	0.0232608	1.06565	7.78259e-06	IPR008889|IPR039611|IPR039828	VQ|VQ motif-containing protein 4/11/13/19/31/33|VQ motif-containing protein 33	NA	NA	NA	NA	NA
Gohir.A01G063300	-1.17668	0.00200757	-0.971569	0.0033957	-1.40808	8.72211e-05	IPR000719|IPR000858|IPR001480|IPR003609|IPR011009|IPR024171|IPR036426	Protein kinase domain|S-locus glycoprotein domain|Bulb-type lectin domain|PAN/Apple domain|Protein kinase-like domain superfamily|S-receptor-like serine/threonine-protein kinase|Bulb-type lectin domain superfamily	NA	NA	GO:0004672|GO:0004674|GO:0005524|GO:0006468|GO:0048544	Molecular Function|Molecular Function|Molecular Function|Biological Process|Biological Process	protein kinase activity|protein serine/threonine kinase activity|ATP binding|protein phosphorylation|recognition of pollen
Gohir.A01G063800	0.112565	0.65923	-1.12184	4.62448e-05	-1.73084	1.39096e-07	NA	NA	NA	NA	NA	NA	NA
Gohir.A01G063900	0.493056	0.0131542	1.25678	1.28912e-06	1.91038	4.38124e-09	IPR000608|IPR016135	Ubiquitin-conjugating enzyme E2|Ubiquitin-conjugating enzyme/RWD-like	ko01522|ko04120	Endocrine resistance|Ubiquitin mediated proteolysis	NA	NA	NA
Gohir.A01G064000	-0.358452	0.495434	3.00362	5.07356e-06	3.20085	8.33671e-07	IPR021319	Protein of unknown function DUF2921	NA	NA	NA	NA	NA
Gohir.A01G064120	0.347377	0.0835459	0.764855	0.000319771	1.17274	1.48345e-06	IPR002058|IPR002934|IPR043519	PAP/25A-associated|Polymerase, nucleotidyl transferase domain|Nucleotidyltransferase superfamily	ko01522|ko03018	Endocrine resistance|RNA degradation	GO:0016779	Molecular Function	nucleotidyltransferase activity
Gohir.A01G064200	-1.2533	0.00112722	-1.18517	0.000993119	-1.18895	0.000661307	IPR002182|IPR027417|IPR032675|IPR036390	NB-ARC|P-loop containing nucleoside triphosphate hydrolase|Leucine-rich repeat domain superfamily|Winged helix DNA-binding domain superfamily	NA	NA	GO:0043531	Molecular Function	ADP binding
Gohir.A01G064400	-0.788167	0.0848823	-0.60513	0.172243	-1.64884	0.000681912	IPR000157|IPR002182|IPR027417|IPR032675|IPR035897|IPR036390	Toll/interleukin-1 receptor homology (TIR) domain|NB-ARC|P-loop containing nucleoside triphosphate hydrolase|Leucine-rich repeat domain superfamily|Toll/interleukin-1 receptor homology (TIR) domain superfamily|Winged helix DNA-binding domain superfamily	NA	NA	GO:0005515|GO:0007165|GO:0043531	Molecular Function|Biological Process|Molecular Function	protein binding|signal transduction|ADP binding
Gohir.A01G065200	0.296156	0.461215	1.34131	0.000981389	1.97245	1.35127e-05	NA	NA	NA	NA	NA	NA	NA
Gohir.A01G065800	5.79546	2.64319e-05	6.22937	4.64257e-06	5.23561	2.72515e-06	IPR000916|IPR023393	Bet v I/Major latex protein|START-like domain superfamily	NA	NA	GO:0006952	Biological Process	defense response
Gohir.A01G066000	0.312111	0.0214672	-0.694386	1.30468e-05	-1.25241	6.64524e-09	IPR007822|IPR012341|IPR020464	Lanthionine synthetase C-like|Six-hairpin glycosidase-like superfamily|LanC-like protein, eukaryotic	NA	NA	GO:0003824	Molecular Function	catalytic activity
Gohir.A01G066100	0.453134	0.0103203	1.1164	1.24776e-06	1.24914	7.45803e-08	IPR001680|IPR015943|IPR017986|IPR020472|IPR036322|IPR040324	WD40 repeat|WD40/YVTN repeat-like-containing domain superfamily|WD40-repeat-containing domain|G-protein beta WD-40 repeat|WD40-repeat-containing domain superfamily|WD repeat-containing protein WDR44/Dgr2	ko01522	Endocrine resistance	GO:0005515	Molecular Function	protein binding
Gohir.A01G066200	-1.915	0.0022206	-3.11434	1.86478e-05	-4.26465	6.14125e-07	IPR009606	Modifying wall lignin-1/2	NA	NA	NA	NA	NA
Gohir.A01G066300	0.0649916	0.872979	-0.787964	0.0226104	-1.88951	1.21576e-05	NA	NA	NA	NA	NA	NA	NA
Gohir.A01G066500	-0.694461	0.178706	0.303045	0.523863	2.87334	3.26911e-06	IPR003439|IPR013525|IPR027417	ABC transporter-like|ABC-2 type transporter|P-loop containing nucleoside triphosphate hydrolase	NA	NA	GO:0005524|GO:0016020|GO:0016887	Molecular Function|Cellular Component|Molecular Function	ATP binding|membrane|ATPase activity
Gohir.A01G066800	0.541211	0.105042	-1.6074	3.46137e-05	-1.02487	0.00157802	IPR003441|IPR036093	NAC domain|NAC domain superfamily	NA	NA	GO:0003677|GO:0006355	Molecular Function|Biological Process	DNA binding|regulation of transcription, DNA-templated
Gohir.A01G067000	0.0213406	0.94474	0.881719	0.000893309	1.10475	6.76188e-05	IPR021773	Trafficking protein particle complex subunit 11	NA	NA	NA	NA	NA
Gohir.A01G067100	0.460281	0.0545593	0.851341	0.000545977	1.21195	7.9114e-06	IPR027794|IPR036866	tRNase Z endonuclease|Ribonuclease Z/Hydroxyacylglutathione hydrolase-like	ko01522|ko03013	Endocrine resistance|RNA transport	GO:0008033	Biological Process	tRNA processing
Gohir.A01G067200	0.822356	0.0190387	1.8337	1.23322e-05	1.24532	0.000324352	IPR013216|IPR029063	Methyltransferase type 11|S-adenosyl-L-methionine-dependent methyltransferase	NA	NA	GO:0008168	Molecular Function	methyltransferase activity
Gohir.A01G068001	-0.810612	0.349016	4.63297	3.52808e-06	4.63267	7.76833e-07	NA	NA	NA	NA	NA	NA	NA
Gohir.A01G068100	-1.18392	0.0599991	2.18605	0.000833456	1.89667	0.00188509	NA	NA	NA	NA	NA	NA	NA
Gohir.A01G068300	-0.600891	0.00599807	-0.865308	0.000102604	-1.14155	2.3071e-06	NA	NA	NA	NA	NA	NA	NA
Gohir.A01G068800	-0.439412	0.0659326	-1.23623	1.552e-05	-1.92182	3.77508e-08	IPR000048|IPR001609|IPR004009|IPR008989|IPR027417|IPR036961	IQ motif, EF-hand binding site|Myosin head, motor domain|Myosin, N-terminal, SH3-like|Myosin S1 fragment, N-terminal|P-loop containing nucleoside triphosphate hydrolase|Kinesin motor domain superfamily	ko01522|ko05130	Endocrine resistance|Pathogenic Escherichia coli infection	GO:0003774|GO:0005515|GO:0005524|GO:0016459|GO:0051015	Molecular Function|Molecular Function|Molecular Function|Cellular Component|Molecular Function	motor activity|protein binding|ATP binding|myosin complex|actin filament binding
Gohir.A01G069000	-0.752951	0.111113	-2.16995	7.19574e-05	-2.26129	2.60309e-05	IPR000595|IPR005821|IPR014710|IPR018490	Cyclic nucleotide-binding domain|Ion transport domain|RmlC-like jelly roll fold|Cyclic nucleotide-binding-like	NA	NA	GO:0005216|GO:0006811|GO:0016020|GO:0055085	Molecular Function|Biological Process|Cellular Component|Biological Process	ion channel activity|ion transport|membrane|transmembrane transport
Gohir.A01G069200	0.0967258	0.528484	-0.519774	0.000652539	-0.162679	0.211631	IPR000535|IPR008962|IPR013783|IPR016763	Major sperm protein (MSP) domain|PapD-like superfamily|Immunoglobulin-like fold|Vesicle-associated membrane-protein-associated protein	NA	NA	GO:0005789	Cellular Component	endoplasmic reticulum membrane
Gohir.A01G069400	0.509398	0.277002	1.20384	0.0027811	3.3764	3.4513e-08	IPR022251	Protein of unknown function wound-induced	NA	NA	NA	NA	NA
Gohir.A01G069500	0.401111	0.535031	3.37031	1.74959e-05	5.16652	1.04916e-07	IPR000756|IPR001206|IPR016064|IPR017438|IPR037607	Diacylglycerol kinase, accessory domain|Diacylglycerol kinase, catalytic domain|NAD kinase/diacylglycerol kinase-like domain superfamily|Inorganic polyphosphate/ATP-NAD kinase, N-terminal|Diacylglycerol kinase	ko00561|ko00564|ko04070|ko04072|ko04361|ko05231	Glycerolipid metabolism|Glycerophospholipid metabolism|Phosphatidylinositol signaling system|Phospholipase D signaling pathway|Axon regeneration|Choline metabolism in cancer	GO:0003951|GO:0004143|GO:0007165|GO:0007205|GO:0016301	Molecular Function|Molecular Function|Biological Process|Biological Process|Molecular Function	NAD+ kinase activity|diacylglycerol kinase activity|signal transduction|protein kinase C-activating G protein-coupled receptor signaling pathway|kinase activity
Gohir.A01G069800	-0.836092	0.0320204	-1.19265	0.00193927	-2.43559	8.90384e-07	IPR025792|IPR029063|IPR030382	tRNA (guanine(37)-N(1))-methyltransferase, eukaryotic|S-adenosyl-L-methionine-dependent methyltransferase|SAM-dependent methyltransferase TRM5/TYW2-type	ko01522	Endocrine resistance	GO:0009019|GO:0030488	Molecular Function|Biological Process	tRNA (guanine-N1-)-methyltransferase activity|tRNA methylation
Gohir.A01G070000	0.180613	0.255858	0.720246	5.981e-05	1.0002	6.3475e-07	IPR006015|IPR006016|IPR014729	Universal stress protein A family|UspA|Rossmann-like alpha/beta/alpha sandwich fold	NA	NA	NA	NA	NA
Gohir.A01G070400	-1.78291	0.00243772	-1.25949	0.0112214	-2.22734	8.30358e-05	IPR000719|IPR000858|IPR001245|IPR001480|IPR003609|IPR011009|IPR021820|IPR024171|IPR036426	Protein kinase domain|S-locus glycoprotein domain|Serine-threonine/tyrosine-protein kinase, catalytic domain|Bulb-type lectin domain|PAN/Apple domain|Protein kinase-like domain superfamily|S-locus receptor kinase, C-terminal|S-receptor-like serine/threonine-protein kinase|Bulb-type lectin domain superfamily	NA	NA	GO:0004672|GO:0004674|GO:0005524|GO:0006468|GO:0048544	Molecular Function|Molecular Function|Molecular Function|Biological Process|Biological Process	protein kinase activity|protein serine/threonine kinase activity|ATP binding|protein phosphorylation|recognition of pollen
Gohir.A01G070500	1.58773	0.00713431	3.58247	2.27896e-06	4.12464	1.21439e-07	IPR000719|IPR000858|IPR001245|IPR001480|IPR003609|IPR011009|IPR024171|IPR036426	Protein kinase domain|S-locus glycoprotein domain|Serine-threonine/tyrosine-protein kinase, catalytic domain|Bulb-type lectin domain|PAN/Apple domain|Protein kinase-like domain superfamily|S-receptor-like serine/threonine-protein kinase|Bulb-type lectin domain superfamily	NA	NA	GO:0004672|GO:0004674|GO:0005524|GO:0006468|GO:0048544	Molecular Function|Molecular Function|Molecular Function|Biological Process|Biological Process	protein kinase activity|protein serine/threonine kinase activity|ATP binding|protein phosphorylation|recognition of pollen
Gohir.A01G070900	0.681374	0.279453	2.70627	7.26719e-05	4.70639	1.28847e-07	IPR002048|IPR011992	EF-hand domain|EF-hand domain pair	ko01522|ko03420	Endocrine resistance|Nucleotide excision repair	GO:0005509	Molecular Function	calcium ion binding
Gohir.A01G071033	-0.903096	0.00467554	-2.46607	1.62269e-07	-3.09719	4.17743e-09	IPR004827|IPR043452	Basic-leucine zipper domain|Plant bZIP transcription factors	NA	NA	GO:0003700|GO:0006355|GO:0045893	Molecular Function|Biological Process|Biological Process	DNA-binding transcription factor activity|regulation of transcription, DNA-templated|positive regulation of transcription, DNA-templated
Gohir.A01G071300	-0.683287	0.00686236	-0.641562	0.00515768	-0.984984	8.22295e-05	IPR001611|IPR002182|IPR027417|IPR032675	Leucine-rich repeat|NB-ARC|P-loop containing nucleoside triphosphate hydrolase|Leucine-rich repeat domain superfamily	ko04626	Plant-pathogen interaction	GO:0005515|GO:0043531	Molecular Function|Molecular Function	protein binding|ADP binding
Gohir.A01G071550	-0.933829	0.0386168	-1.4147	0.00169906	-1.79869	0.00013728	IPR006032|IPR012340	Ribosomal protein S12/S23|Nucleic acid-binding, OB-fold	NA	NA	GO:0003735|GO:0005840|GO:0006412	Molecular Function|Cellular Component|Biological Process	structural constituent of ribosome|ribosome|translation
Gohir.A01G072200	0.92626	0.000380832	0.553738	0.0080377	0.866335	0.000128182	IPR004971|IPR016899|IPR029063|IPR039753	mRNA (guanine-N(7))-methyltransferase domain|mRNA cap guanine-N7 methyltransferase, eukaryotes|S-adenosyl-L-methionine-dependent methyltransferase|mRNA cap guanine-N7 methyltransferase	ko01522|ko03015	Endocrine resistance|mRNA surveillance pathway	GO:0004482|GO:0006370|GO:0042025	Molecular Function|Biological Process|Cellular Component	mRNA (guanine-N7-)-methyltransferase activity|7-methylguanosine mRNA capping|host cell nucleus
Gohir.A01G072800	1.35493	0.00506234	2.25912	2.18466e-05	2.61676	1.34367e-06	IPR005202	Transcription factor GRAS	NA	NA	NA	NA	NA
Gohir.A01G073000	-0.775076	0.00218346	-1.34116	3.81661e-06	-1.65917	9.50856e-08	IPR003256|IPR005824|IPR008991|IPR014722	Ribosomal protein L24|KOW|Translation protein SH3-like domain superfamily|Ribosomal protein L2, domain 2	ko01522|ko03010	Endocrine resistance|Ribosome	GO:0003735|GO:0005840|GO:0006412	Molecular Function|Cellular Component|Biological Process	structural constituent of ribosome|ribosome|translation
Gohir.A01G073100	0.331472	0.0513974	0.438278	0.00696712	0.693216	9.12619e-05	IPR003231|IPR009081|IPR036736	Acyl carrier protein (ACP)|Phosphopantetheine binding ACP domain|ACP-like superfamily	ko00061|ko00190|ko04714|ko04723|ko04932|ko05010|ko05012|ko05016	Fatty acid biosynthesis|Oxidative phosphorylation|Thermogenesis|Retrograde endocannabinoid signaling|Non-alcoholic fatty liver disease (NAFLD)|Alzheimer disease|Parkinson disease|Huntington disease	GO:0006633	Biological Process	fatty acid biosynthetic process
Gohir.A01G073400	-0.202954	0.410482	-0.767155	0.00163678	-1.2651	6.43382e-06	NA	NA	NA	NA	NA	NA	NA
Gohir.A01G073800	-0.157362	0.478776	-0.949977	9.44898e-05	-1.39845	5.48463e-07	NA	NA	NA	NA	NA	NA	NA
Gohir.A01G074100	-0.790889	0.000427658	-1.05237	5.9321e-06	-1.89129	3.91305e-09	IPR018962	Domain of unknown function DUF1995	NA	NA	NA	NA	NA
Gohir.A01G074600	0.62865	0.0229012	1.13258	0.000124455	1.40555	6.41042e-06	IPR002885|IPR011990|IPR033443	Pentatricopeptide repeat|Tetratricopeptide-like helical domain superfamily|Pentacotripeptide-repeat region of PRORP	NA	NA	GO:0005515	Molecular Function	protein binding
Gohir.A01G074800	-0.613863	0.178939	2.97833	1.39377e-06	4.61559	5.74962e-09	NA	NA	NA	NA	NA	NA	NA
Gohir.A01G075000	0.385528	0.034729	0.326869	0.048588	0.609265	0.000613088	IPR000626|IPR019956|IPR029071	Ubiquitin-like domain|Ubiquitin domain|Ubiquitin-like domain superfamily	ko01522|ko03010|ko04120|ko04137|ko05012|ko05131|ko05167	Endocrine resistance|Ribosome|Ubiquitin mediated proteolysis|Mitophagy - animal|Parkinson disease|Shigellosis|Kaposi sarcoma-associated herpesvirus infection	GO:0005515	Molecular Function	protein binding
Gohir.A01G075100	0.881234	0.00505444	1.30634	6.4829e-05	1.64502	2.3915e-06	IPR000626|IPR019956|IPR029071	Ubiquitin-like domain|Ubiquitin domain|Ubiquitin-like domain superfamily	ko01522|ko03320|ko04120|ko04137|ko05012|ko05131|ko05167	Endocrine resistance|PPAR signaling pathway|Ubiquitin mediated proteolysis|Mitophagy - animal|Parkinson disease|Shigellosis|Kaposi sarcoma-associated herpesvirus infection	GO:0005515	Molecular Function	protein binding
Gohir.A01G075300	0.125073	0.227763	0.299034	0.00329554	0.591067	1.80475e-06	IPR001950|IPR005874|IPR036877	SUI1 domain|Eukaryotic translation initiation factor SUI1|SUI1 domain superfamily	ko01522|ko03013	Endocrine resistance|RNA transport	GO:0003743|GO:0006413	Molecular Function|Biological Process	translation initiation factor activity|translational initiation
Gohir.A01G075500	0.346804	0.0348558	0.728694	5.85329e-05	1.03691	4.2614e-07	IPR019153|IPR036388|IPR036390	DDRGK domain containing protein|Winged helix-like DNA-binding domain superfamily|Winged helix DNA-binding domain superfamily	ko01522	Endocrine resistance	NA	NA	NA
Gohir.A01G075600	-0.0911244	0.786573	1.12665	0.000379773	1.32161	4.65511e-05	IPR001950|IPR005874|IPR036877	SUI1 domain|Eukaryotic translation initiation factor SUI1|SUI1 domain superfamily	ko01522|ko03013	Endocrine resistance|RNA transport	GO:0003743|GO:0006413	Molecular Function|Biological Process	translation initiation factor activity|translational initiation
Gohir.A01G075700	-1.10915	0.00883219	-1.48026	0.000433134	-1.77627	4.61658e-05	IPR002922|IPR027495|IPR036188	Thiazole biosynthetic enzyme Thi4 family|Thiamine thiazole synthase|FAD/NAD(P)-binding domain superfamily	ko00730	Thiamine metabolism	GO:0009228	Biological Process	thiamine biosynthetic process
Gohir.A01G076200	0.492148	0.0023082	0.535674	0.000398773	0.518821	0.000363498	IPR001308|IPR014729|IPR014730|IPR014731|IPR029035	Electron transfer flavoprotein alpha subunit/FixB|Rossmann-like alpha/beta/alpha sandwich fold|Electron transfer flavoprotein, alpha/beta-subunit, N-terminal|Electron transfer flavoprotein, alpha subunit, C-terminal|DHS-like NAD/FAD-binding domain superfamily	ko01522	Endocrine resistance	GO:0009055|GO:0050660	Molecular Function|Molecular Function	electron transfer activity|flavin adenine dinucleotide binding
Gohir.A01G076501	-0.0221716	0.865032	0.458723	0.000217702	0.41359	0.000388101	IPR016024|IPR028222	Armadillo-type fold|AP-5 complex subunit zeta-1	ko01522	Endocrine resistance	GO:0044599	Cellular Component	AP-5 adaptor complex
Gohir.A01G076800	-0.57854	0.00487614	-0.836169	8.15938e-05	-1.31189	1.99492e-07	IPR004696|IPR004853	Triose phosphate/phosphoenolpyruvate translocator|Sugar phosphate transporter domain	ko01522	Endocrine resistance	GO:0016021|GO:0022857|GO:0055085	Cellular Component|Molecular Function|Biological Process	integral component of membrane|transmembrane transporter activity|transmembrane transport
Gohir.A01G076900	-0.62857	0.0688478	0.39293	0.211458	1.19174	0.000560948	IPR001806|IPR017231|IPR027417	Small GTPase|Small GTPase Tem1/Spg1|P-loop containing nucleoside triphosphate hydrolase	ko01522	Endocrine resistance	GO:0003924|GO:0005525	Molecular Function|Molecular Function	GTPase activity|GTP binding
Gohir.A01G077200	-1.20763	0.00107145	-1.3586	0.000103997	-1.53363	1.77941e-05	IPR000566|IPR002345|IPR012674	Lipocalin/cytosolic fatty-acid binding domain|Lipocalin|Calycin	NA	NA	GO:0036094	Molecular Function	small molecule binding
Gohir.A01G077300	-1.04215	0.00107319	-1.45825	1.22305e-05	-2.28507	2.97521e-08	IPR020683|IPR036770	Ankyrin repeat-containing domain|Ankyrin repeat-containing domain superfamily	NA	NA	NA	NA	NA
Gohir.A01G077800	-1.87263	0.0114583	-2.48474	0.000632866	-5.36327	5.76326e-07	NA	NA	NA	NA	NA	NA	NA
Gohir.A01G078000	-1.96938	4.47743e-05	-1.21835	0.000767494	-2.71074	9.50623e-08	IPR011989|IPR016024|IPR033337	Armadillo-like helical|Armadillo-type fold|MT-associated protein TORTIFOLIA1/SPIRAL2-like	NA	NA	GO:0005874|GO:0008017	Cellular Component|Molecular Function	microtubule|microtubule binding
Gohir.A01G078600	0.205199	0.348795	0.492258	0.0162035	0.754461	0.000488702	IPR016689|IPR036388|IPR036390|IPR040608	ESCRT-2 complex, Snf8|Winged helix-like DNA-binding domain superfamily|Winged helix DNA-binding domain superfamily|Snf8/Vps36 family	ko01522|ko04144	Endocrine resistance|Endocytosis	GO:0000814|GO:0071985	Cellular Component|Biological Process	ESCRT II complex|multivesicular body sorting pathway
Gohir.A01G079000	0.496332	0.103118	0.982544	0.00164783	1.39339	3.55893e-05	IPR005349	TMEM14 family	NA	NA	GO:0016020	Cellular Component	membrane
Gohir.A01G079100	0.507155	0.000524895	0.738828	2.95262e-06	0.78971	3.87649e-07	IPR000504|IPR012677|IPR035979	RNA recognition motif domain|Nucleotide-binding alpha-beta plait domain superfamily|RNA-binding domain superfamily	NA	NA	GO:0003676	Molecular Function	nucleic acid binding
Gohir.A01G079200	-0.445837	0.462607	1.5647	0.00213715	3.94604	1.16626e-07	IPR002123|IPR004552	Phospholipid/glycerol acyltransferase|1-acyl-sn-glycerol-3-phosphate acyltransferase	ko00561|ko00564|ko01522|ko04072|ko04975	Glycerolipid metabolism|Glycerophospholipid metabolism|Endocrine resistance|Phospholipase D signaling pathway|Fat digestion and absorption	GO:0003841|GO:0008654|GO:0016020|GO:0016746	Molecular Function|Biological Process|Cellular Component|Molecular Function	1-acylglycerol-3-phosphate O-acyltransferase activity|phospholipid biosynthetic process|membrane|transferase activity, transferring acyl groups
Gohir.A01G079400	-0.814969	0.019279	-2.25877	1.41518e-06	-2.49375	1.23731e-07	IPR043424	Protein BRANCHLESS TRICHOME-like	NA	NA	NA	NA	NA
Gohir.A01G079600	6.91502	2.95223e-05	8.3909	1.47556e-06	8.36358	2.63157e-06	IPR001841|IPR013083	Zinc finger, RING-type|Zinc finger, RING/FYVE/PHD-type	NA	NA	NA	NA	NA
Gohir.A01G079700	1.18575	0.00077558	1.95333	1.65682e-06	2.60287	1.97444e-08	IPR000719|IPR002048|IPR011009|IPR011992	Protein kinase domain|EF-hand domain|Protein kinase-like domain superfamily|EF-hand domain pair	ko01522|ko04626|ko05145	Endocrine resistance|Plant-pathogen interaction|Toxoplasmosis	GO:0004672|GO:0005509|GO:0005524|GO:0006468	Molecular Function|Molecular Function|Molecular Function|Biological Process	protein kinase activity|calcium ion binding|ATP binding|protein phosphorylation
Gohir.A01G080000	-0.150569	0.64669	-0.932589	0.00252889	-1.20436	0.000186273	NA	NA	NA	NA	NA	NA	NA
Gohir.A01G080200	1.06817	0.046662	2.69462	3.26426e-05	3.29258	1.88521e-06	IPR000131|IPR035968	ATP synthase, F1 complex, gamma subunit|ATP synthase, F1 complex, gamma subunit superfamily	ko00190|ko00195|ko01522	Oxidative phosphorylation|Photosynthesis|Endocrine resistance	GO:0015986|GO:0045261|GO:0046933	Biological Process|Cellular Component|Molecular Function	ATP synthesis coupled proton transport|proton-transporting ATP synthase complex, catalytic core F(1)|proton-transporting ATP synthase activity, rotational mechanism
Gohir.A01G080600	1.45762	6.4598e-05	1.0209	0.00035477	1.38234	8.26776e-06	IPR002659|IPR025298	Glycosyl transferase, family 31|Domain of unknown function DUF4094	ko01522	Endocrine resistance	GO:0006486|GO:0016020	Biological Process|Cellular Component	protein glycosylation|membrane
Gohir.A01G081100	-0.196755	0.502307	-0.969918	0.000919808	-1.44234	9.91754e-06	IPR001087|IPR036514	GDSL lipase/esterase|SGNH hydrolase superfamily	NA	NA	GO:0016788	Molecular Function	hydrolase activity, acting on ester bonds
Gohir.A01G081300	-1.57277	0.000194215	-1.92945	7.78414e-06	-2.22597	5.62418e-07	NA	NA	NA	NA	NA	NA	NA
Gohir.A01G082001	-0.107964	0.585694	-0.643931	0.000880154	-1.02752	3.67245e-06	IPR000462|IPR014472|IPR043130	CDP-alcohol phosphatidyltransferase|Choline/ethanolamine phosphotransferase|CDP-alcohol phosphotransferase, transmembrane domain	NA	NA	GO:0008654|GO:0016020|GO:0016780	Biological Process|Cellular Component|Molecular Function	phospholipid biosynthetic process|membrane|phosphotransferase activity, for other substituted phosphate groups
Gohir.A01G082300	-0.0811074	0.648822	0.423855	0.00849904	0.68532	9.9177e-05	IPR001461|IPR007856|IPR008138|IPR008139|IPR011001|IPR021109|IPR033121	Aspartic peptidase A1 family|Saposin-like type B, region 1|Saposin B type, region 2|Saposin B type domain|Saposin-like|Aspartic peptidase domain superfamily|Peptidase family A1 domain	ko01522	Endocrine resistance	GO:0004190|GO:0006508|GO:0006629	Molecular Function|Biological Process|Biological Process	aspartic-type endopeptidase activity|proteolysis|lipid metabolic process
Gohir.A01G082400	0.379368	0.410482	1.16065	0.00786119	2.40968	5.86908e-06	IPR003657|IPR036576	WRKY domain|WRKY domain superfamily	NA	NA	GO:0003700|GO:0006355|GO:0043565	Molecular Function|Biological Process|Molecular Function	DNA-binding transcription factor activity|regulation of transcription, DNA-templated|sequence-specific DNA binding
Gohir.A01G082500	-0.0942957	0.433408	-0.541924	4.58044e-05	-0.619872	4.85547e-06	IPR005378|IPR029705	Vacuolar protein sorting-associated protein 35|VPS35 endosomal protein sorting factor-like	NA	NA	GO:0015031|GO:0030906|GO:0042147	Biological Process|Cellular Component|Biological Process	protein transport|retromer, cargo-selective complex|retrograde transport, endosome to Golgi
Gohir.A01G082900	0.280957	0.140018	0.679625	0.000631276	0.895782	2.19003e-05	NA	NA	NA	NA	NA	NA	NA
Gohir.A01G083300	-1.12879	0.00610135	-1.20195	0.00175602	-1.30024	0.00066017	IPR026506	GDP-L-galactose/GDP-D-glucose phosphorylase	ko00053	Ascorbate and aldarate metabolism	GO:0080048	Molecular Function	GDP-D-glucose phosphorylase activity
Gohir.A01G083800	0.333686	0.202099	0.294889	0.215854	1.11083	7.02426e-05	IPR001471|IPR016177|IPR036955	AP2/ERF domain|DNA-binding domain superfamily|AP2/ERF domain superfamily	ko01522	Endocrine resistance	GO:0003677|GO:0003700|GO:0006355	Molecular Function|Molecular Function|Biological Process	DNA binding|DNA-binding transcription factor activity|regulation of transcription, DNA-templated
Gohir.A01G084300	0.291407	0.30991	0.770289	0.00520441	1.313	2.76106e-05	IPR000740|IPR009012|IPR013805	GrpE nucleotide exchange factor|GrpE nucleotide exchange factor, head|GrpE nucleotide exchange factor, coiled-coil	ko01522	Endocrine resistance	GO:0000774|GO:0006457|GO:0042803|GO:0051087	Molecular Function|Biological Process|Molecular Function|Molecular Function	adenyl-nucleotide exchange factor activity|protein folding|protein homodimerization activity|chaperone binding
Gohir.A01G084400	-0.0557186	0.782666	-0.441681	0.01201	-0.703938	0.000209097	NA	NA	NA	NA	NA	NA	NA
Gohir.A01G084500	-0.870418	0.00275832	-0.961805	0.000440826	-1.14855	4.64041e-05	IPR005215|IPR008880|IPR008881|IPR027304|IPR036611|IPR037041	Trigger factor|Trigger factor, C-terminal|Trigger factor, ribosome-binding, bacterial|Trigger factor/SurA domain superfamily|Trigger factor ribosome-binding domain superfamily|Trigger factor, C-terminal domain superfamily	ko01522	Endocrine resistance	GO:0006457|GO:0015031	Biological Process|Biological Process	protein folding|protein transport
Gohir.A01G085250	3.33085	0.00202098	4.75003	2.79195e-05	6.19525	8.69431e-07	IPR032805	Wax synthase domain	NA	NA	NA	NA	NA
Gohir.A01G085400	0.888693	0.00141934	0.362697	0.10168	0.932039	0.000196673	IPR001715|IPR011992|IPR036872|IPR039959	Calponin homology domain|EF-hand domain pair|CH domain superfamily|Fimbrin/Plastin	ko01522	Endocrine resistance	GO:0005515|GO:0051015|GO:0051017	Molecular Function|Molecular Function|Biological Process	protein binding|actin filament binding|actin filament bundle assembly
Gohir.A01G085900	0.427118	0.0873048	1.01535	0.000166176	1.76956	1.46574e-07	IPR007657	Glycosyltransferase 61	ko00513|ko01522	Various types of N-glycan biosynthesis|Endocrine resistance	GO:0016757	Molecular Function	transferase activity, transferring glycosyl groups
Gohir.A01G086000	0.28173	0.117136	0.708186	0.000194338	0.893918	8.51097e-06	IPR001047|IPR022309|IPR042563	Ribosomal protein S8e|Ribosomal protein S8e/ribosomal biogenesis NSA2|Ribosomal protein S8e subdomain, eukaryotes	ko01522|ko03010	Endocrine resistance|Ribosome	GO:0003735|GO:0005840|GO:0006412	Molecular Function|Cellular Component|Biological Process	structural constituent of ribosome|ribosome|translation
Gohir.A01G086100	-0.508505	0.184046	-1.70952	5.96894e-05	-3.48245	1.90338e-08	NA	NA	NA	NA	NA	NA	NA
Gohir.A01G086200	-0.447993	0.0243244	-0.833696	9.22718e-05	-0.796513	8.99672e-05	IPR031100	LOG family	NA	NA	NA	NA	NA
Gohir.A01G086600	-2.1187	0.000542306	-1.12	0.0233565	-2.29751	5.59301e-05	IPR001611|IPR027417|IPR032171|IPR032675	Leucine-rich repeat|P-loop containing nucleoside triphosphate hydrolase|C-terminal of Roc (COR) domain|Leucine-rich repeat domain superfamily	NA	NA	GO:0005515	Molecular Function	protein binding
Gohir.A01G086700	-0.163983	0.490342	-0.918121	0.000237206	-1.06756	2.91186e-05	IPR000504|IPR012677|IPR035979	RNA recognition motif domain|Nucleotide-binding alpha-beta plait domain superfamily|RNA-binding domain superfamily	ko01522|ko03015	Endocrine resistance|mRNA surveillance pathway	GO:0003676	Molecular Function	nucleic acid binding
Gohir.A01G086900	0.529826	0.521854	1.9422	0.0170928	3.93613	4.77166e-05	IPR000719|IPR011009	Protein kinase domain|Protein kinase-like domain superfamily	ko01522	Endocrine resistance	GO:0004672|GO:0005524|GO:0006468	Molecular Function|Molecular Function|Biological Process	protein kinase activity|ATP binding|protein phosphorylation
Gohir.A01G087000	-0.0337244	0.855163	-0.187554	0.21471	-0.740381	3.71635e-05	IPR003657|IPR036576	WRKY domain|WRKY domain superfamily	NA	NA	GO:0003700|GO:0006355|GO:0043565	Molecular Function|Biological Process|Molecular Function	DNA-binding transcription factor activity|regulation of transcription, DNA-templated|sequence-specific DNA binding
Gohir.A01G087100	-0.246482	0.397281	-1.00817	0.000707577	-1.04702	0.000345538	IPR005202	Transcription factor GRAS	NA	NA	NA	NA	NA
Gohir.A01G087400	-0.936973	0.0879257	-2.19935	0.000273582	-2.72903	2.35616e-05	IPR000504|IPR000571|IPR012677|IPR025605|IPR035979|IPR036855	RNA recognition motif domain|Zinc finger, CCCH-type|Nucleotide-binding alpha-beta plait domain superfamily|OST-HTH/LOTUS domain|RNA-binding domain superfamily|Zinc finger, CCCH-type superfamily	NA	NA	GO:0003676|GO:0046872	Molecular Function|Molecular Function	nucleic acid binding|metal ion binding
Gohir.A01G088100	-0.043446	0.941836	1.6609	0.000919839	2.18788	4.32441e-05	IPR001128|IPR002401|IPR036396	Cytochrome P450|Cytochrome P450, E-class, group I|Cytochrome P450 superfamily	NA	NA	GO:0005506|GO:0016705|GO:0020037|GO:0055114	Molecular Function|Molecular Function|Molecular Function|Biological Process	iron ion binding|oxidoreductase activity, acting on paired donors, with incorporation or reduction of molecular oxygen|heme binding|oxidation-reduction process
Gohir.A01G088200	-0.39554	0.0676564	-0.56464	0.00701566	-1.21349	2.66829e-06	IPR001680|IPR015879|IPR015943|IPR017986|IPR036322	WD40 repeat|Aromatic-ring-hydroxylating dioxygenase, alpha subunit, C-terminal domain|WD40/YVTN repeat-like-containing domain superfamily|WD40-repeat-containing domain|WD40-repeat-containing domain superfamily	NA	NA	GO:0005506|GO:0005515|GO:0044237|GO:0051537|GO:0055114	Molecular Function|Molecular Function|Biological Process|Molecular Function|Biological Process	iron ion binding|protein binding|cellular metabolic process|2 iron, 2 sulfur cluster binding|oxidation-reduction process
Gohir.A01G088400	-0.467282	0.062614	-0.888766	0.000667938	-1.1904	2.16899e-05	IPR011990	Tetratricopeptide-like helical domain superfamily	NA	NA	GO:0005515	Molecular Function	protein binding
Gohir.A01G088700	-0.295797	0.493326	-1.21221	0.00575593	-2.61737	4.14551e-06	IPR001128|IPR002401|IPR036396	Cytochrome P450|Cytochrome P450, E-class, group I|Cytochrome P450 superfamily	NA	NA	GO:0005506|GO:0016705|GO:0020037|GO:0055114	Molecular Function|Molecular Function|Molecular Function|Biological Process	iron ion binding|oxidoreductase activity, acting on paired donors, with incorporation or reduction of molecular oxygen|heme binding|oxidation-reduction process
Gohir.A01G090000	-1.02164	0.000398755	-1.30591	8.2389e-06	-1.954	2.86567e-08	IPR001848|IPR027486|IPR036838	Ribosomal protein S10|Ribosomal protein S10 domain|Ribosomal protein S10 domain superfamily	ko01522|ko03010	Endocrine resistance|Ribosome	GO:0003735|GO:0005840|GO:0006412	Molecular Function|Cellular Component|Biological Process	structural constituent of ribosome|ribosome|translation
Gohir.A01G090200	-0.0954206	0.536295	-0.532249	0.000572943	-0.967983	3.78561e-07	IPR001025|IPR008395|IPR043151	Bromo adjacent homology (BAH) domain|Agenet-like domain|Bromo adjacent homology (BAH) domain superfamily	NA	NA	GO:0003682	Molecular Function	chromatin binding
Gohir.A01G090300	-0.430019	0.00164795	-0.447334	0.000378435	-0.152578	0.150731	NA	NA	NA	NA	NA	NA	NA
Gohir.A01G090400	-2.0662	2.22691e-05	0.602583	0.0546157	-0.140067	0.643781	IPR003689	Zinc/iron permease	ko01522	Endocrine resistance	GO:0016020|GO:0030001|GO:0046873|GO:0055085	Cellular Component|Biological Process|Molecular Function|Biological Process	membrane|metal ion transport|metal ion transmembrane transporter activity|transmembrane transport
Gohir.A01G090500	0.251831	0.239156	0.714515	0.0010499	0.954626	3.80827e-05	IPR004274|IPR023214|IPR036412	FCP1 homology domain|HAD superfamily|HAD-like superfamily	ko01522	Endocrine resistance	NA	NA	NA
Gohir.A01G091900	0.40232	0.0417142	0.463285	0.0127914	0.678909	0.000514487	IPR006941|IPR012337|IPR036397	Ribonuclease CAF1|Ribonuclease H-like superfamily|Ribonuclease H superfamily	ko01522|ko03018	Endocrine resistance|RNA degradation	GO:0003676	Molecular Function	nucleic acid binding
Gohir.A01G092000	-0.55497	0.0388266	-1.39513	7.44064e-06	-1.85083	9.57152e-08	IPR001678|IPR006027|IPR023267|IPR023268|IPR029063|IPR035926	SAM-dependent methyltransferase RsmB/NOP2-type|NusB/RsmB/TIM44|RNA (C5-cytosine) methyltransferase|RNA (C5-cytosine) methyltransferase, putative Rsm-related, plant|S-adenosyl-L-methionine-dependent methyltransferase|NusB-like superfamily	ko01522	Endocrine resistance	GO:0003723|GO:0006355|GO:0008168	Molecular Function|Biological Process|Molecular Function	RNA binding|regulation of transcription, DNA-templated|methyltransferase activity
Gohir.A01G092100	0.126595	0.252371	0.151253	0.133528	0.427878	0.000168434	IPR000569|IPR003903|IPR009060|IPR010309|IPR010314|IPR011989|IPR015940|IPR016024|IPR025527|IPR035983	HECT domain|Ubiquitin interacting motif|UBA-like superfamily|E3 ubiquitin ligase, domain of unknown function DUF908|E3 ubiquitin ligase, domain of unknown function DUF913|Armadillo-like helical|Ubiquitin-associated domain|Armadillo-type fold|HUWE1/Rev1, ubiquitin binding region|HECT, E3 ligase catalytic domain	NA	NA	GO:0004842|GO:0005515	Molecular Function|Molecular Function	ubiquitin-protein transferase activity|protein binding
Gohir.A01G092400	0.501952	0.00574048	0.865464	1.59743e-05	1.32424	4.07245e-08	IPR009038|IPR015720	GOLD domain|TMP21-related	NA	NA	NA	NA	NA
Gohir.A01G092500	0.985389	0.00127071	1.92993	6.11015e-07	2.19145	3.11783e-08	IPR005150|IPR029044	Cellulose synthase|Nucleotide-diphospho-sugar transferases	NA	NA	GO:0016020|GO:0016760|GO:0030244	Cellular Component|Molecular Function|Biological Process	membrane|cellulose synthase (UDP-forming) activity|cellulose biosynthetic process
Gohir.A01G092700	0.216341	0.454202	0.803655	0.00382819	1.0166	0.000382477	IPR008545	WEB family	NA	NA	NA	NA	NA
Gohir.A01G092800	0.146336	0.613017	-0.33119	0.189877	-0.981888	0.000452262	IPR009737|IPR036249	Thioredoxin-like ferredoxin|Thioredoxin-like superfamily	NA	NA	NA	NA	NA
Gohir.A01G093000	-0.901086	0.00813906	-1.75454	9.89669e-06	-2.02802	7.08694e-07	IPR000719|IPR011009	Protein kinase domain|Protein kinase-like domain superfamily	ko01522	Endocrine resistance	GO:0004672|GO:0005524|GO:0006468	Molecular Function|Molecular Function|Biological Process	protein kinase activity|ATP binding|protein phosphorylation
Gohir.A01G093100	0.697658	0.119612	1.99762	8.23942e-05	2.64099	2.23686e-06	IPR011262|IPR011263|IPR033901|IPR036603|IPR036643	DNA-directed RNA polymerase, insert domain|DNA-directed RNA polymerase, RpoA/D/Rpb3-type|DNA-directed RNA polymerases I and III subunit AC40|RNA polymerase, RBP11-like subunit|DNA-directed RNA polymerase, insert domain superfamily	ko01522|ko03020|ko04623	Endocrine resistance|RNA polymerase|Cytosolic DNA-sensing pathway	GO:0003899|GO:0006351|GO:0046983	Molecular Function|Biological Process|Molecular Function	DNA-directed 5'-3' RNA polymerase activity|transcription, DNA-templated|protein dimerization activity
Gohir.A01G093200	1.28715	0.00269149	2.24243	5.51801e-06	3.06523	6.28494e-08	IPR001678|IPR011023|IPR023267|IPR023273|IPR029063|IPR031341	SAM-dependent methyltransferase RsmB/NOP2-type|Nop2p|RNA (C5-cytosine) methyltransferase|RNA (C5-cytosine) methyltransferase, NOP2|S-adenosyl-L-methionine-dependent methyltransferase|Ribosomal RNA small subunit methyltransferase F, N-terminal	ko01522	Endocrine resistance	GO:0003723|GO:0006364|GO:0008168|GO:0008757	Molecular Function|Biological Process|Molecular Function|Molecular Function	RNA binding|rRNA processing|methyltransferase activity|S-adenosylmethionine-dependent methyltransferase activity
Gohir.A01G093425	-0.691672	0.00877046	-1.02461	0.000143827	-1.09562	4.64538e-05	IPR002550	CNNM, transmembrane domain	NA	NA	NA	NA	NA
Gohir.A01G093450	-0.423714	0.120748	-0.823173	0.00260691	-1.16155	7.87349e-05	NA	NA	NA	NA	NA	NA	NA
Gohir.A01G093600	0.858206	0.0123565	1.67262	1.87287e-05	2.55519	6.4471e-08	IPR000092|IPR008949|IPR039702	Polyprenyl synthetase|Isoprenoid synthase domain superfamily|Farnesyl pyrophosphate synthase-like	ko00900|ko01522|ko05164|ko05166	Terpenoid backbone biosynthesis|Endocrine resistance|Influenza A|Human T-cell leukemia virus 1 infection	GO:0008299|GO:0016765	Biological Process|Molecular Function	isoprenoid biosynthetic process|transferase activity, transferring alkyl or aryl (other than methyl) groups
Gohir.A01G093900	0.796786	0.0030136	0.070627	0.759266	0.825409	0.000608864	IPR001404|IPR003594|IPR020568|IPR020575|IPR036890|IPR037196	Heat shock protein Hsp90 family|Histidine kinase/HSP90-like ATPase|Ribosomal protein S5 domain 2-type fold|Heat shock protein Hsp90, N-terminal|Histidine kinase/HSP90-like ATPase superfamily|HSP90, C-terminal domain	ko01522|ko04141|ko04151|ko04217|ko04612|ko04621|ko04626|ko04657|ko04659|ko04914|ko04915|ko05132|ko05200|ko05215|ko05418	Endocrine resistance|Protein processing in endoplasmic reticulum|PI3K-Akt signaling pathway|Necroptosis|Antigen processing and presentation|NOD-like receptor signaling pathway|Plant-pathogen interaction|IL-17 signaling pathway|Th17 cell differentiation|Pr	GO:0005524|GO:0006457|GO:0051082	Molecular Function|Biological Process|Molecular Function	ATP binding|protein folding|unfolded protein binding
Gohir.A01G094000	-0.377355	0.0527766	-0.705554	0.00050488	-1.1267	1.76972e-06	IPR001179	FKBP-type peptidyl-prolyl cis-trans isomerase domain	NA	NA	GO:0003755	Molecular Function	peptidyl-prolyl cis-trans isomerase activity
Gohir.A01G094200	-1.15834	0.00815564	-2.27595	1.06871e-05	-3.36306	6.54467e-08	IPR000719|IPR001611|IPR011009|IPR013210|IPR032675	Protein kinase domain|Leucine-rich repeat|Protein kinase-like domain superfamily|Leucine-rich repeat-containing N-terminal, plant-type|Leucine-rich repeat domain superfamily	NA	NA	GO:0004672|GO:0005515|GO:0005524|GO:0006468	Molecular Function|Molecular Function|Molecular Function|Biological Process	protein kinase activity|protein binding|ATP binding|protein phosphorylation
Gohir.A01G094300	-1.23147	0.0202307	-1.13885	0.0142756	-1.59163	0.000941378	IPR001715|IPR001752|IPR001878|IPR025558|IPR025836|IPR027417|IPR027640|IPR036872|IPR036961	Calponin homology domain|Kinesin motor domain|Zinc finger, CCHC-type|Domain of unknown function DUF4283|Zinc knuckle CX2CX4HX4C|P-loop containing nucleoside triphosphate hydrolase|Kinesin-like protein|CH domain superfamily|Kinesin motor domain superfamily	ko01522	Endocrine resistance	GO:0003676|GO:0003777|GO:0005515|GO:0005524|GO:0007018|GO:0008017|GO:0008270	Molecular Function|Molecular Function|Molecular Function|Molecular Function|Biological Process|Molecular Function|Molecular Function	nucleic acid binding|microtubule motor activity|protein binding|ATP binding|microtubule-based movement|microtubule binding|zinc ion binding
Gohir.A01G094500	0.569326	0.0225923	0.616877	0.0081037	1.25968	7.08447e-06	IPR000764|IPR006083|IPR027417|IPR029057	Uridine kinase-like|Phosphoribulokinase/uridine kinase|P-loop containing nucleoside triphosphate hydrolase|Phosphoribosyltransferase-like	ko00240|ko00983	Pyrimidine metabolism|Drug metabolism - other enzymes	GO:0005524|GO:0016301	Molecular Function|Molecular Function	ATP binding|kinase activity
Gohir.A01G094600	-0.141167	0.629615	-0.918267	0.00108612	-1.12677	0.000102848	IPR000210|IPR011333	BTB/POZ domain|SKP1/BTB/POZ domain superfamily	ko01522|ko04340|ko04341	Endocrine resistance|Hedgehog signaling pathway|Hedgehog signaling pathway - fly	GO:0005515	Molecular Function	protein binding
Gohir.A01G094800	0.0479265	0.740539	-0.281891	0.0244346	-0.621948	2.2445e-05	IPR003959|IPR027417	ATPase, AAA-type, core|P-loop containing nucleoside triphosphate hydrolase	NA	NA	GO:0005524	Molecular Function	ATP binding
Gohir.A01G095300	-0.810907	0.000861217	-1.25972	3.03961e-06	-1.95175	7.91473e-09	IPR000178|IPR000795|IPR005225|IPR009000|IPR015760|IPR023115|IPR027417|IPR036925	Translation initiation factor aIF-2, bacterial-like|Transcription factor, GTP-binding domain|Small GTP-binding protein domain|Translation protein, beta-barrel domain superfamily|Translation initiation factor IF- 2|Translation initiation factor IF- 2, domain 3|P-loop containing nucleoside triphosphate hydrolase|Translation initiation factor IF-2, domain 3 superfamily	ko01522	Endocrine resistance	GO:0003743|GO:0003924|GO:0005525|GO:0006413	Molecular Function|Molecular Function|Molecular Function|Biological Process	translation initiation factor activity|GTPase activity|GTP binding|translational initiation
Gohir.A01G095366	-0.416897	0.500183	3.1949	2.02207e-05	4.05785	7.50839e-07	IPR001480|IPR036426	Bulb-type lectin domain|Bulb-type lectin domain superfamily	NA	NA	NA	NA	NA
Gohir.A01G096500	-0.0250467	0.916125	-0.427801	0.0270781	-0.834724	0.000116282	IPR021099	Plant organelle RNA recognition domain	NA	NA	NA	NA	NA
Gohir.A01G097200	0.47847	0.000158493	0.0802835	0.38134	0.134478	0.128575	IPR013951|IPR036609	Histone deacetylation protein Rxt3|LCCL domain superfamily	NA	NA	GO:0016575	Biological Process	histone deacetylation
Gohir.A01G097500	-1.77188	0.000391018	-2.18031	1.29265e-05	-3.26943	6.09836e-08	IPR001576|IPR015824|IPR036043	Phosphoglycerate kinase|Phosphoglycerate kinase, N-terminal|Phosphoglycerate kinase superfamily	ko00010|ko00710|ko01522|ko04066	Glycolysis / Gluconeogenesis|Carbon fixation in photosynthetic organisms|Endocrine resistance|HIF-1 signaling pathway	GO:0004618|GO:0006096	Molecular Function|Biological Process	phosphoglycerate kinase activity|glycolytic process
Gohir.A01G097800	3.09821	0.0282209	7.7296	7.1048e-08	7.1063	1.52364e-08	NA	NA	NA	NA	NA	NA	NA
Gohir.A01G097900	1.11369	0.0750914	6.50414	9.1781e-09	6.45062	1.98674e-09	NA	NA	NA	NA	NA	NA	NA
Gohir.A01G098001	1.8234	0.0232078	7.1727	1.05466e-08	7.82155	1.6038e-09	NA	NA	NA	NA	NA	NA	NA
Gohir.A01G098100	-0.543709	0.0730554	-1.81403	4.41305e-06	-2.32692	8.53198e-08	IPR002524|IPR027469|IPR027470|IPR036837	Cation efflux protein|Cation efflux transmembrane domain superfamily|Cation efflux protein, cytoplasmic domain|Cation efflux protein, cytoplasmic domain superfamily	NA	NA	GO:0006812|GO:0008324|GO:0016021|GO:0055085	Biological Process|Molecular Function|Cellular Component|Biological Process	cation transport|cation transmembrane transporter activity|integral component of membrane|transmembrane transport
Gohir.A01G098200	-0.357057	0.0974697	-0.117776	0.560011	-0.725206	0.000781433	NA	NA	NA	NA	NA	NA	NA
Gohir.A01G098400	0.536521	0.179061	1.42088	0.000646796	2.20288	4.33971e-06	IPR001266|IPR036390|IPR038111	Ribosomal protein S19e|Winged helix DNA-binding domain superfamily|Ribosomal protein S19e domain superfamily	ko01522|ko03010	Endocrine resistance|Ribosome	GO:0003735|GO:0005840|GO:0006412	Molecular Function|Cellular Component|Biological Process	structural constituent of ribosome|ribosome|translation
Gohir.A01G098600	0.319607	0.149535	1.38329	2.46115e-06	1.4759	3.25352e-07	IPR006424|IPR020828|IPR020829|IPR020831|IPR036291	Glyceraldehyde-3-phosphate dehydrogenase, type I|Glyceraldehyde 3-phosphate dehydrogenase, NAD(P) binding domain|Glyceraldehyde 3-phosphate dehydrogenase, catalytic domain|Glyceraldehyde/Erythrose phosphate dehydrogenase family|NAD(P)-binding domain superfamily	ko00010|ko00710|ko01522|ko04066|ko05010|ko05130|ko05132	Glycolysis / Gluconeogenesis|Carbon fixation in photosynthetic organisms|Endocrine resistance|HIF-1 signaling pathway|Alzheimer disease|Pathogenic Escherichia coli infection|Salmonella infection	GO:0006006|GO:0016620|GO:0050661|GO:0051287|GO:0055114	Biological Process|Molecular Function|Molecular Function|Molecular Function|Biological Process	glucose metabolic process|oxidoreductase activity, acting on the aldehyde or oxo group of donors, NAD or NADP as acceptor|NADP binding|NAD binding|oxidation-reduction process
Gohir.A01G099000	0.442224	0.0568257	0.895278	0.000275929	1.12666	1.40182e-05	IPR009787	Protein jagunal	NA	NA	GO:0005789|GO:0007029	Cellular Component|Biological Process	endoplasmic reticulum membrane|endoplasmic reticulum organization
Gohir.A01G099200	0.866626	0.0122582	2.03804	3.082e-06	2.71879	4.05705e-08	IPR011990|IPR013026|IPR019734	Tetratricopeptide-like helical domain superfamily|Tetratricopeptide repeat-containing domain|Tetratricopeptide repeat	NA	NA	GO:0005515	Molecular Function	protein binding
Gohir.A01G099400	0.0524352	0.816773	0.690395	0.000838265	0.581333	0.00256839	NA	NA	NA	NA	NA	NA	NA
Gohir.A01G099800	0.0646074	0.670845	0.138206	0.288618	0.481205	0.000669772	IPR000270|IPR000719|IPR001245|IPR011009	PB1 domain|Protein kinase domain|Serine-threonine/tyrosine-protein kinase, catalytic domain|Protein kinase-like domain superfamily	NA	NA	GO:0004672|GO:0005515|GO:0005524|GO:0006468	Molecular Function|Molecular Function|Molecular Function|Biological Process	protein kinase activity|protein binding|ATP binding|protein phosphorylation
Gohir.A01G100200	0.0874344	0.52633	0.673753	1.82104e-05	1.01762	5.1419e-08	IPR010102|IPR012394|IPR015590|IPR016161|IPR016162|IPR016163	Succinate semialdehyde dehydrogenase|Aldehyde dehydrogenase NAD(P)-dependent|Aldehyde dehydrogenase domain|Aldehyde/histidinol dehydrogenase|Aldehyde dehydrogenase, N-terminal|Aldehyde dehydrogenase, C-terminal	ko00250|ko00650	Alanine, aspartate and glutamate metabolism|Butanoate metabolism	GO:0006081|GO:0009013|GO:0009450|GO:0016491|GO:0016620|GO:0055114	Biological Process|Molecular Function|Biological Process|Molecular Function|Molecular Function|Biological Process	cellular aldehyde metabolic process|succinate-semialdehyde dehydrogenase [NAD(P)+] activity|gamma-aminobutyric acid catabolic process|oxidoreductase activity|oxidoreductase activity, acting on the aldehyde or oxo group of donors, NAD or NADP as acceptor|o
Gohir.A01G100700	1.05968	0.00473435	1.4601	0.000119815	2.27684	4.77702e-07	IPR004468|IPR017456|IPR017926|IPR027417|IPR029062	CTP synthase|CTP synthase, N-terminal|Glutamine amidotransferase|P-loop containing nucleoside triphosphate hydrolase|Class I glutamine amidotransferase-like	ko00240	Pyrimidine metabolism	GO:0003883|GO:0006221	Molecular Function|Biological Process	CTP synthase activity|pyrimidine nucleotide biosynthetic process
Gohir.A01G102266	0.022192	0.929483	0.119939	0.544872	0.749629	0.000473358	NA	NA	NA	NA	NA	NA	NA
Gohir.A01G102400	-1.08908	0.0104672	-2.32291	7.0247e-06	-3.89511	1.31563e-08	IPR003663|IPR005828|IPR020846|IPR036259	Sugar/inositol transporter|Major facilitator, sugar transporter-like|Major facilitator superfamily domain|MFS transporter superfamily	NA	NA	GO:0016020|GO:0016021|GO:0022857|GO:0055085	Cellular Component|Cellular Component|Molecular Function|Biological Process	membrane|integral component of membrane|transmembrane transporter activity|transmembrane transport
Gohir.A01G102700	-1.43561	0.00133326	-2.22971	6.78673e-06	-3.49392	2.18736e-08	IPR001179	FKBP-type peptidyl-prolyl cis-trans isomerase domain	ko01522	Endocrine resistance	GO:0003755	Molecular Function	peptidyl-prolyl cis-trans isomerase activity
Gohir.A01G103000	-2.06948	0.021471	-3.04858	0.000976977	-6.05274	1.81353e-06	IPR003823|IPR006424|IPR020828|IPR020829|IPR020831|IPR036291	Domain of unknown function CP12|Glyceraldehyde-3-phosphate dehydrogenase, type I|Glyceraldehyde 3-phosphate dehydrogenase, NAD(P) binding domain|Glyceraldehyde 3-phosphate dehydrogenase, catalytic domain|Glyceraldehyde/Erythrose phosphate dehydrogenase family|NAD(P)-binding domain superfamily	ko00710	Carbon fixation in photosynthetic organisms	GO:0006006|GO:0016620|GO:0050661|GO:0051287|GO:0055114	Biological Process|Molecular Function|Molecular Function|Molecular Function|Biological Process	glucose metabolic process|oxidoreductase activity, acting on the aldehyde or oxo group of donors, NAD or NADP as acceptor|NADP binding|NAD binding|oxidation-reduction process
Gohir.A01G103400	0.351408	0.224359	0.685648	0.0122884	1.05259	0.000329675	IPR021852	Domain of unknown function DUF3456	ko01522	Endocrine resistance	NA	NA	NA
Gohir.A01G103500	-0.0379237	0.8197	-0.787111	1.27365e-05	-0.574977	0.000191214	IPR001810|IPR006652|IPR015915|IPR036047	F-box domain|Kelch repeat type 1|Kelch-type beta propeller|F-box-like domain superfamily	NA	NA	GO:0005515	Molecular Function	protein binding
Gohir.A01G103600	0.0345316	0.773975	0.378364	0.000777746	0.550292	9.11216e-06	IPR003613|IPR011989|IPR013083|IPR016024	U box domain|Armadillo-like helical|Zinc finger, RING/FYVE/PHD-type|Armadillo-type fold	NA	NA	GO:0004842|GO:0016567	Molecular Function|Biological Process	ubiquitin-protein transferase activity|protein ubiquitination
Gohir.A01G103800	0.503457	0.0018045	0.410522	0.00339773	0.704375	1.11677e-05	IPR000261|IPR002048|IPR011992	EH domain|EF-hand domain|EF-hand domain pair	ko01522|ko04144	Endocrine resistance|Endocytosis	GO:0005509|GO:0005515	Molecular Function|Molecular Function	calcium ion binding|protein binding
Gohir.A01G103900	0.0343243	0.907715	-1.00739	0.000271953	-0.606009	0.0119765	IPR015943|IPR036322	WD40/YVTN repeat-like-containing domain superfamily|WD40-repeat-containing domain superfamily	NA	NA	GO:0005515	Molecular Function	protein binding
Gohir.A01G104100	0.190594	0.272741	0.0504068	0.760323	-0.619343	0.000389736	IPR009071|IPR036910	High mobility group box domain|High mobility group box domain superfamily	ko01522	Endocrine resistance	NA	NA	NA
Gohir.A01G104800	-0.87193	0.000758141	-0.754339	0.000845635	-1.1905	4.11309e-06	IPR000731|IPR003392|IPR004765|IPR032190	Sterol-sensing domain|Protein patched/dispatched|NPC1-like|Niemann-Pick C1, N-terminal	ko01522|ko04142|ko04979	Endocrine resistance|Lysosome|Cholesterol metabolism	GO:0005319|GO:0016021	Molecular Function|Cellular Component	lipid transporter activity|integral component of membrane
Gohir.A01G104900	1.10207	0.0209163	1.68202	0.0005807	1.92138	0.000108023	IPR000270|IPR003035	PB1 domain|RWP-RK domain	NA	NA	GO:0005515	Molecular Function	protein binding
Gohir.A01G105000	0.241517	0.305512	0.591424	0.00865581	0.930427	0.000140068	IPR010582|IPR011614|IPR018028|IPR020835|IPR024711|IPR037060	Catalase immune-responsive domain|Catalase core domain|Catalase, mono-functional, haem-containing|Catalase superfamily|Catalase, mono-functional, haem-containing, clades 1 and 3|Catalase core domain superfamily	ko00380|ko00630|ko04011|ko04016|ko04068|ko04146|ko04211|ko04212|ko04213|ko05014	Tryptophan metabolism|Glyoxylate and dicarboxylate metabolism|MAPK signaling pathway - yeast|MAPK signaling pathway - plant|FoxO signaling pathway|Peroxisome|Longevity regulating pathway|Longevity regulating pathway - worm|Longevity regulating pathway - m	GO:0004096|GO:0006979|GO:0020037|GO:0055114	Molecular Function|Biological Process|Molecular Function|Biological Process	catalase activity|response to oxidative stress|heme binding|oxidation-reduction process
Gohir.A01G105400	0.219242	0.208106	0.657571	0.000342559	0.861403	1.12028e-05	IPR001163|IPR010920|IPR027141	LSM domain, eukaryotic/archaea-type|LSM domain superfamily|Like-Sm (LSM) domain containing protein, LSm4/SmD1/SmD3	ko01522|ko03040|ko04139|ko05322	Endocrine resistance|Spliceosome|Mitophagy - yeast|Systemic lupus erythematosus	GO:0006396	Biological Process	RNA processing
Gohir.A01G105500	0.572749	0.0113097	0.637183	0.00261433	0.931333	4.88947e-05	IPR001173|IPR029044|IPR039528	Glycosyltransferase 2-like|Nucleotide-diphospho-sugar transferases|DPM1-like	ko00510|ko01522	N-Glycan biosynthesis|Endocrine resistance	GO:0004582	Molecular Function	dolichyl-phosphate beta-D-mannosyltransferase activity
Gohir.A01G105700	-0.684155	0.000908819	-0.831988	3.98468e-05	-1.51525	1.78013e-08	IPR002885|IPR011990	Pentatricopeptide repeat|Tetratricopeptide-like helical domain superfamily	NA	NA	GO:0005515	Molecular Function	protein binding
Gohir.A01G105800	0.39712	0.00200214	0.404184	0.000607747	0.631136	2.71006e-06	IPR007034|IPR012948|IPR030387|IPR039761	Ribosome biogenesis protein BMS1/TSR1, C-terminal|AARP2CN|Bms1/Tsr1-type G domain|Ribosome biogenesis protein Bms1/Tsr1	ko01522	Endocrine resistance	GO:0005634|GO:0042254	Cellular Component|Biological Process	nucleus|ribosome biogenesis
Gohir.A01G105900	0.545062	0.0011053	0.624902	8.87253e-05	0.721779	9.41375e-06	IPR007034|IPR012948|IPR030387|IPR039761	Ribosome biogenesis protein BMS1/TSR1, C-terminal|AARP2CN|Bms1/Tsr1-type G domain|Ribosome biogenesis protein Bms1/Tsr1	ko01522	Endocrine resistance	GO:0005634|GO:0042254	Cellular Component|Biological Process	nucleus|ribosome biogenesis
Gohir.A01G106300	-0.628642	0.000180321	-0.823486	2.34425e-06	-0.862042	3.77798e-07	IPR008479	Protein of unknown function DUF760	NA	NA	NA	NA	NA
Gohir.A01G107100	-1.03764	0.00107586	-1.27467	4.44117e-05	-2.02665	9.55329e-08	IPR000642|IPR003959|IPR005936|IPR027417|IPR037219|IPR041569	Peptidase M41|ATPase, AAA-type, core|Peptidase, FtsH|P-loop containing nucleoside triphosphate hydrolase|Peptidase M41-like|AAA ATPase, AAA+ lid domain	ko01522	Endocrine resistance	GO:0004222|GO:0005524|GO:0006508|GO:0016020	Molecular Function|Molecular Function|Biological Process|Cellular Component	metalloendopeptidase activity|ATP binding|proteolysis|membrane
Gohir.A01G107800	2.50878	0.000538919	1.942	0.00119365	1.23716	0.0195721	IPR000167	Dehydrin	NA	NA	GO:0009415	Biological Process	response to water
Gohir.A01G108000	-1.27819	0.00316566	-2.42717	3.43186e-06	-3.45659	2.77086e-08	IPR011032|IPR013149|IPR013154|IPR036291	GroES-like superfamily|Alcohol dehydrogenase, C-terminal|Alcohol dehydrogenase, N-terminal|NAD(P)-binding domain superfamily	ko00010|ko00071|ko00350|ko00625|ko00626|ko00680|ko00830|ko00980|ko00982|ko05204	Glycolysis / Gluconeogenesis|Fatty acid degradation|Tyrosine metabolism|Chloroalkane and chloroalkene degradation|Naphthalene degradation|Methane metabolism|Retinol metabolism|Metabolism of xenobiotics by cytochrome P450|Drug metabolism - cytochrome P450|	GO:0055114	Biological Process	oxidation-reduction process
Gohir.A01G108300	0.322646	0.168418	0.961002	0.000159423	1.53026	4.06778e-07	IPR001375|IPR002470|IPR023302|IPR029058	Peptidase S9, prolyl oligopeptidase, catalytic domain|Peptidase S9A, prolyl oligopeptidase|Peptidase S9A, N-terminal domain|Alpha/Beta hydrolase fold	ko01522|ko04614	Endocrine resistance|Renin-angiotensin system	GO:0004252|GO:0006508|GO:0008236|GO:0070008	Molecular Function|Biological Process|Molecular Function|Molecular Function	serine-type endopeptidase activity|proteolysis|serine-type peptidase activity|serine-type exopeptidase activity
Gohir.A01G108600	-0.86336	0.0360344	0.0557202	0.886395	-1.4516	0.00046093	IPR001251|IPR036865	CRAL-TRIO lipid binding domain|CRAL-TRIO lipid binding domain superfamily	NA	NA	NA	NA	NA
Gohir.A01G108700	-0.583888	0.031467	-1.59056	4.05809e-06	-2.28944	2.21618e-08	IPR007853|IPR024158	Zinc finger, DNL-type|Mitochondrial import protein TIM15	ko01522	Endocrine resistance	GO:0008270	Molecular Function	zinc ion binding
Gohir.A01G109000	0.670721	0.00552461	0.50996	0.0159091	1.3713	8.48488e-07	IPR000194|IPR004100|IPR005723|IPR022879|IPR027417	ATPase, F1/V1/A1 complex, alpha/beta subunit, nucleotide-binding domain|ATPase, F1/V1/A1 complex, alpha/beta subunit, N-terminal domain|ATPase, V1 complex, subunit B|V-type ATP synthase regulatory subunit B/beta|P-loop containing nucleoside triphosphate hydrolase	ko00190|ko01522|ko04145|ko04150|ko04721|ko04966|ko05110|ko05120|ko05165|ko05323	Oxidative phosphorylation|Endocrine resistance|Phagosome|mTOR signaling pathway|Synaptic vesicle cycle|Collecting duct acid secretion|Vibrio cholerae infection|Epithelial cell signaling in Helicobacter pylori infection|Human papillomavirus infection|Rheum	GO:0005524|GO:0033180|GO:0046034|GO:1902600	Molecular Function|Cellular Component|Biological Process|Biological Process	ATP binding|proton-transporting V-type ATPase, V1 domain|ATP metabolic process|proton transmembrane transport
Gohir.A01G109200	0.805508	0.00370584	1.5496	2.9281e-06	2.0413	3.73681e-08	IPR000795|IPR004160|IPR004161|IPR004539|IPR009000|IPR009001|IPR027417	Transcription factor, GTP-binding domain|Translation elongation factor EFTu/EF1A, C-terminal|Translation elongation factor EFTu-like, domain 2|Translation elongation factor EF1A, eukaryotic/archaeal|Translation protein, beta-barrel domain superfamily|Translation elongation factor EF1A/initiation factor IF2gamma, C-terminal|P-loop containing nucleoside triphosphate hydrolase	ko01522|ko03013|ko05134|ko05140	Endocrine resistance|RNA transport|Legionellosis|Leishmaniasis	GO:0003746|GO:0003924|GO:0005525|GO:0006414	Molecular Function|Molecular Function|Molecular Function|Biological Process	translation elongation factor activity|GTPase activity|GTP binding|translational elongation
Gohir.A01G109600	0.25216	0.0605229	0.158761	0.191827	0.47961	0.000365759	IPR006630|IPR036388|IPR036390	La-type HTH domain|Winged helix-like DNA-binding domain superfamily|Winged helix DNA-binding domain superfamily	ko01522	Endocrine resistance	NA	NA	NA
Gohir.A01G110100	1.03132	0.00875633	1.57124	0.000121338	1.94934	6.04299e-06	NA	NA	NA	NA	NA	NA	NA
Gohir.A01G110200	0.718943	0.161769	0.499483	0.286841	1.97728	0.000188269	IPR000719|IPR011009	Protein kinase domain|Protein kinase-like domain superfamily	NA	NA	GO:0004672|GO:0005524|GO:0006468	Molecular Function|Molecular Function|Biological Process	protein kinase activity|ATP binding|protein phosphorylation
Gohir.A01G110700	-0.651089	0.12226	-1.90681	8.54213e-05	-3.15423	2.34029e-07	IPR001938|IPR037176	Thaumatin family|Osmotin/thaumatin-like superfamily	NA	NA	NA	NA	NA
Gohir.A01G110900	0.507264	0.400967	-0.831735	0.129582	-2.20986	0.000468167	IPR001623|IPR036869	DnaJ domain|Chaperone J-domain superfamily	NA	NA	NA	NA	NA
Gohir.A01G111000	-0.219896	0.200105	-0.562859	0.00121445	-0.895831	6.1079e-06	IPR010358	BRCA1-A complex subunit BRE	ko01522|ko03440	Endocrine resistance|Homologous recombination	GO:0070531|GO:0070552	Cellular Component|Cellular Component	BRCA1-A complex|BRISC complex
Gohir.A01G111400	-0.922946	0.172094	-3.15691	8.87182e-05	-5.24924	5.75645e-07	IPR013087	Zinc finger C2H2-type	NA	NA	NA	NA	NA
Gohir.A01G111800	-0.0522679	0.75103	-0.269938	0.0536746	-0.559263	0.000278703	IPR033276	E3 ubiquitin-protein ligase BIG BROTHER	ko01522	Endocrine resistance	GO:0004842|GO:0016567|GO:0046621	Molecular Function|Biological Process|Biological Process	ubiquitin-protein transferase activity|protein ubiquitination|negative regulation of organ growth
Gohir.A01G111900	-0.164294	0.760022	-2.70664	1.57504e-05	-2.92404	3.82939e-06	IPR008587	Filament-like plant protein	NA	NA	NA	NA	NA
Gohir.A01G112300	0.784345	0.0764055	1.33233	0.00291194	2.75985	1.33197e-06	IPR000270|IPR003340|IPR010525|IPR015300|IPR033389	PB1 domain|B3 DNA binding domain|Auxin response factor|DNA-binding pseudobarrel domain superfamily|AUX/IAA domain	ko04075	Plant hormone signal transduction	GO:0003677|GO:0005515|GO:0005634|GO:0006355|GO:0009725	Molecular Function|Molecular Function|Cellular Component|Biological Process|Biological Process	DNA binding|protein binding|nucleus|regulation of transcription, DNA-templated|response to hormone
Gohir.A01G112400	0.236853	0.0555862	0.217988	0.0552877	0.678404	2.98563e-06	IPR004159|IPR029063	Putative S-adenosyl-L-methionine-dependent methyltransferase|S-adenosyl-L-methionine-dependent methyltransferase	NA	NA	GO:0008168	Molecular Function	methyltransferase activity
Gohir.A01G112800	-0.0527186	0.691422	-0.223887	0.0509489	-0.464857	0.000241585	IPR010409	GAGA-binding transcriptional activator	NA	NA	NA	NA	NA
Gohir.A01G113100	-0.646263	0.0120592	-1.84201	4.6427e-07	-1.42615	2.10079e-06	IPR011990|IPR013026|IPR019734	Tetratricopeptide-like helical domain superfamily|Tetratricopeptide repeat-containing domain|Tetratricopeptide repeat	NA	NA	GO:0005515	Molecular Function	protein binding
Gohir.A01G113200	0.158192	0.330999	0.341402	0.0240184	0.873934	3.53696e-06	IPR000253|IPR008984|IPR025999|IPR037912	Forkhead-associated (FHA) domain|SMAD/FHA domain superfamily|Microspherule protein, N-terminal domain|Microspherule protein 1	NA	NA	GO:0002151|GO:0005515|GO:0031011|GO:0071339	Molecular Function|Molecular Function|Cellular Component|Cellular Component	G-quadruplex RNA binding|protein binding|Ino80 complex|MLL1 complex
Gohir.A01G113600	0.319328	0.56181	-0.657344	0.195835	-1.93468	0.000936733	IPR000620|IPR030184	EamA domain|WAT1-related protein	NA	NA	GO:0016020|GO:0016021|GO:0022857	Cellular Component|Cellular Component|Molecular Function	membrane|integral component of membrane|transmembrane transporter activity
Gohir.A01G113700	-0.305083	0.148322	-0.747582	0.000651284	-1.08757	7.57687e-06	IPR006594|IPR006595|IPR024964	LIS1 homology motif|CTLH, C-terminal LisH motif|CTLH/CRA C-terminal to LisH motif domain	ko01522	Endocrine resistance	GO:0005515	Molecular Function	protein binding
Gohir.A01G113800	-0.0299766	0.884357	-0.344194	0.042882	-0.623429	0.000642547	IPR003111|IPR015947	Lon, substrate-binding domain|PUA-like superfamily	NA	NA	NA	NA	NA
Gohir.A01G114600	0.264848	0.242661	1.13756	2.14157e-05	1.58986	1.69359e-07	IPR000426|IPR001353|IPR023332|IPR029055|IPR035144	Proteasome alpha-subunit, N-terminal domain|Proteasome, subunit alpha/beta|Proteasome alpha-type subunit|Nucleophile aminohydrolases, N-terminal|Proteasome subunit alpha 1	ko01522|ko03050|ko05012	Endocrine resistance|Proteasome|Parkinson disease	GO:0004175|GO:0004298|GO:0005839|GO:0006511|GO:0019773|GO:0051603	Molecular Function|Molecular Function|Cellular Component|Biological Process|Cellular Component|Biological Process	endopeptidase activity|threonine-type endopeptidase activity|proteasome core complex|ubiquitin-dependent protein catabolic process|proteasome core complex, alpha-subunit complex|proteolysis involved in cellular protein catabolic process
Gohir.A01G114700	-0.0968283	0.487535	0.382994	0.00393644	0.718422	4.72644e-06	IPR001451|IPR011004	Hexapeptide repeat|Trimeric LpxA-like superfamily	ko01522	Endocrine resistance	NA	NA	NA
Gohir.A01G115600	0.359709	0.0818302	0.738507	0.000564808	1.32232	4.83715e-07	IPR001684	Ribosomal protein L27	ko01522|ko03010	Endocrine resistance|Ribosome	GO:0003735|GO:0005840|GO:0006412	Molecular Function|Cellular Component|Biological Process	structural constituent of ribosome|ribosome|translation
Gohir.A01G115700	-0.651967	0.00648314	-1.20006	1.04977e-05	-1.67373	7.8563e-08	NA	NA	NA	NA	NA	NA	NA
Gohir.A01G115800	0.577512	0.00268589	0.900005	1.3999e-05	1.55657	1.06528e-08	IPR001094|IPR007197|IPR008254|IPR013785|IPR013917|IPR029039	Flavodoxin-like|Radical SAM|Flavodoxin/nitric oxide synthase|Aldolase-type TIM barrel|tRNA wybutosine-synthesis|Flavoprotein-like superfamily	ko01522	Endocrine resistance	GO:0003824|GO:0010181|GO:0051536|GO:0055114	Molecular Function|Molecular Function|Molecular Function|Biological Process	catalytic activity|FMN binding|iron-sulfur cluster binding|oxidation-reduction process
Gohir.A01G116100	0.102562	0.408627	0.228905	0.0432473	0.490727	0.000117328	IPR003169|IPR035445	GYF domain|GYF-like domain superfamily	NA	NA	GO:0005515	Molecular Function	protein binding
Gohir.A01G117000	-0.734011	0.01296	-1.68018	4.17144e-06	-2.36237	2.93654e-08	IPR036869	Chaperone J-domain superfamily	NA	NA	NA	NA	NA
Gohir.A01G117100	-0.501178	0.021679	-1.19058	7.0599e-06	-1.40314	3.50778e-07	IPR008580|IPR042266	PPPDE putative peptidase domain|PPPDE putative peptidase domain superfamily	ko01522	Endocrine resistance	NA	NA	NA
Gohir.A01G117500	-0.937983	0.0992119	-1.56767	0.0048574	-3.07358	1.00792e-05	IPR002495|IPR029044	Glycosyl transferase, family 8|Nucleotide-diphospho-sugar transferases	ko01522	Endocrine resistance	GO:0016757	Molecular Function	transferase activity, transferring glycosyl groups
Gohir.A01G118200	0.926306	0.0016386	2.13345	1.7449e-07	2.45597	8.31651e-09	IPR002182|IPR008808|IPR027417|IPR032675|IPR036388	NB-ARC|Powdery mildew resistance protein, RPW8 domain|P-loop containing nucleoside triphosphate hydrolase|Leucine-rich repeat domain superfamily|Winged helix-like DNA-binding domain superfamily	NA	NA	GO:0043531	Molecular Function	ADP binding
Gohir.A01G118300	0.428485	0.247428	-0.811656	0.0206109	-1.86383	1.26461e-05	IPR006460	Protein MIZU-KUSSEI 1-like, plant	NA	NA	GO:0010274	Biological Process	hydrotropism
Gohir.A01G118600	-0.551083	0.0626594	-1.52257	1.73174e-05	-2.15453	1.26082e-07	NA	NA	NA	NA	NA	NA	NA
Gohir.A01G119100	-0.000291745	1	-0.408891	0.0957416	-1.15892	6.20491e-05	IPR039620	BKI1/Probable membrane-associated kinase regulator 1/3/4	ko04075	Plant hormone signal transduction	GO:0005886|GO:0019210	Cellular Component|Molecular Function	plasma membrane|kinase inhibitor activity
Gohir.A01G119400	-1.66652	0.00304262	-2.62816	2.11897e-05	-4.13559	8.91386e-08	IPR001344|IPR022796|IPR023329	Chlorophyll A-B binding protein, plant|Chlorophyll A-B binding protein|Chlorophyll a/b binding domain superfamily	ko00196|ko01522	Photosynthesis - antenna proteins|Endocrine resistance	GO:0009765|GO:0016020	Biological Process|Cellular Component	photosynthesis, light harvesting|membrane
Gohir.A01G119700	0.202945	0.395686	1.63277	7.92933e-07	1.90657	3.06945e-08	IPR006046|IPR006047|IPR012850|IPR013775|IPR013780|IPR017853	Alpha amylase|Glycosyl hydrolase, family 13, catalytic domain|Alpha-amylase, C-terminal beta-sheet|Alpha-amylase, plant|Glycosyl hydrolase, all-beta|Glycoside hydrolase superfamily	ko00500|ko04972|ko04973	Starch and sucrose metabolism|Pancreatic secretion|Carbohydrate digestion and absorption	GO:0003824|GO:0004556|GO:0005509|GO:0005975|GO:0043169	Molecular Function|Molecular Function|Molecular Function|Biological Process|Molecular Function	catalytic activity|alpha-amylase activity|calcium ion binding|carbohydrate metabolic process|cation binding
Gohir.A01G121200	0.188984	0.166141	0.828931	2.88415e-06	0.934652	1.95775e-07	IPR001461|IPR021109|IPR032799|IPR032861|IPR033121	Aspartic peptidase A1 family|Aspartic peptidase domain superfamily|Xylanase inhibitor, C-terminal|Xylanase inhibitor, N-terminal|Peptidase family A1 domain	NA	NA	GO:0004190|GO:0006508	Molecular Function|Biological Process	aspartic-type endopeptidase activity|proteolysis
Gohir.A01G121500	0.431415	0.0181928	0.661978	0.000354105	0.851064	1.46098e-05	IPR025265|IPR038214	WPP domain|WPP domain superfamily	NA	NA	NA	NA	NA
Gohir.A01G121900	0.0552678	0.830668	-0.325125	0.125825	-0.909219	0.000161997	IPR000118|IPR000668|IPR013201|IPR037277|IPR038765	Granulin|Peptidase C1A, papain C-terminal|Cathepsin propeptide inhibitor domain (I29)|Granulin superfamily|Papain-like cysteine peptidase superfamily	NA	NA	GO:0006508|GO:0008234	Biological Process|Molecular Function	proteolysis|cysteine-type peptidase activity
Gohir.A01G122000	-1.22991	0.0446114	-1.01446	0.0634562	-2.36364	0.00024927	IPR032675	Leucine-rich repeat domain superfamily	NA	NA	NA	NA	NA
Gohir.A01G122600	0.543053	0.00934061	0.581196	0.00286691	0.937581	1.82398e-05	IPR000504|IPR002004|IPR006515|IPR012677|IPR035979|IPR036053	RNA recognition motif domain|Polyadenylate-binding protein/Hyperplastic disc protein|Polyadenylate binding protein, human types 1, 2, 3, 4|Nucleotide-binding alpha-beta plait domain superfamily|RNA-binding domain superfamily|PABC (PABP) domain	ko01522|ko03013|ko03015|ko03018	Endocrine resistance|RNA transport|mRNA surveillance pathway|RNA degradation	GO:0003676|GO:0003723	Molecular Function|Molecular Function	nucleic acid binding|RNA binding
Gohir.A01G123300	1.55193	0.0264653	2.56837	0.000552203	3.6536	9.00319e-06	IPR016972	Uncharacterised conserved protein UCP031279	NA	NA	NA	NA	NA
Gohir.A01G123400	-0.611603	0.000805399	-0.985545	1.85076e-06	-1.01281	3.60191e-07	NA	NA	NA	NA	NA	NA	NA
Gohir.A01G124000	-0.734418	0.000789123	-0.681812	0.000443864	-0.587143	0.00122002	IPR002695|IPR011607|IPR016193|IPR024051|IPR036914	Bifunctional purine biosynthesis protein PurH-like|Methylglyoxal synthase-like domain|Cytidine deaminase-like|AICAR transformylase, duplicated domain superfamily|Methylglyoxal synthase-like domain superfamily	ko00230|ko00670|ko01522|ko01523	Purine metabolism|One carbon pool by folate|Endocrine resistance|Antifolate resistance	GO:0003824|GO:0003937|GO:0004643|GO:0006164	Molecular Function|Molecular Function|Molecular Function|Biological Process	catalytic activity|IMP cyclohydrolase activity|phosphoribosylaminoimidazolecarboxamide formyltransferase activity|purine nucleotide biosynthetic process
Gohir.A01G124100	-0.947614	0.0256783	2.15461	2.00964e-06	3.65147	3.65831e-09	IPR013698|IPR036188|IPR040125	Squalene epoxidase|FAD/NAD(P)-binding domain superfamily|Squalene monooxygenase	ko00100|ko00909	Steroid biosynthesis|Sesquiterpenoid and triterpenoid biosynthesis	GO:0004506|GO:0016021|GO:0016126|GO:0050660|GO:0055114	Molecular Function|Cellular Component|Biological Process|Molecular Function|Biological Process	squalene monooxygenase activity|integral component of membrane|sterol biosynthetic process|flavin adenine dinucleotide binding|oxidation-reduction process
Gohir.A01G124400	-0.859387	0.000974519	-1.51917	1.031e-06	-2.03168	1.13607e-08	IPR003864|IPR027815|IPR032880	Calcium-dependent channel, 7TM region, putative phosphate|10TM putative phosphate transporter, cytosolic domain|Calcium permeable stress-gated cation channel 1, N-terminal transmembrane domain	ko01522	Endocrine resistance	GO:0016020	Cellular Component	membrane
Gohir.A01G124500	0.561885	0.0449149	0.968184	0.000678492	1.10434	0.00012844	NA	NA	NA	NA	NA	NA	NA
Gohir.A01G124600	-0.502381	0.0202147	-1.26884	2.92955e-06	-1.33853	4.94033e-07	NA	NA	NA	NA	NA	NA	NA
Gohir.A01G125000	-1.85378	0.000199924	-2.38309	3.42137e-06	-3.22858	4.55698e-08	IPR013057	Amino acid transporter, transmembrane domain	NA	NA	NA	NA	NA
Gohir.A01G125400	0.410398	0.0842005	0.231505	0.287594	0.87374	0.000315976	IPR000343|IPR006151|IPR015895|IPR015896|IPR036291|IPR036343|IPR036453	Tetrapyrrole biosynthesis, glutamyl-tRNA reductase|Quinate/shikimate 5-dehydrogenase/glutamyl-tRNA reductase|Tetrapyrrole biosynthesis, glutamyl-tRNA reductase, N-terminal|Tetrapyrrole biosynthesis, glutamyl-tRNA reductase, dimerisation domain|NAD(P)-binding domain superfamily|Glutamyl-tRNA reductase, N-terminal domain superfamily|Glutamyl tRNA-reductase dimerization domain superfamily	ko00860	Porphyrin and chlorophyll metabolism	GO:0008883|GO:0033014|GO:0050661|GO:0055114	Molecular Function|Biological Process|Molecular Function|Biological Process	glutamyl-tRNA reductase activity|tetrapyrrole biosynthetic process|NADP binding|oxidation-reduction process
Gohir.A01G125700	0.194495	0.518301	0.482532	0.0667599	1.1763	0.000100978	IPR013078|IPR029033	Histidine phosphatase superfamily, clade-1|Histidine phosphatase superfamily	NA	NA	NA	NA	NA
Gohir.A01G125800	0.18654	0.369731	0.500048	0.0109015	0.745995	0.000340454	IPR013083	Zinc finger, RING/FYVE/PHD-type	NA	NA	NA	NA	NA
Gohir.A01G126000	-0.439481	0.0929744	-0.735243	0.00394737	-1.41015	4.24945e-06	IPR000679|IPR010399|IPR010402|IPR013088	Zinc finger, GATA-type|Tify domain|CCT domain|Zinc finger, NHR/GATA-type	NA	NA	GO:0005515|GO:0006355|GO:0008270|GO:0043565	Molecular Function|Biological Process|Molecular Function|Molecular Function	protein binding|regulation of transcription, DNA-templated|zinc ion binding|sequence-specific DNA binding
Gohir.A01G126500	0.36086	0.0537737	0.543331	0.0029863	0.757887	9.94266e-05	IPR001005|IPR009057|IPR017930	SANT/Myb domain|Homeobox-like domain superfamily|Myb domain	NA	NA	GO:0003677	Molecular Function	DNA binding
Gohir.A01G126900	0.391626	0.106969	1.12535	4.51807e-05	1.86015	6.2118e-08	IPR000362|IPR008948|IPR009049|IPR022761|IPR024083|IPR029419	Fumarate lyase family|L-Aspartase-like|Argininosuccinate lyase|Fumarate lyase, N-terminal|Fumarase/histidase, N-terminal|Argininosuccinate lyase, C-terminal	ko00220|ko00250|ko01522	Arginine biosynthesis|Alanine, aspartate and glutamate metabolism|Endocrine resistance	GO:0003824|GO:0004056|GO:0042450	Molecular Function|Molecular Function|Biological Process	catalytic activity|argininosuccinate lyase activity|arginine biosynthetic process via ornithine
Gohir.A01G127200	-0.102457	0.502072	0.777512	1.35445e-05	0.883871	1.14666e-06	IPR002190|IPR037445|IPR041898|IPR041899	MAGE homology domain|Melanoma-associated antigen|MAGE homology domain, winged helix WH1 motif|MAGE homology domain, winged helix WH2 motif	NA	NA	NA	NA	NA
Gohir.A01G127500	0.189696	0.152283	0.279916	0.0250117	0.453431	0.000612044	IPR008507	Protein of unknown function DUF789	NA	NA	NA	NA	NA
Gohir.A01G128000	-0.720159	0.0200552	-0.325803	0.288625	-1.26264	0.000325905	IPR000504|IPR012677|IPR035979	RNA recognition motif domain|Nucleotide-binding alpha-beta plait domain superfamily|RNA-binding domain superfamily	NA	NA	GO:0003676	Molecular Function	nucleic acid binding
Gohir.A01G128100	0.234778	0.1435	0.640588	0.000217893	0.693113	5.64112e-05	IPR001623|IPR036869	DnaJ domain|Chaperone J-domain superfamily	NA	NA	NA	NA	NA
Gohir.A01G128700	-0.337307	0.149374	-0.602299	0.00737436	-0.825346	0.000436625	IPR000198|IPR001849|IPR008936|IPR011993|IPR025757	Rho GTPase-activating protein domain|Pleckstrin homology domain|Rho GTPase activation protein|PH-like domain superfamily|Ternary complex factor MIP1, leucine-zipper	NA	NA	GO:0007165	Biological Process	signal transduction
Gohir.A01G128900	0.709869	0.0296847	1.63114	1.94476e-05	2.39047	1.07791e-07	NA	NA	NA	NA	NA	NA	NA
Gohir.A01G129000	0.0519377	0.769788	0.541569	0.00100455	0.944746	1.42474e-06	IPR001680|IPR015943|IPR017986|IPR036322	WD40 repeat|WD40/YVTN repeat-like-containing domain superfamily|WD40-repeat-containing domain|WD40-repeat-containing domain superfamily	ko01522|ko04141	Endocrine resistance|Protein processing in endoplasmic reticulum	GO:0005515	Molecular Function	protein binding
Gohir.A01G129100	0.991926	4.49436e-05	0.824973	5.32344e-05	1.00746	2.52496e-06	IPR000719|IPR011009|IPR011993|IPR033931|IPR039046	Protein kinase domain|Protein kinase-like domain superfamily|PH-like domain superfamily|PDK1-type, PH domain|PDPK1 family	ko01522|ko01524|ko03320|ko04011|ko04068|ko04071|ko04140|ko04150|ko04151|ko04152|ko04210|ko04510|ko04660|ko04664|ko04722|ko04910|ko04919|ko04931|ko04960|ko05145|ko05205|ko05213|ko05215|ko05223|ko05231	Endocrine resistance|Platinum drug resistance|PPAR signaling pathway|MAPK signaling pathway - yeast|FoxO signaling pathway|Sphingolipid signaling pathway|Autophagy - animal|mTOR signaling pathway|PI3K-Akt signaling pathway|AMPK signaling pathway|Apoptosis	GO:0004672|GO:0004674|GO:0005524|GO:0006468	Molecular Function|Molecular Function|Molecular Function|Biological Process	protein kinase activity|protein serine/threonine kinase activity|ATP binding|protein phosphorylation
Gohir.A01G129300	0.00627361	0.98014	0.0490139	0.784875	0.627427	0.000747561	IPR007700|IPR021864	Domain of unknown function DUF668|Domain of unknown function DUF3475	NA	NA	GO:0045927	Biological Process	positive regulation of growth
Gohir.A01G129400	-0.193623	0.327746	-0.700634	0.000588132	-0.982334	1.02969e-05	IPR001841|IPR013083	Zinc finger, RING-type|Zinc finger, RING/FYVE/PHD-type	NA	NA	NA	NA	NA
Gohir.A01G129700	-0.314145	0.0523106	-0.5421	0.000920107	0.398817	0.00764845	IPR011257|IPR023170|IPR028924|IPR028925	DNA glycosylase|Helix-turn-helix, base-excision DNA repair, C-terminal|Permuted single zf-CXXC unit|Demeter, RRM-fold domain	NA	NA	GO:0003824|GO:0006281	Molecular Function|Biological Process	catalytic activity|DNA repair
Gohir.A01G130300	0.258889	0.10982	0.739129	5.29593e-05	0.615862	0.00020789	IPR019542|IPR024943	Enhancer of polycomb-like, N-terminal|Enhancer of polycomb protein	NA	NA	GO:0006357|GO:0032777|GO:0035267	Biological Process|Cellular Component|Cellular Component	regulation of transcription by RNA polymerase II|Piccolo NuA4 histone acetyltransferase complex|NuA4 histone acetyltransferase complex
Gohir.A01G130400	0.190279	0.230941	0.575963	0.000490505	0.596331	0.000237441	IPR000630|IPR035987	Ribosomal protein S8|Ribosomal protein S8 superfamily	ko01522|ko03010	Endocrine resistance|Ribosome	GO:0003735|GO:0005840|GO:0006412	Molecular Function|Cellular Component|Biological Process	structural constituent of ribosome|ribosome|translation
Gohir.A01G130411	-0.758061	0.000373659	-1.50607	9.30885e-08	-2.43644	2.64853e-10	IPR008928|IPR012341|IPR024746	Six-hairpin glycosidase superfamily|Six-hairpin glycosidase-like superfamily|Glycosyl hydrolase family 100	NA	NA	GO:0003824|GO:0033926	Molecular Function|Molecular Function	catalytic activity|glycopeptide alpha-N-acetylgalactosaminidase activity
Gohir.A01G130500	-0.248063	0.644756	3.56826	2.50972e-08	3.18572	1.05767e-08	IPR002213	UDP-glucuronosyl/UDP-glucosyltransferase	NA	NA	GO:0008194	Molecular Function	UDP-glycosyltransferase activity
Gohir.A01G130900	0.0826947	0.676223	-0.603589	0.00128181	-1.19441	4.39792e-07	IPR001373|IPR016159	Cullin, N-terminal|Cullin repeat-like-containing domain superfamily	NA	NA	GO:0006511|GO:0031625	Biological Process|Molecular Function	ubiquitin-dependent protein catabolic process|ubiquitin protein ligase binding
Gohir.A01G130922	-0.402446	0.197678	-1.37988	9.24945e-05	-1.75823	3.4323e-06	NA	NA	NA	NA	NA	NA	NA
Gohir.A01G131000	-0.632604	0.00786941	-0.831335	0.000397665	-1.0322	2.55776e-05	NA	NA	NA	NA	NA	NA	NA
Gohir.A01G131311	0.00548339	0.986822	-0.483539	0.0312163	-0.8219	0.00060096	IPR033276	E3 ubiquitin-protein ligase BIG BROTHER	NA	NA	GO:0004842|GO:0016567|GO:0046621	Molecular Function|Biological Process|Biological Process	ubiquitin-protein transferase activity|protein ubiquitination|negative regulation of organ growth
Gohir.A01G131400	-0.625619	0.0093594	-0.883048	0.000267454	-1.09557	1.59466e-05	IPR007863|IPR011249|IPR011765|IPR032632	Peptidase M16, C-terminal|Metalloenzyme, LuxS/M16 peptidase-like|Peptidase M16, N-terminal|Peptidase M16, middle/third domain	ko01522|ko05010	Endocrine resistance|Alzheimer disease	GO:0003824|GO:0046872	Molecular Function|Molecular Function	catalytic activity|metal ion binding
Gohir.A01G131500	0.812596	0.00395104	2.24435	9.77872e-08	2.92853	1.95372e-09	IPR007863|IPR011249|IPR011765|IPR032632	Peptidase M16, C-terminal|Metalloenzyme, LuxS/M16 peptidase-like|Peptidase M16, N-terminal|Peptidase M16, middle/third domain	NA	NA	GO:0003824|GO:0046872	Molecular Function|Molecular Function	catalytic activity|metal ion binding
Gohir.A01G132300	-0.08595	0.735975	-0.0501498	0.824982	0.809017	0.00059031	IPR001810|IPR003347|IPR011009|IPR036047|IPR041667	F-box domain|JmjC domain|Protein kinase-like domain superfamily|F-box-like domain superfamily|Cupin-like domain 8	NA	NA	GO:0005515	Molecular Function	protein binding
Gohir.A01G132600	2.75746	0.0414118	5.80224	2.69704e-06	7.68364	7.701e-08	NA	NA	NA	NA	NA	NA	NA
Gohir.A01G132700	0.655283	0.0317581	0.846201	0.00404717	1.10407	0.00031789	IPR002616|IPR004803|IPR036511	tRNA-guanine(15) transglycosylase-like|tRNA-guanine transglycosylase|Queuine tRNA-ribosyltransferase-like	ko01522	Endocrine resistance	GO:0006400|GO:0008479|GO:0016763|GO:0101030	Biological Process|Molecular Function|Molecular Function|Biological Process	tRNA modification|queuine tRNA-ribosyltransferase activity|transferase activity, transferring pentosyl groups|tRNA-guanine transglycosylation
Gohir.A01G133000	-0.494325	0.00750691	-0.523255	0.00244377	-1.11867	4.35092e-07	IPR000719|IPR011009	Protein kinase domain|Protein kinase-like domain superfamily	NA	NA	GO:0004672|GO:0005524|GO:0006468	Molecular Function|Molecular Function|Biological Process	protein kinase activity|ATP binding|protein phosphorylation
Gohir.A01G133200	0.535334	0.178809	1.12019	0.0043151	2.05034	9.75012e-06	NA	NA	NA	NA	NA	NA	NA
Gohir.A01G133300	0.353987	0.0474223	0.480388	0.0051793	0.727945	9.13162e-05	IPR008689|IPR036228	ATP synthase, F0 complex, subunit D, mitochondrial|ATP synthase, F0 complex, subunit D superfamily, mitochondrial	ko00190|ko04714|ko05010|ko05012|ko05016	Oxidative phosphorylation|Thermogenesis|Alzheimer disease|Parkinson disease|Huntington disease	GO:0000276|GO:0015078|GO:0015986	Cellular Component|Molecular Function|Biological Process	mitochondrial proton-transporting ATP synthase complex, coupling factor F(o)|proton transmembrane transporter activity|ATP synthesis coupled proton transport
Gohir.A01G133400	-0.337274	0.107039	-1.04248	2.32166e-05	-1.2641	1.04233e-06	IPR002048|IPR002067|IPR011992|IPR018108|IPR023395	EF-hand domain|Mitochondrial carrier protein|EF-hand domain pair|Mitochondrial substrate/solute carrier|Mitochondrial carrier domain superfamily	NA	NA	GO:0005347|GO:0005509|GO:0055085	Molecular Function|Molecular Function|Biological Process	ATP transmembrane transporter activity|calcium ion binding|transmembrane transport
Gohir.A01G133600	-0.661113	0.0229499	0.985974	0.000653322	0.19202	0.429192	IPR000999|IPR001650|IPR003100|IPR005034|IPR014001|IPR014720|IPR027417|IPR036085|IPR036389|IPR038248	Ribonuclease III domain|Helicase, C-terminal|PAZ domain|Dicer dimerisation domain|Helicase superfamily 1/2, ATP-binding domain|Double-stranded RNA-binding domain|P-loop containing nucleoside triphosphate hydrolase|PAZ domain superfamily|Ribonuclease III, endonuclease domain superfamily|Dicer dimerisation domain superfamily	NA	NA	GO:0004525|GO:0005515|GO:0006396|GO:0016891	Molecular Function|Molecular Function|Biological Process|Molecular Function	ribonuclease III activity|protein binding|RNA processing|endoribonuclease activity, producing 5'-phosphomonoesters
Gohir.A01G133900	0.522921	0.113306	0.667769	0.0279525	1.18792	0.000350749	IPR002885|IPR011990	Pentatricopeptide repeat|Tetratricopeptide-like helical domain superfamily	NA	NA	GO:0005515	Molecular Function	protein binding
Gohir.A01G134100	0.601377	0.00144898	0.478366	0.00325281	0.80326	1.35136e-05	IPR000571|IPR002110|IPR020683|IPR036770	Zinc finger, CCCH-type|Ankyrin repeat|Ankyrin repeat-containing domain|Ankyrin repeat-containing domain superfamily	NA	NA	GO:0005515|GO:0046872	Molecular Function|Molecular Function	protein binding|metal ion binding
Gohir.A01G134800	0.57733	0.556927	-4.27915	0.000177628	-3.06698	0.00208389	NA	NA	NA	NA	NA	NA	NA
Gohir.A01G135100	0.343641	0.0442057	0.198226	0.194602	0.570769	0.000612458	IPR001623|IPR036869|IPR042977	DnaJ domain|Chaperone J-domain superfamily|Chaperone protein AtJ6-like	ko01522	Endocrine resistance	NA	NA	NA
Gohir.A01G135200	1.1091	0.28531	4.59112	8.55341e-05	7.04289	4.4741e-07	IPR000727|IPR006011|IPR010989	Target SNARE coiled-coil homology domain|Syntaxin, N-terminal domain|SNARE	ko01522|ko04130|ko04721	Endocrine resistance|SNARE interactions in vesicular transport|Synaptic vesicle cycle	GO:0016020|GO:0016192	Cellular Component|Biological Process	membrane|vesicle-mediated transport
Gohir.A01G135400	-0.0735149	0.766418	-0.646052	0.00371422	-0.94579	8.30768e-05	IPR023393	START-like domain superfamily	NA	NA	NA	NA	NA
Gohir.A01G135700	-1.01268	0.000621341	-1.78279	6.77949e-07	-2.24077	1.35581e-08	NA	NA	NA	NA	NA	NA	NA
Gohir.A01G135800	-0.729929	0.0101106	-1.39045	1.69297e-05	-2.35606	1.92201e-08	IPR002937|IPR014101|IPR036188	Amine oxidase|Prolycopene isomerase|FAD/NAD(P)-binding domain superfamily	ko00906	Carotenoid biosynthesis	GO:0016117|GO:0016491|GO:0046608|GO:0055114	Biological Process|Molecular Function|Molecular Function|Biological Process	carotenoid biosynthetic process|oxidoreductase activity|carotenoid isomerase activity|oxidation-reduction process
Gohir.A01G135900	-3.45156	0.000118186	-4.06945	5.82096e-06	-4.94604	4.872e-07	IPR003439|IPR013525|IPR027417	ABC transporter-like|ABC-2 type transporter|P-loop containing nucleoside triphosphate hydrolase	NA	NA	GO:0005524|GO:0016020|GO:0016887	Molecular Function|Cellular Component|Molecular Function	ATP binding|membrane|ATPase activity
Gohir.A01G136200	0.341286	0.133507	0.875723	0.000296434	1.24759	3.45657e-06	IPR000235|IPR005716|IPR023798|IPR036823	Ribosomal protein S5/S7|Ribosomal protein S5/S7, eukaryotic/archaeal|Ribosomal protein S7 domain|Ribosomal protein S7 domain superfamily	ko01522|ko03010	Endocrine resistance|Ribosome	GO:0003735|GO:0006412|GO:0015935	Molecular Function|Biological Process|Cellular Component	structural constituent of ribosome|translation|small ribosomal subunit
Gohir.A01G136300	0.315099	0.314767	1.24707	0.000218568	1.77978	2.50201e-06	IPR000289|IPR012340	Ribosomal protein S28e|Nucleic acid-binding, OB-fold	ko01522|ko03010	Endocrine resistance|Ribosome	GO:0003735|GO:0005840|GO:0006412	Molecular Function|Cellular Component|Biological Process	structural constituent of ribosome|ribosome|translation
Gohir.A01G136800	-0.681877	0.00719888	-1.09425	5.05504e-05	-0.831619	0.000496281	IPR025846|IPR026057|IPR029962|IPR029989	PMR5 N-terminal domain|PC-Esterase|Trichome birefringence-like family|Trichome birefringence/trichome birefringence-like 1	NA	NA	NA	NA	NA
Gohir.A01G137300	0.106155	0.439161	0.412703	0.00206583	0.939695	1.49789e-07	IPR009755|IPR040371	Regulator of MON1-CCZ1 complex, C-terminal|Regulator of MON1-CCZ1 complex	NA	NA	GO:0010506|GO:0035658	Biological Process|Cellular Component	regulation of autophagy|Mon1-Ccz1 complex
Gohir.A01G137500	0.175365	0.689684	-0.697268	0.0672536	-2.27146	5.27056e-06	IPR013087|IPR036236	Zinc finger C2H2-type|Zinc finger C2H2 superfamily	NA	NA	NA	NA	NA
Gohir.A01G137539	-0.542032	0.0130292	0.440775	0.0215651	1.22986	1.01425e-06	IPR005123|IPR026992|IPR027443	Oxoglutarate/iron-dependent dioxygenase|Non-haem dioxygenase N-terminal domain|Isopenicillin N synthase-like	NA	NA	GO:0016491|GO:0055114	Molecular Function|Biological Process	oxidoreductase activity|oxidation-reduction process
Gohir.A01G137565	-0.902082	0.00571225	-1.16395	0.000302086	-2.27618	9.9335e-08	IPR001876|IPR013536	Zinc finger, RanBP2-type|WLM domain	NA	NA	NA	NA	NA
Gohir.A01G137617	5.52727	0.000359244	6.75368	1.52511e-05	6.70841	6.06195e-06	IPR005804|IPR021863	Fatty acid desaturase domain|Fatty acid desaturase, N-terminal	ko01040|ko01522	Biosynthesis of unsaturated fatty acids|Endocrine resistance	GO:0006629|GO:0016717|GO:0055114	Biological Process|Molecular Function|Biological Process	lipid metabolic process|oxidoreductase activity, acting on paired donors, with oxidation of a pair of donors resulting in the reduction of molecular oxygen to two molecules of water|oxidation-reduction process
Gohir.A01G137643	-1.14159	0.0787717	-2.56133	0.000433803	-3.66205	1.62908e-05	IPR004333|IPR036893	SBP domain|SBP domain superfamily	NA	NA	GO:0003677|GO:0005634|GO:0042025	Molecular Function|Cellular Component|Cellular Component	DNA binding|nucleus|host cell nucleus
Gohir.A01G137656	0.633192	0.00717788	0.648244	0.0028553	0.835033	0.000219407	IPR012945|IPR016098|IPR017901|IPR039589	Tubulin binding cofactor C-like domain|Cyclase-associated protein CAP/septum formation inhibitor MinC, C-terminal|C-CAP/cofactor C-like domain|TBCC domain-containing protein 1	ko01522	Endocrine resistance	GO:0000902	Biological Process	cell morphogenesis
Gohir.A01G137669	0.564934	0.0377634	1.48502	8.47385e-06	2.18492	3.70337e-08	IPR000915|IPR005568|IPR008991|IPR014722	60S ribosomal protein L6E|Ribosomal protein L6, N-terminal|Translation protein SH3-like domain superfamily|Ribosomal protein L2, domain 2	ko01522|ko03010	Endocrine resistance|Ribosome	GO:0003735|GO:0005840|GO:0006412	Molecular Function|Cellular Component|Biological Process	structural constituent of ribosome|ribosome|translation
Gohir.A01G137734	0.738382	0.0123782	1.11412	0.000228937	1.65243	1.6221e-06	IPR001971|IPR036967	Ribosomal protein S11|Ribosomal protein S11 superfamily	ko01522|ko03010	Endocrine resistance|Ribosome	GO:0003735|GO:0005840|GO:0006412	Molecular Function|Cellular Component|Biological Process	structural constituent of ribosome|ribosome|translation
Gohir.A01G137800	1.2358	0.0038892	1.13537	0.00309918	1.3925	0.00041068	IPR001971|IPR036967	Ribosomal protein S11|Ribosomal protein S11 superfamily	ko01522|ko03010	Endocrine resistance|Ribosome	GO:0003735|GO:0005840|GO:0006412	Molecular Function|Cellular Component|Biological Process	structural constituent of ribosome|ribosome|translation
Gohir.A01G138000	0.510691	0.00386223	0.467357	0.00311092	0.730064	3.04929e-05	IPR000182|IPR016181|IPR039143	GNAT domain|Acyl-CoA N-acyltransferase|Glucosamine 6-phosphate N-acetyltransferase	ko00520	Amino sugar and nucleotide sugar metabolism	GO:0004343|GO:0006048|GO:0008080	Molecular Function|Biological Process|Molecular Function	glucosamine 6-phosphate N-acetyltransferase activity|UDP-N-acetylglucosamine biosynthetic process|N-acetyltransferase activity
Gohir.A01G138200	0.493496	0.197101	1.42311	0.000441409	2.4534	7.62199e-07	IPR008027|IPR036656	Cytochrome b-c1 complex subunit 9|Cytochrome b-c1 complex subunit 9 superfamily	ko00190|ko04260|ko04714|ko04932|ko05010|ko05012|ko05016	Oxidative phosphorylation|Cardiac muscle contraction|Thermogenesis|Non-alcoholic fatty liver disease (NAFLD)|Alzheimer disease|Parkinson disease|Huntington disease	GO:0005743|GO:0005750|GO:0006122	Cellular Component|Cellular Component|Biological Process	mitochondrial inner membrane|mitochondrial respiratory chain complex III|mitochondrial electron transport, ubiquinol to cytochrome c
Gohir.A01G138300	0.38221	0.0609825	0.544269	0.00557842	0.956114	1.96776e-05	IPR000073|IPR029058	Alpha/beta hydrolase fold-1|Alpha/Beta hydrolase fold	NA	NA	NA	NA	NA
Gohir.A01G138500	1.15983	0.000117374	1.42178	3.07081e-06	1.25161	4.16077e-06	IPR006977	Yip1 domain	ko01522	Endocrine resistance	GO:0016020	Cellular Component	membrane
Gohir.A01G138600	0.726868	0.0323724	1.23442	0.00045554	1.66203	1.32802e-05	IPR000048	IQ motif, EF-hand binding site	NA	NA	GO:0005515	Molecular Function	protein binding
Gohir.A01G139101	0.143563	0.5987	-0.0684283	0.784233	-0.970829	0.000262593	IPR002222|IPR023575|IPR036317	Ribosomal protein S19/S15|Ribosomal protein S19, superfamily|Cullin homology domain superfamily	ko01522|ko03010	Endocrine resistance|Ribosome	GO:0003735|GO:0005840|GO:0006412	Molecular Function|Cellular Component|Biological Process	structural constituent of ribosome|ribosome|translation
Gohir.A01G139200	-0.182723	0.14842	0.191128	0.0993736	0.42425	0.000711744	IPR019181|IPR039683	Anticodon-binding domain|Protein Lsm12-like	ko04711	Circadian rhythm - fly	NA	NA	NA
Gohir.A01G139300	3.76171	0.000473934	0.0613131	0.936036	1.33591	0.0614134	IPR000757|IPR010713|IPR013320|IPR016455	Glycoside hydrolase family 16|Xyloglucan endo-transglycosylase, C-terminal|Concanavalin A-like lectin/glucanase domain superfamily|Xyloglucan endotransglucosylase/hydrolase	ko01522	Endocrine resistance	GO:0004553|GO:0005618|GO:0005975|GO:0006073|GO:0010411|GO:0016762|GO:0042546|GO:0048046	Molecular Function|Cellular Component|Biological Process|Biological Process|Biological Process|Molecular Function|Biological Process|Cellular Component	hydrolase activity, hydrolyzing O-glycosyl compounds|cell wall|carbohydrate metabolic process|cellular glucan metabolic process|xyloglucan metabolic process|xyloglucan:xyloglucosyl transferase activity|cell wall biogenesis|apoplast
Gohir.A01G139400	-0.282464	0.200482	-0.704547	0.00152007	-0.87403	0.000147152	IPR001611|IPR032675	Leucine-rich repeat|Leucine-rich repeat domain superfamily	NA	NA	GO:0005515	Molecular Function	protein binding
Gohir.A01G139600	-0.242981	0.0585301	-0.678784	1.11601e-05	-0.420653	0.000855043	NA	NA	NA	NA	NA	NA	NA
Gohir.A01G139684	-0.95373	0.0105054	-1.07054	0.00240779	-1.18961	0.000757089	IPR003687|IPR037270	Photosystem II PsbK|Photosystem II PsbK superfamily	ko00195|ko01522	Photosynthesis|Endocrine resistance	GO:0009523|GO:0009539|GO:0015979	Cellular Component|Cellular Component|Biological Process	photosystem II|photosystem II reaction center|photosynthesis
Gohir.A01G139700	0.251176	0.218459	-0.296649	0.11479	-0.856963	8.2308e-05	IPR002208|IPR019561|IPR023201	SecY/SEC61-alpha family|Translocon Sec61/SecY, plug domain|SecY domain superfamily	NA	NA	GO:0015031|GO:0016020	Biological Process|Cellular Component	protein transport|membrane
Gohir.A01G139900	0.251353	0.127694	0.647128	0.000244224	0.877125	4.69116e-06	IPR000719|IPR001245|IPR011009|IPR028324	Protein kinase domain|Serine-threonine/tyrosine-protein kinase, catalytic domain|Protein kinase-like domain superfamily|Serine/threonine-protein kinase CTR1	ko01522|ko04016|ko04075	Endocrine resistance|MAPK signaling pathway - plant|Plant hormone signal transduction	GO:0004672|GO:0005524|GO:0006468	Molecular Function|Molecular Function|Biological Process	protein kinase activity|ATP binding|protein phosphorylation
Gohir.A01G140039	-0.702042	0.010152	-1.01921	0.000234903	-1.46678	2.3224e-06	IPR000454|IPR002379|IPR005953|IPR035921|IPR038662	ATP synthase, F0 complex, subunit C|V-ATPase proteolipid subunit C-like domain|ATP synthase, F0 complex, subunit C, bacterial/chloroplast|F/V-ATP synthase subunit C superfamily|F1F0 ATP synthase subunit C superfamily	ko00190|ko00195|ko01522	Oxidative phosphorylation|Photosynthesis|Endocrine resistance	GO:0015078|GO:0015986|GO:0033177|GO:0045263|GO:1902600	Molecular Function|Biological Process|Cellular Component|Cellular Component|Biological Process	proton transmembrane transporter activity|ATP synthesis coupled proton transport|proton-transporting two-sector ATPase complex, proton-transporting domain|proton-transporting ATP synthase complex, coupling factor F(o)|proton transmembrane transport
Gohir.A01G140200	1.01651	0.00896687	0.900743	0.010188	1.40833	0.000208071	IPR002781	Transmembrane protein TauE-like	NA	NA	GO:0016021	Cellular Component	integral component of membrane
Gohir.A01G140252	-1.34963	0.00804076	-1.70516	0.000651161	-1.84066	0.000217603	IPR004100|IPR036121	ATPase, F1/V1/A1 complex, alpha/beta subunit, N-terminal domain|ATPase, F1/V1/A1 complex, alpha/beta subunit, N-terminal domain superfamily	NA	NA	GO:0046034|GO:1902600	Biological Process|Biological Process	ATP metabolic process|proton transmembrane transport
Gohir.A01G140363	0.0613763	0.919033	-0.3931	0.420488	-1.91548	0.000707804	IPR004873	BURP domain	NA	NA	NA	NA	NA
Gohir.A01G140394	-1.51176	0.00199693	-1.47874	0.000888236	-1.47242	0.000622838	IPR000589|IPR005290|IPR009068	Ribosomal protein S15|Ribosomal protein S15, bacterial-type|S15/NS1, RNA-binding	ko01522|ko03010	Endocrine resistance|Ribosome	GO:0003735|GO:0005840|GO:0006412	Molecular Function|Cellular Component|Biological Process	structural constituent of ribosome|ribosome|translation
Gohir.A01G140400	0.0029754	0.989338	0.1094	0.439407	0.814107	4.85503e-06	IPR001365|IPR006329|IPR032466	Adenosine/AMP deaminase domain|AMP deaminase|Metal-dependent hydrolase	ko00230	Purine metabolism	GO:0003876|GO:0019239|GO:0032264	Molecular Function|Molecular Function|Biological Process	AMP deaminase activity|deaminase activity|IMP salvage
Gohir.A01G140426	-0.459166	0.0841661	-1.46421	9.25827e-06	-1.89859	1.68058e-07	IPR013892	Cytochrome c oxidase biogenesis protein Cmc1-like	ko01522	Endocrine resistance	NA	NA	NA
Gohir.A01G140500	0.82742	0.0113071	0.992164	0.00150222	1.72635	3.40736e-06	IPR000719|IPR011009	Protein kinase domain|Protein kinase-like domain superfamily	NA	NA	GO:0004672|GO:0005524|GO:0006468	Molecular Function|Molecular Function|Biological Process	protein kinase activity|ATP binding|protein phosphorylation
Gohir.A01G140607	0.233164	0.138023	0.915617	4.56551e-06	1.18192	6.65579e-08	IPR003338|IPR003959|IPR004201|IPR005938|IPR009010|IPR027417|IPR029067|IPR041569	CDC48, N-terminal subdomain|ATPase, AAA-type, core|CDC48, domain 2|AAA ATPase, CDC48 family|Aspartate decarboxylase-like domain superfamily|P-loop containing nucleoside triphosphate hydrolase|CDC48 domain 2-like superfamily|AAA ATPase, AAA+ lid domain	ko01522|ko04141|ko05134	Endocrine resistance|Protein processing in endoplasmic reticulum|Legionellosis	GO:0005524|GO:0016787	Molecular Function|Molecular Function	ATP binding|hydrolase activity
Gohir.A01G140800	-0.248272	0.102607	-0.332987	0.0201783	-0.549451	0.000358807	IPR000194|IPR004100|IPR020971|IPR024034|IPR027417|IPR036121	ATPase, F1/V1/A1 complex, alpha/beta subunit, nucleotide-binding domain|ATPase, F1/V1/A1 complex, alpha/beta subunit, N-terminal domain|ATP synthase, F1 beta subunit|ATPase, F1/V1 complex, beta/alpha subunit, C-terminal|P-loop containing nucleoside triphosphate hydrolase|ATPase, F1/V1/A1 complex, alpha/beta subunit, N-terminal domain superfamily	NA	NA	GO:0000275|GO:0005524|GO:0006754|GO:0016887|GO:0046034|GO:1902600	Cellular Component|Molecular Function|Biological Process|Molecular Function|Biological Process|Biological Process	mitochondrial proton-transporting ATP synthase complex, catalytic core F(1)|ATP binding|ATP biosynthetic process|ATPase activity|ATP metabolic process|proton transmembrane transport
Gohir.A01G140863	-0.185653	0.440837	-0.727216	0.00212957	-1.18599	1.01688e-05	IPR016040|IPR036291	NAD(P)-binding domain|NAD(P)-binding domain superfamily	NA	NA	NA	NA	NA
Gohir.A01G140900	0.489703	0.030268	0.505746	0.015418	0.947557	6.27401e-05	IPR040321	Coiled-coil domain-containing protein SCD2-like	NA	NA	GO:0000911	Biological Process	cytokinesis by cell plate formation
Gohir.A01G141000	0.188441	0.256651	0.758783	5.21346e-05	0.822085	1.06574e-05	IPR000719|IPR001245|IPR001304|IPR011009|IPR016186|IPR016187	Protein kinase domain|Serine-threonine/tyrosine-protein kinase, catalytic domain|C-type lectin-like|Protein kinase-like domain superfamily|C-type lectin-like/link domain superfamily|C-type lectin fold	NA	NA	GO:0004672|GO:0005524|GO:0006468	Molecular Function|Molecular Function|Biological Process	protein kinase activity|ATP binding|protein phosphorylation
Gohir.A01G141200	-0.0494903	0.728445	-0.392648	0.0026231	-0.566965	5.60334e-05	IPR001357|IPR002008|IPR010996|IPR018944|IPR022312|IPR027421|IPR028207|IPR029398|IPR036420|IPR037160|IPR043519	BRCT domain|DNA polymerase family X, beta-like|DNA polymerase beta-like, N-terminal domain|DNA polymerase lambda, fingers domain|DNA polymerase family X|DNA polymerase lambda lyase domain superfamily|DNA polymerase beta, palm domain|DNA polymerase beta, thumb domain|BRCT domain superfamily|DNA polymerase, thumb domain superfamily|Nucleotidyltransferase superfamily	ko01522|ko03410|ko03450	Endocrine resistance|Base excision repair|Non-homologous end-joining	GO:0003677|GO:0006281|GO:0034061	Molecular Function|Biological Process|Molecular Function	DNA binding|DNA repair|DNA polymerase activity
Gohir.A01G141263	-0.136109	0.329794	-0.429834	0.00189405	-0.620969	3.49049e-05	IPR019137	Nck-associated protein 1	ko04810|ko05130|ko05132	Regulation of actin cytoskeleton|Pathogenic Escherichia coli infection|Salmonella infection	NA	NA	NA
Gohir.A01G141300	-1.14848	0.000389222	-1.30692	2.84569e-05	-2.53013	8.80907e-09	IPR000620|IPR030184	EamA domain|WAT1-related protein	NA	NA	GO:0016020|GO:0016021|GO:0022857	Cellular Component|Cellular Component|Molecular Function	membrane|integral component of membrane|transmembrane transporter activity
Gohir.A01G141326	0.614885	0.00187087	0.986958	6.30888e-06	1.07185	8.07186e-07	IPR011012|IPR027059|IPR028565|IPR036168	Longin-like domain superfamily|Coatomer delta subunit|Mu homology domain|AP-2 complex subunit mu, C-terminal superfamily	ko01522	Endocrine resistance	GO:0006890|GO:0030126	Biological Process|Cellular Component	retrograde vesicle-mediated transport, Golgi to endoplasmic reticulum|COPI vesicle coat
Gohir.A01G141389	-0.307789	0.0897951	-0.84037	4.70126e-05	-1.3534	7.96717e-08	IPR004330|IPR007527|IPR018289|IPR031052	FAR1 DNA binding domain|Zinc finger, SWIM-type|MULE transposase domain|FHY3/FAR1 family	NA	NA	GO:0006355|GO:0008270	Biological Process|Molecular Function	regulation of transcription, DNA-templated|zinc ion binding
Gohir.A01G141700	-0.664894	0.00193157	-0.892322	4.00948e-05	-0.980408	6.76502e-06	IPR004154|IPR004516|IPR006195|IPR015807|IPR036621|IPR041715	Anticodon-binding|Histidine-tRNA ligase/ATP phosphoribosyltransferase regulatory subunit|Aminoacyl-tRNA synthetase, class II|Histidine-tRNA ligase|Anticodon-binding domain superfamily|Class II Histidinyl-tRNA synthetase (HisRS)-like catalytic core domain	ko00970|ko01522	Aminoacyl-tRNA biosynthesis|Endocrine resistance	GO:0004821|GO:0005524|GO:0005737|GO:0006427	Molecular Function|Molecular Function|Cellular Component|Biological Process	histidine-tRNA ligase activity|ATP binding|cytoplasm|histidyl-tRNA aminoacylation
Gohir.A01G141763	-0.70535	0.00454739	-1.32566	5.11144e-06	-2.10381	1.04478e-08	NA	NA	NA	NA	NA	NA	NA
Gohir.A01G141800	-0.562104	0.0636397	-0.970385	0.00146345	-1.17896	0.000170586	IPR013766|IPR036249	Thioredoxin domain|Thioredoxin-like superfamily	ko01522|ko04621|ko05012|ko05132|ko05418	Endocrine resistance|NOD-like receptor signaling pathway|Parkinson disease|Salmonella infection|Fluid shear stress and atherosclerosis	NA	NA	NA
Gohir.A01G142800	-1.73577	0.0403732	-3.1368	0.000580564	-3.85226	8.38179e-05	IPR004843|IPR024927|IPR029052	Calcineurin-like phosphoesterase domain, ApaH type|Purple acid phosphatase|Metallo-dependent phosphatase-like	ko00740|ko04142|ko04380|ko05323	Riboflavin metabolism|Lysosome|Osteoclast differentiation|Rheumatoid arthritis	GO:0003993|GO:0016787	Molecular Function|Molecular Function	acid phosphatase activity|hydrolase activity
Gohir.A01G143900	-0.44133	0.0139872	-0.62386	0.000496894	-0.734508	6.11711e-05	IPR013087|IPR022755|IPR036236	Zinc finger C2H2-type|Zinc finger, double-stranded RNA binding|Zinc finger C2H2 superfamily	NA	NA	NA	NA	NA
Gohir.A01G144000	-0.509656	0.00449749	-0.728588	7.18844e-05	-1.29307	4.24431e-08	IPR003409|IPR036525	MORN motif|Tubulin/FtsZ, GTPase domain superfamily	NA	NA	NA	NA	NA
Gohir.A01G144500	-0.154677	0.908723	-3.12099	0.0158949	-6.17494	0.000277809	IPR016140|IPR036312|IPR039265	Bifunctional inhibitor/plant lipid transfer protein/seed storage helical domain|Bifunctional inhibitor/plant lipid transfer protein/seed storage helical domain superfamily|Putative lipid-transfer protein DIR1-like	NA	NA	GO:0005504|GO:0009627	Molecular Function|Biological Process	fatty acid binding|systemic acquired resistance
Gohir.A01G144700	2.32844	5.08033e-05	2.23166	1.50982e-05	2.89065	3.18406e-07	IPR003855	Potassium transporter	ko01522	Endocrine resistance	GO:0015079|GO:0016020|GO:0071805	Molecular Function|Cellular Component|Biological Process	potassium ion transmembrane transporter activity|membrane|potassium ion transmembrane transport
Gohir.A01G145500	-0.759148	0.000700545	-1.58605	1.29838e-07	-2.05272	2.39913e-09	IPR005841|IPR005843|IPR005844|IPR005846|IPR016055|IPR036900	Alpha-D-phosphohexomutase superfamily|Alpha-D-phosphohexomutase, C-terminal|Alpha-D-phosphohexomutase, alpha/beta/alpha domain I|Alpha-D-phosphohexomutase, alpha/beta/alpha domain III|Alpha-D-phosphohexomutase, alpha/beta/alpha I/II/III|Alpha-D-phosphohexomutase, C-terminal domain superfamily	NA	NA	GO:0005975|GO:0016868|GO:0071704	Biological Process|Molecular Function|Biological Process	carbohydrate metabolic process|intramolecular transferase activity, phosphotransferases|organic substance metabolic process
Gohir.A01G145600	0.431972	0.215958	1.2417	0.000488539	2.55644	9.28135e-08	IPR000719|IPR001245|IPR011009	Protein kinase domain|Serine-threonine/tyrosine-protein kinase, catalytic domain|Protein kinase-like domain superfamily	NA	NA	GO:0004672|GO:0005524|GO:0006468	Molecular Function|Molecular Function|Biological Process	protein kinase activity|ATP binding|protein phosphorylation
Gohir.A01G145800	1.25268	2.47936e-05	0.909693	0.000109791	0.842413	0.000145606	IPR005516	Remorin, C-terminal	NA	NA	NA	NA	NA
Gohir.A01G145900	-0.691459	0.000282925	-1.17989	2.98574e-07	-1.68162	2.00784e-09	IPR021420	Protein of unknown function DUF3067	NA	NA	NA	NA	NA
Gohir.A01G146100	0.24342	0.0505646	0.426408	0.000756632	0.59769	1.38673e-05	IPR013083|IPR027443	Zinc finger, RING/FYVE/PHD-type|Isopenicillin N synthase-like	NA	NA	NA	NA	NA
Gohir.A01G146418	0.807769	0.00792138	0.895435	0.00173758	1.04549	0.00032294	IPR000375|IPR003130|IPR020850|IPR022812|IPR027417|IPR030381	Dynamin central domain|Dynamin GTPase effector|GTPase effector domain|Dynamin superfamily|P-loop containing nucleoside triphosphate hydrolase|Dynamin-type guanine nucleotide-binding (G) domain	NA	NA	GO:0003924|GO:0005525	Molecular Function|Molecular Function	GTPase activity|GTP binding
Gohir.A01G146436	1.02863	5.7873e-05	-0.0452473	0.805122	-0.463229	0.0092241	IPR000014|IPR001810|IPR011043|IPR011498|IPR015915|IPR035965|IPR036047	PAS domain|F-box domain|Galactose oxidase/kelch, beta-propeller|Kelch repeat type 2|Kelch-type beta propeller|PAS domain superfamily|F-box-like domain superfamily	ko01522|ko04712	Endocrine resistance|Circadian rhythm - plant	GO:0005515	Molecular Function	protein binding
Gohir.A01G146454	0.620847	0.00725595	-0.138223	0.488742	-0.790379	0.000330726	IPR000504|IPR001876|IPR012677|IPR035979|IPR036443	RNA recognition motif domain|Zinc finger, RanBP2-type|Nucleotide-binding alpha-beta plait domain superfamily|RNA-binding domain superfamily|Zinc finger, RanBP2-type superfamily	NA	NA	GO:0003676	Molecular Function	nucleic acid binding
Gohir.A01G146700	-0.315699	0.126733	-0.543241	0.00647494	-0.858772	8.77703e-05	IPR004463|IPR011334|IPR015870|IPR020568	UDP-3-O-acyl N-acetylglucosamine deacetylase|UDP-3-O-acyl N-acetylglucosamine deacetylase, C-terminal|UDP-3-O-acyl N-acetylglucosamine deacetylase, N-terminal|Ribosomal protein S5 domain 2-type fold	ko00540|ko01522	Lipopolysaccharide biosynthesis|Endocrine resistance	GO:0008759|GO:0009245	Molecular Function|Biological Process	UDP-3-O-[3-hydroxymyristoyl] N-acetylglucosamine deacetylase activity|lipid A biosynthetic process
Gohir.A01G147600	-0.375514	0.059693	-1.24624	2.47434e-06	-0.640472	0.00124151	IPR000608|IPR016135	Ubiquitin-conjugating enzyme E2|Ubiquitin-conjugating enzyme/RWD-like	ko01522|ko04624|ko05131	Endocrine resistance|Toll and Imd signaling pathway|Shigellosis	NA	NA	NA
Gohir.A01G148518	0.696745	0.0011929	0.798334	9.98775e-05	1.26963	2.17409e-07	IPR008417	B-cell receptor-associated protein 29/31	NA	NA	GO:0005783|GO:0006886|GO:0016021	Cellular Component|Biological Process|Cellular Component	endoplasmic reticulum|intracellular protein transport|integral component of membrane
Gohir.A01G148700	-1.15449	0.00450191	-1.46725	0.000227865	0.094616	0.776867	IPR010399|IPR018467|IPR040390	Tify domain|CO/COL/TOC1, conserved site|TIFY/JAZ family	ko04075	Plant hormone signal transduction	NA	NA	NA
Gohir.A01G148918	-0.329181	0.0858252	-0.919554	3.38247e-05	-0.73784	0.000200568	IPR000136	Oleosin	NA	NA	GO:0012511|GO:0016021	Cellular Component|Cellular Component	monolayer-surrounded lipid storage body|integral component of membrane
Gohir.A01G149236	-0.713663	0.0139743	-1.32442	3.71897e-05	-1.99692	1.49541e-07	IPR001810|IPR032675|IPR036047	F-box domain|Leucine-rich repeat domain superfamily|F-box-like domain superfamily	NA	NA	GO:0005515	Molecular Function	protein binding
Gohir.A01G149500	0.148474	0.836482	1.29965	0.0316249	3.09344	2.11509e-05	IPR006461	PLAC8 motif-containing protein	NA	NA	NA	NA	NA
Gohir.A01G150000	1.44372	2.40219e-06	1.0035	1.87281e-05	1.91341	5.98497e-09	IPR007656|IPR039306	GTD-binding domain|Myosin-binding protein	NA	NA	GO:0017022	Molecular Function	myosin binding
Gohir.A01G150100	0.16763	0.0889271	0.307673	0.00176176	0.433047	4.1917e-05	IPR019308	Transmembrane protein 214	NA	NA	NA	NA	NA
Gohir.A01G150154	-0.5269	0.170279	-2.07648	1.33518e-05	-3.02809	8.86865e-08	IPR038931	Probable NAD(P)H dehydrogenase subunit CRR3, chloroplastic	NA	NA	GO:0009535|GO:0009773|GO:0010598	Cellular Component|Biological Process|Cellular Component	chloroplast thylakoid membrane|photosynthetic electron transport in photosystem I|NAD(P)H dehydrogenase complex (plastoquinone)
Gohir.A01G150200	-0.341573	0.0646053	-1.07553	4.41402e-06	-1.0909	1.23213e-06	IPR005202|IPR021914|IPR030006|IPR038088	Transcription factor GRAS|Transcriptional factor DELLA, N-terminal|Transcriptional factor DELLA|DELLA, N-terminal domain superfamily	ko04075	Plant hormone signal transduction	GO:0003712|GO:0005634	Molecular Function|Cellular Component	transcription coregulator activity|nucleus
Gohir.A01G150300	1.75714	0.00115862	2.16349	5.25216e-05	2.51031	5.37088e-06	IPR040358	Uncharacterized protein At4g22758-like	NA	NA	NA	NA	NA
Gohir.A01G150600	-0.612608	0.23331	-1.3696	0.00645491	-3.18114	1.78037e-06	IPR005841|IPR005844|IPR005845|IPR005846|IPR016055	Alpha-D-phosphohexomutase superfamily|Alpha-D-phosphohexomutase, alpha/beta/alpha domain I|Alpha-D-phosphohexomutase, alpha/beta/alpha domain II|Alpha-D-phosphohexomutase, alpha/beta/alpha domain III|Alpha-D-phosphohexomutase, alpha/beta/alpha I/II/III	NA	NA	GO:0005975|GO:0016868	Biological Process|Molecular Function	carbohydrate metabolic process|intramolecular transferase activity, phosphotransferases
Gohir.A01G150700	-0.209707	0.135524	-0.57472	0.000151007	-0.0234776	0.854193	NA	NA	NA	NA	NA	NA	NA
Gohir.A01G150800	-0.638491	0.269104	-2.5938	8.2929e-05	-3.50729	2.33974e-06	IPR000916|IPR023393	Bet v I/Major latex protein|START-like domain superfamily	NA	NA	GO:0006952	Biological Process	defense response
Gohir.A01G150900	-0.183832	0.319719	-0.726171	0.000210909	-1.02061	2.59555e-06	IPR019378|IPR024709	GDP-fucose protein O-fucosyltransferase|Putative O-fucosyltransferase, plant	NA	NA	NA	NA	NA
Gohir.A01G151436	-1.78902	0.00114099	-1.87514	0.000248297	-2.63155	4.31822e-06	IPR001902|IPR002645|IPR011547|IPR030313|IPR036513	SLC26A/SulP transporter|STAS domain|SLC26A/SulP transporter domain|Sulfate transporter 3.3|STAS domain superfamily	ko01522	Endocrine resistance	GO:0008271|GO:0008272|GO:0015116|GO:0016020|GO:0016021|GO:0055085	Molecular Function|Biological Process|Molecular Function|Cellular Component|Cellular Component|Biological Process	secondary active sulfate transmembrane transporter activity|sulfate transport|sulfate transmembrane transporter activity|membrane|integral component of membrane|transmembrane transport
Gohir.A01G151454	-0.788486	0.110424	-2.0578	0.000189522	-3.28504	9.35237e-07	IPR000719|IPR011009	Protein kinase domain|Protein kinase-like domain superfamily	NA	NA	GO:0004672|GO:0005524|GO:0006468	Molecular Function|Molecular Function|Biological Process	protein kinase activity|ATP binding|protein phosphorylation
Gohir.A01G152000	1.92205	1.80709e-06	0.696285	0.00492157	0.653585	0.0061148	IPR004776|IPR014024	Membrane transport protein|Auxin efflux carrier, plant type	ko01522	Endocrine resistance	GO:0016021|GO:0055085	Cellular Component|Biological Process	integral component of membrane|transmembrane transport
Gohir.A01G152600	0.122225	0.437785	0.650083	0.000119362	0.493224	0.0011098	IPR011042	Six-bladed beta-propeller, TolB-like	NA	NA	NA	NA	NA
Gohir.A01G152800	-0.318389	0.00561822	-0.376686	0.000622683	-0.489007	2.64851e-05	IPR002638|IPR004393|IPR013785|IPR022412|IPR027277|IPR036068|IPR037128	Quinolinate phosphoribosyl transferase, C-terminal|Nicotinate-nucleotide pyrophosphorylase|Aldolase-type TIM barrel|Quinolinate phosphoribosyl transferase, N-terminal|Nicotinate-nucleotide pyrophosphorylase/Putative pyrophosphorylase ModD|Nicotinate phosphoribosyltransferase-like, C-terminal|Quinolinate phosphoribosyl transferase, N-terminal domain superfamily	ko00760	Nicotinate and nicotinamide metabolism	GO:0003824|GO:0004514|GO:0009435|GO:0016763	Molecular Function|Molecular Function|Biological Process|Molecular Function	catalytic activity|nicotinate-nucleotide diphosphorylase (carboxylating) activity|NAD biosynthetic process|transferase activity, transferring pentosyl groups
Gohir.A01G152900	-0.0721053	0.630198	0.0145639	0.915155	0.464496	0.000873935	IPR002423|IPR002498|IPR027409|IPR027484	Chaperonin Cpn60/TCP-1 family|Phosphatidylinositol-4-phosphate 5-kinase, core|GroEL-like apical domain superfamily|Phosphatidylinositol-4-phosphate 5-kinase, N-terminal	ko00562|ko01522|ko04070|ko04145|ko04810	Inositol phosphate metabolism|Endocrine resistance|Phosphatidylinositol signaling system|Phagosome|Regulation of actin cytoskeleton	GO:0005524|GO:0016307|GO:0046488	Molecular Function|Molecular Function|Biological Process	ATP binding|phosphatidylinositol phosphate kinase activity|phosphatidylinositol metabolic process
Gohir.A01G153100	-0.816502	0.11299	-1.90135	0.000456577	-0.972298	0.0346623	IPR000225|IPR003613|IPR011989|IPR013083|IPR016024	Armadillo|U box domain|Armadillo-like helical|Zinc finger, RING/FYVE/PHD-type|Armadillo-type fold	NA	NA	GO:0004842|GO:0005515|GO:0016567	Molecular Function|Molecular Function|Biological Process	ubiquitin-protein transferase activity|protein binding|protein ubiquitination
Gohir.A01G153400	0.634768	0.000377542	0.275485	0.0422884	0.669095	2.76065e-05	IPR003406	Glycosyl transferase, family 14	NA	NA	GO:0016020	Cellular Component	membrane
Gohir.A01G153500	-0.887259	0.0141349	-1.30702	0.000323228	-1.7218	1.09464e-05	IPR003439|IPR013525|IPR027417	ABC transporter-like|ABC-2 type transporter|P-loop containing nucleoside triphosphate hydrolase	NA	NA	GO:0005524|GO:0016020|GO:0016887	Molecular Function|Cellular Component|Molecular Function	ATP binding|membrane|ATPase activity
Gohir.A01G153700	-1.39297	0.000753683	-1.77641	1.97647e-05	-0.97454	0.00319632	IPR004788|IPR020672|IPR037171	Ribose 5-phosphate isomerase, type A|Ribose-5-phosphate isomerase, type A, subgroup|NagB/RpiA transferase-like	ko00030|ko00710	Pentose phosphate pathway|Carbon fixation in photosynthetic organisms	GO:0004751|GO:0009052	Molecular Function|Biological Process	ribose-5-phosphate isomerase activity|pentose-phosphate shunt, non-oxidative branch
Gohir.A01G153900	0.741225	0.00753613	1.76365	1.15619e-06	2.73753	3.84888e-09	IPR002129|IPR015421|IPR015422|IPR015424	Pyridoxal phosphate-dependent decarboxylase|Pyridoxal phosphate-dependent transferase, major domain|Pyridoxal phosphate-dependent transferase domain 1|Pyridoxal phosphate-dependent transferase	ko00600|ko04071	Sphingolipid metabolism|Sphingolipid signaling pathway	GO:0003824|GO:0016831|GO:0019752|GO:0030170	Molecular Function|Molecular Function|Biological Process|Molecular Function	catalytic activity|carboxy-lyase activity|carboxylic acid metabolic process|pyridoxal phosphate binding
Gohir.A01G154140	-0.423078	0.0746201	-1.20633	2.26344e-05	-1.29029	4.19546e-06	NA	NA	NA	NA	NA	NA	NA
Gohir.A01G154220	0.464974	0.0883184	0.515665	0.0408883	1.13258	8.6244e-05	IPR002075|IPR018222|IPR032710	Nuclear transport factor 2|Nuclear transport factor 2, eukaryote|NTF2-like domain superfamily	NA	NA	NA	NA	NA
Gohir.A01G154500	-0.150732	0.243637	0.467289	0.000496021	0.222263	0.0540184	IPR001810|IPR011043|IPR015915|IPR036047	F-box domain|Galactose oxidase/kelch, beta-propeller|Kelch-type beta propeller|F-box-like domain superfamily	NA	NA	GO:0005515	Molecular Function	protein binding
Gohir.A01G154600	0.800649	0.000111249	-0.155876	0.290918	-0.417455	0.00595647	IPR004333|IPR036893	SBP domain|SBP domain superfamily	NA	NA	GO:0003677|GO:0005634|GO:0042025	Molecular Function|Cellular Component|Cellular Component	DNA binding|nucleus|host cell nucleus
Gohir.A01G154800	-0.419488	0.301631	-1.17283	0.00343825	-2.01491	1.58397e-05	IPR016140|IPR036312|IPR043325	Bifunctional inhibitor/plant lipid transfer protein/seed storage helical domain|Bifunctional inhibitor/plant lipid transfer protein/seed storage helical domain superfamily|Alpha-Amylase Inhibitors (AAI), Lipid Transfer (LT) and Seed Storage (SS) Protein	NA	NA	NA	NA	NA
Gohir.A01G155000	0.133601	0.664101	0.527745	0.00325114	0.742632	0.000101868	IPR004888|IPR008928|IPR012341|IPR031335|IPR031631|IPR038518	Glycoside hydrolase family 63|Six-hairpin glycosidase superfamily|Six-hairpin glycosidase-like superfamily|Glycosyl hydrolase family 63, C-terminal|Glycosyl hydrolase family 63, N-terminal|Glycosyl hydrolase family 63, N-terminal domain superfamily	ko00510|ko01522|ko04141	N-Glycan biosynthesis|Endocrine resistance|Protein processing in endoplasmic reticulum	GO:0003824|GO:0004573|GO:0009311	Molecular Function|Molecular Function|Biological Process	catalytic activity|mannosyl-oligosaccharide glucosidase activity|oligosaccharide metabolic process
Gohir.A01G155400	0.615746	0.0079871	1.22447	6.54391e-06	1.80843	2.52897e-08	IPR009542	Microsomal signal peptidase 12kDa subunit	ko03060	Protein export	GO:0005787|GO:0006465|GO:0008233|GO:0016021	Cellular Component|Biological Process|Molecular Function|Cellular Component	signal peptidase complex|signal peptide processing|peptidase activity|integral component of membrane
Gohir.A01G155500	0.530864	0.00884027	0.892304	4.30278e-05	1.15461	9.74238e-07	IPR001063|IPR005721|IPR036394	Ribosomal protein L22/L17|Ribosomal protein L22/L17, eukaryotic/archaeal|Ribosomal protein L22/L17 superfamily	ko01522|ko03010	Endocrine resistance|Ribosome	GO:0003735|GO:0005840|GO:0006412|GO:0015934	Molecular Function|Cellular Component|Biological Process|Cellular Component	structural constituent of ribosome|ribosome|translation|large ribosomal subunit
Gohir.A01G155600	0.664279	0.0677812	1.35403	0.000460685	1.62768	4.95664e-05	IPR000850|IPR006259|IPR007862|IPR027417	Adenylate kinase/UMP-CMP kinase|Adenylate kinase subfamily|Adenylate kinase, active site lid domain|P-loop containing nucleoside triphosphate hydrolase	ko00230|ko00730|ko01522	Purine metabolism|Thiamine metabolism|Endocrine resistance	GO:0004017|GO:0005524|GO:0006139|GO:0016776|GO:0019205	Molecular Function|Molecular Function|Biological Process|Molecular Function|Molecular Function	adenylate kinase activity|ATP binding|nucleobase-containing compound metabolic process|phosphotransferase activity, phosphate group as acceptor|nucleobase-containing compound kinase activity
Gohir.A01G156400	0.502556	0.00233476	0.839187	5.23079e-06	1.30316	1.13165e-08	IPR017877	Myb-like domain	NA	NA	NA	NA	NA
Gohir.A01G156900	-1.76658	0.00210588	-2.46789	3.83663e-05	-4.45676	4.15567e-08	IPR009388|IPR038760	Photosystem II PsbY|Photosystem II PsbY, plant	ko00195|ko01522	Photosynthesis|Endocrine resistance	GO:0009523|GO:0015979|GO:0016021|GO:0030145	Cellular Component|Biological Process|Cellular Component|Molecular Function	photosystem II|photosynthesis|integral component of membrane|manganese ion binding
Gohir.A01G157200	0.357557	0.00939774	0.583581	6.18466e-05	0.824077	4.97743e-07	IPR002423|IPR017998|IPR027409|IPR027410|IPR027413	Chaperonin Cpn60/TCP-1 family|Chaperone tailless complex polypeptide 1 (TCP-1)|GroEL-like apical domain superfamily|TCP-1-like chaperonin intermediate domain superfamily|GroEL-like equatorial domain superfamily	ko01522	Endocrine resistance	GO:0005524	Molecular Function	ATP binding
Gohir.A01G158000	-1.4539	0.00882441	-1.30799	0.00928144	-1.85292	0.000517193	IPR001680|IPR015943|IPR017986|IPR020472|IPR036322	WD40 repeat|WD40/YVTN repeat-like-containing domain superfamily|WD40-repeat-containing domain|G-protein beta WD-40 repeat|WD40-repeat-containing domain superfamily	NA	NA	GO:0005515	Molecular Function	protein binding
Gohir.A01G158600	0.542145	0.0874607	1.91196	3.9917e-06	2.44364	7.18599e-08	IPR029006|IPR029021	ADF-H/Gelsolin-like domain superfamily|Protein-tyrosine phosphatase-like	NA	NA	NA	NA	NA
Gohir.A01G158700	0.251728	0.142986	0.359251	0.0268322	0.708749	0.000103119	IPR024822|IPR031722	Coilin|Coilin, N-terminal domain	ko01522	Endocrine resistance	NA	NA	NA
Gohir.A01G158800	-0.468093	0.120423	-1.96896	1.47556e-06	-2.84126	9.98295e-09	IPR001841|IPR013083	Zinc finger, RING-type|Zinc finger, RING/FYVE/PHD-type	ko01522	Endocrine resistance	NA	NA	NA
Gohir.A01G158900	-0.58979	0.0143293	-2.14846	5.05526e-08	-1.24314	4.61333e-06	IPR006813	Glycosyl transferase, family 17	ko00510|ko01522	N-Glycan biosynthesis|Endocrine resistance	GO:0003830|GO:0006487|GO:0016020	Molecular Function|Biological Process|Cellular Component	beta-1,4-mannosylglycoprotein 4-beta-N-acetylglucosaminyltransferase activity|protein N-linked glycosylation|membrane
Gohir.A01G159000	1.97592	2.01328e-05	0.056123	0.835954	-0.113059	0.655153	IPR011333|IPR027356|IPR043454	SKP1/BTB/POZ domain superfamily|NPH3 domain|NPH3/RPT2-like family	NA	NA	NA	NA	NA
Gohir.A01G159200	2.01383	0.000343394	-0.204655	0.6123	-0.324043	0.419176	IPR029058	Alpha/Beta hydrolase fold	NA	NA	NA	NA	NA
Gohir.A01G159451	0.733867	0.00163309	0.746524	0.000488539	0.753469	0.000292976	IPR000269|IPR015798|IPR015800|IPR015802|IPR016182|IPR036460	Copper amine oxidase|Copper amine oxidase, catalytic domain|Copper amine oxidase, N2-terminal|Copper amine oxidase, N3-terminal|Copper amine oxidase, N-terminal|Copper amine oxidase, catalytic domain superfamily	ko00260|ko00350|ko00360|ko00410|ko00950|ko00960	Glycine, serine and threonine metabolism|Tyrosine metabolism|Phenylalanine metabolism|beta-Alanine metabolism|Isoquinoline alkaloid biosynthesis|Tropane, piperidine and pyridine alkaloid biosynthesis	GO:0005507|GO:0008131|GO:0009308|GO:0048038|GO:0055114	Molecular Function|Molecular Function|Biological Process|Molecular Function|Biological Process	copper ion binding|primary amine oxidase activity|amine metabolic process|quinone binding|oxidation-reduction process
Gohir.A01G159500	0.588605	0.06386	1.56938	2.71152e-05	1.99066	7.80933e-07	IPR021131|IPR036227	Ribosomal protein L18e/L15P|Ribosomal L18e/L15P superfamily	NA	NA	NA	NA	NA
Gohir.A01G159600	0.202038	0.171637	-0.456716	0.00197671	-0.775582	5.42149e-06	IPR011990|IPR019734	Tetratricopeptide-like helical domain superfamily|Tetratricopeptide repeat	NA	NA	GO:0005515	Molecular Function	protein binding
Gohir.A01G159700	-0.427848	0.0175243	-1.17997	9.82573e-07	-1.67687	5.75304e-09	IPR003439|IPR011527|IPR027417|IPR036640	ABC transporter-like|ABC transporter type 1, transmembrane domain|P-loop containing nucleoside triphosphate hydrolase|ABC transporter type 1, transmembrane domain superfamily	ko01522|ko02010|ko04142	Endocrine resistance|ABC transporters|Lysosome	GO:0005524|GO:0016021|GO:0016887|GO:0042626|GO:0055085	Molecular Function|Cellular Component|Molecular Function|Molecular Function|Biological Process	ATP binding|integral component of membrane|ATPase activity|ATPase-coupled transmembrane transporter activity|transmembrane transport
Gohir.A01G160000	-0.295479	0.27057	-1.04167	0.00024586	-1.43573	4.58684e-06	IPR004033|IPR029063|IPR032904	UbiE/COQ5 methyltransferase|S-adenosyl-L-methionine-dependent methyltransferase|2-phytyl-1,4-naphtoquinone methyltransferase MenG	ko00130	Ubiquinone and other terpenoid-quinone biosynthesis	GO:0008168|GO:0042372|GO:0052624	Molecular Function|Biological Process|Molecular Function	methyltransferase activity|phylloquinone biosynthetic process|2-phytyl-1,4-naphthoquinone methyltransferase activity
Gohir.A01G160200	-0.174319	0.433168	-0.523277	0.0123178	-0.773495	0.00046197	IPR012416	CALMODULIN-BINDING PROTEIN60	NA	NA	GO:0005516	Molecular Function	calmodulin binding
Gohir.A01G160500	0.22535	0.31871	0.82626	0.000433643	1.18249	5.3855e-06	IPR000243|IPR001353|IPR023333|IPR029055	Peptidase T1A, proteasome beta-subunit|Proteasome, subunit alpha/beta|Proteasome B-type subunit|Nucleophile aminohydrolases, N-terminal	ko01522|ko03050|ko05012	Endocrine resistance|Proteasome|Parkinson disease	GO:0004175|GO:0004298|GO:0005839|GO:0051603	Molecular Function|Molecular Function|Cellular Component|Biological Process	endopeptidase activity|threonine-type endopeptidase activity|proteasome core complex|proteolysis involved in cellular protein catabolic process
Gohir.A01G160600	-0.273465	0.168053	-0.628853	0.00160033	-0.704432	0.000431664	IPR004263|IPR040911	Exostosin-like|Exostosin, GT47 domain	NA	NA	GO:0006486|GO:0016757	Biological Process|Molecular Function	protein glycosylation|transferase activity, transferring glycosyl groups
Gohir.A01G161100	-0.475792	0.0437467	-1.47075	1.55792e-06	-1.84427	3.42244e-08	IPR019448	NT-type C2 domain	NA	NA	NA	NA	NA
Gohir.A01G161600	-0.393574	0.0750614	-0.752766	0.000866473	-1.29893	1.4235e-06	IPR003863|IPR023393	Protein of unknown function DUF220|START-like domain superfamily	NA	NA	NA	NA	NA
Gohir.A01G162200	0.270155	0.119704	0.295491	0.0638123	0.584036	0.000669715	IPR012677|IPR035979|IPR039599	Nucleotide-binding alpha-beta plait domain superfamily|RNA-binding domain superfamily|RNA-binding protein 48	NA	NA	GO:0003676	Molecular Function	nucleic acid binding
Gohir.A01G162300	1.11831	4.90835e-05	0.302932	0.106128	-0.200119	0.267817	IPR001841|IPR013083|IPR017066	Zinc finger, RING-type|Zinc finger, RING/FYVE/PHD-type|E3 ubiquitin-protein ligase BOI-like	ko01522	Endocrine resistance	NA	NA	NA
Gohir.A01G162400	-0.700912	0.00238359	-1.11721	9.66886e-06	-1.62507	4.56197e-08	IPR006476	Conserved hypothetical protein CHP01589, plant	NA	NA	NA	NA	NA
Gohir.A01G162600	-0.435591	0.0484895	-0.686385	0.00156634	-1.21938	2.54851e-06	IPR007849	ATPase assembly factor ATP10	NA	NA	NA	NA	NA
Gohir.A01G162700	-1.71026	0.002102	-2.13699	0.000106056	-3.56281	2.51602e-07	IPR001344|IPR022796|IPR023329	Chlorophyll A-B binding protein, plant|Chlorophyll A-B binding protein|Chlorophyll a/b binding domain superfamily	ko00196|ko01522	Photosynthesis - antenna proteins|Endocrine resistance	GO:0009765|GO:0016020	Biological Process|Cellular Component	photosynthesis, light harvesting|membrane
Gohir.A01G163000	0.467403	0.00790705	0.393677	0.0123789	0.909249	3.15818e-06	IPR010433	Plant specific eukaryotic initiation factor 4B	NA	NA	GO:0003743	Molecular Function	translation initiation factor activity
Gohir.A01G163250	0.273334	0.129097	0.678976	0.000334107	0.782763	4.75153e-05	IPR000133	ER lumen protein retaining receptor	NA	NA	GO:0006621|GO:0016021|GO:0046923	Biological Process|Cellular Component|Molecular Function	protein retention in ER lumen|integral component of membrane|ER retention sequence binding
Gohir.A01G163400	1.31951	0.00581642	2.1477	3.39091e-05	3.17322	2.54764e-07	IPR018849	Nucleolar 27S pre-rRNA processing, Urb2/Npa2, C-terminal	NA	NA	NA	NA	NA
Gohir.A01G163600	-0.894915	0.00614805	-1.37762	6.30027e-05	-1.65918	4.06964e-06	IPR000652|IPR013785|IPR022896|IPR035990	Triosephosphate isomerase|Aldolase-type TIM barrel|Triosephosphate isomerase, bacterial/eukaryotic|Triosephosphate isomerase superfamily	ko00010|ko00051|ko00562|ko00710|ko01522	Glycolysis / Gluconeogenesis|Fructose and mannose metabolism|Inositol phosphate metabolism|Carbon fixation in photosynthetic organisms|Endocrine resistance	GO:0003824|GO:0004807|GO:0006096	Molecular Function|Molecular Function|Biological Process	catalytic activity|triose-phosphate isomerase activity|glycolytic process
Gohir.A01G164100	-0.516104	0.38325	-1.84817	0.0020384	-3.24297	7.48076e-06	NA	NA	NA	NA	NA	NA	NA
Gohir.A01G164200	-0.0569046	0.896564	1.14865	0.00288733	1.99992	9.3746e-06	IPR002130|IPR024936|IPR029000	Cyclophilin-type peptidyl-prolyl cis-trans isomerase domain|Cyclophilin-type peptidyl-prolyl cis-trans isomerase|Cyclophilin-like domain superfamily	ko01522	Endocrine resistance	GO:0000413|GO:0003755	Biological Process|Molecular Function	protein peptidyl-prolyl isomerization|peptidyl-prolyl cis-trans isomerase activity
Gohir.A01G165300	-0.377475	0.0590564	-0.514756	0.00702859	-0.826057	8.46078e-05	IPR011989	Armadillo-like helical	NA	NA	NA	NA	NA
Gohir.A01G165500	1.04219	0.000413109	0.994956	0.000155366	0.957408	0.000147787	IPR001878|IPR002059|IPR012340|IPR036875	Zinc finger, CCHC-type|Cold-shock protein, DNA-binding|Nucleic acid-binding, OB-fold|Zinc finger, CCHC-type superfamily	NA	NA	GO:0003676|GO:0008270	Molecular Function|Molecular Function	nucleic acid binding|zinc ion binding
Gohir.A01G165700	0.309056	0.0188429	0.740661	4.54911e-06	1.21086	6.12378e-09	IPR001878|IPR002059|IPR012340|IPR036875	Zinc finger, CCHC-type|Cold-shock protein, DNA-binding|Nucleic acid-binding, OB-fold|Zinc finger, CCHC-type superfamily	NA	NA	GO:0003676|GO:0008270	Molecular Function|Molecular Function	nucleic acid binding|zinc ion binding
Gohir.A01G166500	-0.446869	0.157814	-2.16975	4.30966e-07	-1.72424	1.14017e-06	NA	NA	NA	NA	NA	NA	NA
Gohir.A01G167300	-0.873378	0.00268208	-1.63973	2.40628e-06	-2.55976	6.63132e-09	IPR001005|IPR009057|IPR015495|IPR017930	SANT/Myb domain|Homeobox-like domain superfamily|Myb-like transcription factor|Myb domain	ko01522	Endocrine resistance	GO:0003677	Molecular Function	DNA binding
Gohir.A01G167400	-1.7552	0.000138776	-2.4147	1.45738e-06	-4.07972	3.43362e-09	IPR002016|IPR002207|IPR010255	Haem peroxidase|Class I peroxidase|Haem peroxidase superfamily	ko00053|ko00480	Ascorbate and aldarate metabolism|Glutathione metabolism	GO:0004601|GO:0006979|GO:0020037|GO:0055114	Molecular Function|Biological Process|Molecular Function|Biological Process	peroxidase activity|response to oxidative stress|heme binding|oxidation-reduction process
Gohir.A01G167500	-0.346006	0.123167	-0.585913	0.00707397	-1.37889	8.75156e-07	IPR007873	Glycosyltransferase, ALG3	NA	NA	GO:0000030|GO:0030176	Molecular Function|Cellular Component	mannosyltransferase activity|integral component of endoplasmic reticulum membrane
Gohir.A01G168200	-0.674814	0.0022875	-1.32542	1.1519e-06	-1.46401	8.33375e-08	IPR001806|IPR003578|IPR005225|IPR027417	Small GTPase|Small GTPase Rho|Small GTP-binding protein domain|P-loop containing nucleoside triphosphate hydrolase	ko01522|ko04010|ko04013|ko04014|ko04015|ko04024|ko04062|ko04071|ko04145|ko04151|ko04310|ko04360|ko04361|ko04370|ko04380|ko04510|ko04520|ko04530|ko04620|ko04650|ko04662|ko04664|ko04666|ko04670|ko04722|ko04810|ko04932|ko04933|ko04972|ko05014|ko05100|ko05120	Endocrine resistance|MAPK signaling pathway|MAPK signaling pathway - fly|Ras signaling pathway|Rap1 signaling pathway|cAMP signaling pathway|Chemokine signaling pathway|Sphingolipid signaling pathway|Phagosome|PI3K-Akt signaling pathway|Wnt signaling path	GO:0003924|GO:0005525|GO:0007264	Molecular Function|Molecular Function|Biological Process	GTPase activity|GTP binding|small GTPase mediated signal transduction
Gohir.A01G168300	1.46316	0.000711533	1.07431	0.00272123	1.17658	0.00101514	IPR000608|IPR016135	Ubiquitin-conjugating enzyme E2|Ubiquitin-conjugating enzyme/RWD-like	NA	NA	NA	NA	NA
Gohir.A01G168500	-0.49383	0.0178706	-0.664995	0.00121573	-0.714105	0.000482646	IPR004827	Basic-leucine zipper domain	NA	NA	GO:0003700|GO:0006355	Molecular Function|Biological Process	DNA-binding transcription factor activity|regulation of transcription, DNA-templated
Gohir.A01G168600	0.721345	0.00167001	0.984674	3.08337e-05	1.2125	1.0674e-06	NA	NA	NA	NA	NA	NA	NA
Gohir.A01G168700	1.8276	9.12601e-05	1.80831	1.92045e-05	1.64328	2.56508e-05	IPR006121|IPR036163	Heavy metal-associated domain, HMA|Heavy metal-associated domain superfamily	NA	NA	GO:0030001|GO:0046872	Biological Process|Molecular Function	metal ion transport|metal ion binding
Gohir.A01G169000	0.709564	0.0278287	0.582544	0.0457303	1.09479	0.00054338	IPR039447	Urease accessory protein UreH-like, transmembrane domain	NA	NA	NA	NA	NA
Gohir.A01G169100	-2.00913	0.00408434	-2.92854	7.32756e-05	-5.45628	8.53474e-08	IPR006139|IPR006140|IPR036291	D-isomer specific 2-hydroxyacid dehydrogenase, catalytic domain|D-isomer specific 2-hydroxyacid dehydrogenase, NAD-binding domain|NAD(P)-binding domain superfamily	ko00260|ko00630	Glycine, serine and threonine metabolism|Glyoxylate and dicarboxylate metabolism	GO:0016616|GO:0051287|GO:0055114	Molecular Function|Molecular Function|Biological Process	oxidoreductase activity, acting on the CH-OH group of donors, NAD or NADP as acceptor|NAD binding|oxidation-reduction process
Gohir.A01G169200	0.274213	0.0537193	0.390899	0.00453852	0.560255	0.000133433	IPR011333|IPR016072|IPR016073|IPR016897|IPR036296	SKP1/BTB/POZ domain superfamily|SKP1 component, dimerisation|SKP1 component, POZ domain|S-phase kinase-associated protein 1|SKP1-like, dimerisation domain superfamily	ko01522|ko04110|ko04111|ko04114|ko04120|ko04141|ko04310|ko04341|ko04350|ko04710|ko05131|ko05132|ko05170|ko05200	Endocrine resistance|Cell cycle|Cell cycle - yeast|Oocyte meiosis|Ubiquitin mediated proteolysis|Protein processing in endoplasmic reticulum|Wnt signaling pathway|Hedgehog signaling pathway - fly|TGF-beta signaling pathway|Circadian rhythm|Shigellosis|Sal	GO:0006511	Biological Process	ubiquitin-dependent protein catabolic process
Gohir.A01G169400	-1.36975	0.00750691	-2.75472	8.22237e-06	-4.79911	1.31931e-08	IPR000425|IPR023271|IPR034294	Major intrinsic protein|Aquaporin-like|Aquaporin transporter	ko01522	Endocrine resistance	GO:0015267|GO:0016020|GO:0055085	Molecular Function|Cellular Component|Biological Process	channel activity|membrane|transmembrane transport
Gohir.A01G169700	0.413602	0.00108977	0.98367	5.50449e-08	1.1966	1.862e-09	IPR000717|IPR013586|IPR036390	Proteasome component (PCI) domain|26S proteasome regulatory subunit, C-terminal|Winged helix DNA-binding domain superfamily	ko01522|ko03050|ko05012|ko05169	Endocrine resistance|Proteasome|Parkinson disease|Epstein-Barr virus infection	GO:0000502|GO:0030234|GO:0042176	Cellular Component|Molecular Function|Biological Process	proteasome complex|enzyme regulator activity|regulation of protein catabolic process
Gohir.A01G170000	0.926002	1.05809e-05	0.811071	7.38274e-06	0.632363	5.33258e-05	IPR001932|IPR015655|IPR036457	PPM-type phosphatase domain|Protein phosphatase 2C family|PPM-type phosphatase domain superfamily	NA	NA	GO:0003824|GO:0004722|GO:0006470	Molecular Function|Molecular Function|Biological Process	catalytic activity|protein serine/threonine phosphatase activity|protein dephosphorylation
Gohir.A01G170200	-0.661783	4.96829e-05	-0.760214	2.18859e-06	-1.12459	7.91473e-09	IPR021788	Protein CHAPERONE-LIKE PROTEIN OF POR1-like	NA	NA	NA	NA	NA
Gohir.A01G170301	0.137667	0.454332	-0.169982	0.302687	-0.620715	0.000572626	IPR006852	Protein of unknown function DUF616	NA	NA	NA	NA	NA
Gohir.A01G170400	0.249338	0.192302	-0.251939	0.150572	-0.958263	1.03019e-05	IPR000504|IPR001623|IPR012677|IPR035979|IPR036869	RNA recognition motif domain|DnaJ domain|Nucleotide-binding alpha-beta plait domain superfamily|RNA-binding domain superfamily|Chaperone J-domain superfamily	ko01522	Endocrine resistance	GO:0003676	Molecular Function	nucleic acid binding
Gohir.A01G170800	0.393834	0.32515	1.542	0.000310313	1.96063	1.60833e-05	IPR002885|IPR011990|IPR032867	Pentatricopeptide repeat|Tetratricopeptide-like helical domain superfamily|DYW domain	NA	NA	GO:0005515|GO:0008270	Molecular Function|Molecular Function	protein binding|zinc ion binding
Gohir.A01G171000	-0.481333	0.0476381	-1.31449	9.67346e-06	-2.15963	1.3939e-08	IPR001958|IPR011701|IPR020846|IPR036259	Tetracycline resistance protein TetA/multidrug resistance protein MdtG|Major facilitator superfamily|Major facilitator superfamily domain|MFS transporter superfamily	NA	NA	GO:0022857|GO:0055085	Molecular Function|Biological Process	transmembrane transporter activity|transmembrane transport
Gohir.A01G171100	-0.0074514	0.968688	-0.363263	0.0118205	-0.539934	0.000413069	IPR001680|IPR015943|IPR017986|IPR036322	WD40 repeat|WD40/YVTN repeat-like-containing domain superfamily|WD40-repeat-containing domain|WD40-repeat-containing domain superfamily	ko01522	Endocrine resistance	GO:0005515	Molecular Function	protein binding
Gohir.A01G171300	-0.158073	0.611374	-0.7974	0.00565204	-1.85491	8.01342e-07	IPR000719|IPR001245|IPR002912|IPR011009	Protein kinase domain|Serine-threonine/tyrosine-protein kinase, catalytic domain|ACT domain|Protein kinase-like domain superfamily	NA	NA	GO:0004672|GO:0005524|GO:0006468	Molecular Function|Molecular Function|Biological Process	protein kinase activity|ATP binding|protein phosphorylation
Gohir.A01G171400	-0.159291	0.164306	-0.685088	3.26739e-06	-0.82779	9.78821e-08	IPR000092|IPR008949	Polyprenyl synthetase|Isoprenoid synthase domain superfamily	ko00900|ko01522	Terpenoid backbone biosynthesis|Endocrine resistance	GO:0008299	Biological Process	isoprenoid biosynthetic process
Gohir.A01G171600	0.550023	0.00423787	0.750829	0.000105774	1.25259	1.3098e-07	IPR013929|IPR013930	RNA polymerase II-associated protein 1, C-terminal|RNA polymerase II-associated protein 1, N-terminal	ko01522	Endocrine resistance	NA	NA	NA
Gohir.A01G172100	3.13461	0.0107592	3.2533	0.0052171	6.70585	1.34112e-05	IPR001117|IPR008972|IPR011706|IPR011707	Multicopper oxidase, type 1|Cupredoxin|Multicopper oxidase, type 2|Multicopper oxidase, type 3	NA	NA	GO:0005507|GO:0016491|GO:0055114	Molecular Function|Molecular Function|Biological Process	copper ion binding|oxidoreductase activity|oxidation-reduction process
Gohir.A01G172400	0.878283	0.613992	4.02267	0.00849754	6.63052	0.0002211	IPR013057	Amino acid transporter, transmembrane domain	NA	NA	NA	NA	NA
Gohir.A01G172600	-1.40514	0.106687	-5.20598	1.22211e-05	-2.71042	0.00163018	IPR005795|IPR007112|IPR007117|IPR007118|IPR009009|IPR036749|IPR036908	Major pollen allergen Lol pI|Expansin/pollen allergen, DPBB domain|Expansin, cellulose-binding-like domain|Expansin/Lol pI|RlpA-like protein, double-psi beta-barrel domain|Expansin, cellulose-binding-like domain superfamily|RlpA-like domain superfamily	NA	NA	GO:0005576|GO:0019953	Cellular Component|Biological Process	extracellular region|sexual reproduction
Gohir.A01G172800	0.559163	0.210951	2.16041	4.26336e-05	2.65312	2.25518e-06	IPR000726|IPR001002|IPR016283|IPR023346|IPR036861	Glycoside hydrolase, family 19, catalytic|Chitin-binding, type 1|Glycoside hydrolase, family 19|Lysozyme-like domain superfamily|Endochitinase-like superfamily	ko00520|ko04016	Amino sugar and nucleotide sugar metabolism|MAPK signaling pathway - plant	GO:0004568|GO:0005975|GO:0006032|GO:0008061|GO:0016998	Molecular Function|Biological Process|Biological Process|Molecular Function|Biological Process	chitinase activity|carbohydrate metabolic process|chitin catabolic process|chitin binding|cell wall macromolecule catabolic process
Gohir.A01G172950	0.700242	0.00278495	0.788477	0.000360516	0.627275	0.00192413	IPR027417	P-loop containing nucleoside triphosphate hydrolase	NA	NA	NA	NA	NA
Gohir.A01G173232	-0.236346	0.175821	-0.594831	0.000968684	-0.622857	0.000443616	NA	NA	NA	NA	NA	NA	NA
Gohir.A01G173400	0.0376041	0.817855	-0.350186	0.0126557	-0.525155	0.000416846	IPR006867|IPR006868	Domain of unknown function DUF632|Domain of unknown function DUF630	NA	NA	NA	NA	NA
Gohir.A01G173800	0.00955351	0.988829	1.71991	0.000931774	3.92205	8.94445e-08	IPR018392|IPR036779	LysM domain|LysM domain superfamily	NA	NA	NA	NA	NA
Gohir.A01G174100	-0.456951	0.467006	6.814	5.05607e-08	5.63518	2.61135e-07	IPR000960|IPR020946|IPR036188	Flavin monooxygenase FMO|Flavin monooxygenase-like|FAD/NAD(P)-binding domain superfamily	ko00982	Drug metabolism - cytochrome P450	GO:0004499|GO:0050660|GO:0050661|GO:0055114	Molecular Function|Molecular Function|Molecular Function|Biological Process	N,N-dimethylaniline monooxygenase activity|flavin adenine dinucleotide binding|NADP binding|oxidation-reduction process
Gohir.A01G175100	-0.0957472	0.651606	0.639344	0.00151254	0.985944	1.16568e-05	IPR000270|IPR003035	PB1 domain|RWP-RK domain	NA	NA	GO:0005515	Molecular Function	protein binding
Gohir.A01G175600	0.779152	0.00295666	1.20017	1.93902e-05	0.738857	0.00135581	IPR004827|IPR043452	Basic-leucine zipper domain|Plant bZIP transcription factors	ko01522|ko04075	Endocrine resistance|Plant hormone signal transduction	GO:0003700|GO:0006355|GO:0045893	Molecular Function|Biological Process|Biological Process	DNA-binding transcription factor activity|regulation of transcription, DNA-templated|positive regulation of transcription, DNA-templated
Gohir.A01G175700	0.967871	0.00151657	2.09851	2.98574e-07	2.64686	6.03901e-09	IPR000007|IPR001810|IPR025659|IPR036047	Tubby, C-terminal|F-box domain|Tubby-like, C-terminal|F-box-like domain superfamily	NA	NA	GO:0005515	Molecular Function	protein binding
Gohir.A01G175900	-0.956816	5.5724e-05	-0.617984	0.00073206	-0.525557	0.00214759	IPR004000|IPR043129	Actin family|ATPase, nucleotide binding domain	ko01522	Endocrine resistance	NA	NA	NA
Gohir.A01G176400	0.170006	0.259849	0.548186	0.000462046	0.919165	7.62827e-07	NA	NA	NA	NA	NA	NA	NA
Gohir.A01G176700	-0.251834	0.0890248	-0.897636	2.88415e-06	-1.66833	1.6183e-09	IPR012866|IPR013087	Protein of unknown function DUF1644|Zinc finger C2H2-type	NA	NA	NA	NA	NA
Gohir.A01G176800	0.483158	0.0567111	1.0456	0.000142154	1.76176	1.87605e-07	IPR000456|IPR036373	Ribosomal protein L17|Ribosomal protein L17 superfamily	ko01522|ko03010	Endocrine resistance|Ribosome	GO:0003735|GO:0005840|GO:0006412	Molecular Function|Cellular Component|Biological Process	structural constituent of ribosome|ribosome|translation
Gohir.A01G176900	0.900121	0.00679093	1.83187	4.60536e-06	2.84127	1.38747e-08	IPR001790|IPR040637|IPR043141|IPR043164	Ribosomal protein L10P|60S ribosomal protein L10P, insertion domain|Ribosomal protein L10-like domain superfamily|50S ribosomal protein L10, insertion domain superfamily	ko01522	Endocrine resistance	GO:0042254	Biological Process	ribosome biogenesis
Gohir.A01G177200	-0.802733	0.019639	-1.51151	6.53798e-05	-2.45434	1.40861e-07	IPR000504|IPR012677|IPR035979	RNA recognition motif domain|Nucleotide-binding alpha-beta plait domain superfamily|RNA-binding domain superfamily	ko01522|ko03040|ko04657|ko05168	Endocrine resistance|Spliceosome|IL-17 signaling pathway|Herpes simplex virus 1 infection	GO:0003676	Molecular Function	nucleic acid binding
Gohir.A01G177800	-0.912454	0.000869337	-1.62184	8.62154e-07	-2.03472	1.66627e-08	IPR006843|IPR039633	Plastid lipid-associated protein/fibrillin conserved domain|Plastid-lipid-associated protein	NA	NA	NA	NA	NA
Gohir.A01G178000	-1.1631	0.0120545	-1.38647	0.00214324	-1.62841	0.000432703	IPR002076	ELO family	NA	NA	GO:0016021	Cellular Component	integral component of membrane
Gohir.A01G178100	-0.465265	0.0595562	-1.06976	9.06383e-05	-1.59746	4.71078e-07	IPR022764|IPR035952	Peptidase S54, rhomboid domain|Rhomboid-like superfamily	NA	NA	GO:0004252|GO:0016021	Molecular Function|Cellular Component	serine-type endopeptidase activity|integral component of membrane
Gohir.A01G179200	-0.138721	0.586164	1.05469	8.52843e-05	0.889882	0.000350433	NA	NA	NA	NA	NA	NA	NA
Gohir.A01G179300	-1.27413	0.00595797	-1.99447	5.5025e-05	-3.14739	1.8277e-07	IPR001236|IPR001557|IPR010097|IPR015955|IPR022383|IPR036291	Lactate/malate dehydrogenase, N-terminal|L-lactate/malate dehydrogenase|Malate dehydrogenase, type 1|Lactate dehydrogenase/glycoside hydrolase, family 4, C-terminal|Lactate/malate dehydrogenase, C-terminal|NAD(P)-binding domain superfamily	ko00020|ko00270|ko00620|ko00630|ko00710	Citrate cycle (TCA cycle)|Cysteine and methionine metabolism|Pyruvate metabolism|Glyoxylate and dicarboxylate metabolism|Carbon fixation in photosynthetic organisms	GO:0003824|GO:0005975|GO:0006099|GO:0016491|GO:0016616|GO:0019752|GO:0030060|GO:0055114	Molecular Function|Biological Process|Biological Process|Molecular Function|Molecular Function|Biological Process|Molecular Function|Biological Process	catalytic activity|carbohydrate metabolic process|tricarboxylic acid cycle|oxidoreductase activity|oxidoreductase activity, acting on the CH-OH group of donors, NAD or NADP as acceptor|carboxylic acid metabolic process|L-malate dehydrogenase activity|oxid
Gohir.A01G179400	0.385498	0.0555119	0.674284	0.000935104	0.976968	1.28066e-05	IPR002314|IPR002317|IPR006195|IPR010978|IPR015866|IPR042103	Aminoacyl-tRNA synthetase, class II (G/ P/ S/T)|Serine-tRNA ligase, type1|Aminoacyl-tRNA synthetase, class II|Class I and II aminoacyl-tRNA synthetase, tRNA-binding arm|Serine-tRNA synthetase, type1, N-terminal|Serine-tRNA synthetase, type1, N-terminal domain superfamily	ko00970|ko01522	Aminoacyl-tRNA biosynthesis|Endocrine resistance	GO:0000166|GO:0004812|GO:0004828|GO:0005524|GO:0006418|GO:0006434	Molecular Function|Molecular Function|Molecular Function|Molecular Function|Biological Process|Biological Process	nucleotide binding|aminoacyl-tRNA ligase activity|serine-tRNA ligase activity|ATP binding|tRNA aminoacylation for protein translation|seryl-tRNA aminoacylation
Gohir.A01G179500	2.5172	0.00124844	4.89808	1.33054e-06	6.43078	2.5829e-08	IPR000719|IPR011009|IPR013210|IPR032675	Protein kinase domain|Protein kinase-like domain superfamily|Leucine-rich repeat-containing N-terminal, plant-type|Leucine-rich repeat domain superfamily	NA	NA	GO:0004672|GO:0005524|GO:0006468	Molecular Function|Molecular Function|Biological Process	protein kinase activity|ATP binding|protein phosphorylation
Gohir.A01G179800	0.620301	0.0014178	0.606398	0.000578759	0.943213	2.72881e-06	IPR029063	S-adenosyl-L-methionine-dependent methyltransferase	ko01522	Endocrine resistance	NA	NA	NA
Gohir.A01G180600	1.17911	0.00355285	1.6804	5.39923e-05	2.17541	1.44728e-06	IPR027921	Protein of unknown function DUF4598	NA	NA	NA	NA	NA
Gohir.A01G180800	0.155115	0.774624	-4.1301	3.47581e-07	-1.84227	0.000373119	IPR010410	Protein of unknown function DUF1005	NA	NA	NA	NA	NA
Gohir.A01G180900	-0.582549	0.00690725	-0.935515	4.54939e-05	-1.23876	8.05523e-07	IPR002312|IPR004115|IPR004364|IPR004365|IPR004524|IPR006195|IPR012340|IPR029351	Aspartyl/Asparaginyl-tRNA synthetase, class IIb|GAD-like domain superfamily|Aminoacyl-tRNA synthetase, class II (D/K/N)|OB-fold nucleic acid binding domain, AA-tRNA synthetase-type|Aspartate-tRNA ligase, type 1|Aminoacyl-tRNA synthetase, class II|Nucleic acid-binding, OB-fold|GAD domain	ko00970|ko01522	Aminoacyl-tRNA biosynthesis|Endocrine resistance	GO:0000166|GO:0003676|GO:0004812|GO:0005524|GO:0005737|GO:0006418|GO:0016874	Molecular Function|Molecular Function|Molecular Function|Molecular Function|Cellular Component|Biological Process|Molecular Function	nucleotide binding|nucleic acid binding|aminoacyl-tRNA ligase activity|ATP binding|cytoplasm|tRNA aminoacylation for protein translation|ligase activity
Gohir.A01G181100	-0.673063	0.0238789	-1.6182	7.93982e-06	-1.65315	2.47925e-06	IPR038939	Plastid division protein PDV1/PDV2	NA	NA	GO:0010020	Biological Process	chloroplast fission
Gohir.A01G181900	-2.09028	0.00546853	-2.95001	0.000155781	-4.95086	5.95073e-07	IPR012595	PetM of cytochrome b6/f complex subunit 7	NA	NA	GO:0009512	Cellular Component	cytochrome b6f complex
Gohir.A01G182000	-0.292828	0.0116315	-0.512831	4.27053e-05	-0.454579	8.84324e-05	IPR013087|IPR036236	Zinc finger C2H2-type|Zinc finger C2H2 superfamily	NA	NA	NA	NA	NA
Gohir.A01G182200	-0.129853	0.536609	-1.73871	1.07551e-07	-0.801628	0.000144952	IPR005333|IPR017887	Transcription factor, TCP|Transcription factor TCP subgroup	NA	NA	GO:0003700	Molecular Function	DNA-binding transcription factor activity
Gohir.A01G182300	0.18275	0.21939	0.262138	0.0560755	0.688048	2.37541e-05	IPR008521	Magnesium transporter NIPA	ko01522	Endocrine resistance	GO:0015095|GO:0015693|GO:0016021	Molecular Function|Biological Process|Cellular Component	magnesium ion transmembrane transporter activity|magnesium ion transport|integral component of membrane
Gohir.A01G182400	4.20319	0.0245359	7.90297	4.254e-08	6.45293	1.55033e-08	IPR003340|IPR015300	B3 DNA binding domain|DNA-binding pseudobarrel domain superfamily	NA	NA	GO:0003677	Molecular Function	DNA binding
Gohir.A01G182600	-0.389234	0.020087	-0.984478	2.79129e-06	-1.00812	6.55713e-07	IPR001075|IPR034904	NIF system FeS cluster assembly, NifU, C-terminal|Fe-S cluster assembly domain superfamily	NA	NA	GO:0005506|GO:0016226|GO:0051536	Molecular Function|Biological Process|Molecular Function	iron ion binding|iron-sulfur cluster assembly|iron-sulfur cluster binding
Gohir.A01G182900	0.455146	0.0333556	0.637589	0.00226761	0.943057	3.5381e-05	IPR012879	Protein of unknown function DUF1682	NA	NA	NA	NA	NA
Gohir.A01G183000	-0.49677	0.0024815	-0.707117	3.1617e-05	-1.18476	3.0683e-08	IPR022742|IPR029058	Serine aminopeptidase, S33|Alpha/Beta hydrolase fold	NA	NA	NA	NA	NA
Gohir.A01G183600	-0.187048	0.145428	-0.381658	0.00274269	-0.489942	0.000214648	IPR001487|IPR004252|IPR036427	Bromodomain|Probable transposase, Ptta/En/Spm, plant|Bromodomain-like superfamily	NA	NA	GO:0005515	Molecular Function	protein binding
Gohir.A01G183700	0.154812	0.196309	-0.32184	0.0055561	-0.450307	0.000235769	IPR001487|IPR036427	Bromodomain|Bromodomain-like superfamily	NA	NA	GO:0005515	Molecular Function	protein binding
Gohir.A01G183900	-0.546256	0.217794	-1.23877	0.00486933	-1.77907	0.00024234	IPR000719|IPR001611|IPR011009|IPR032675	Protein kinase domain|Leucine-rich repeat|Protein kinase-like domain superfamily|Leucine-rich repeat domain superfamily	NA	NA	GO:0004672|GO:0005515|GO:0005524|GO:0006468	Molecular Function|Molecular Function|Molecular Function|Biological Process	protein kinase activity|protein binding|ATP binding|protein phosphorylation
Gohir.A01G184300	0.0224632	0.979464	4.52287	3.18534e-06	4.75544	4.81489e-07	IPR020864	Membrane attack complex component/perforin (MACPF) domain	NA	NA	NA	NA	NA
Gohir.A01G184600	-0.288921	0.1058	-0.472654	0.00615968	-0.628001	0.000460058	NA	NA	NA	NA	NA	NA	NA
Gohir.A01G184800	-1.54462	0.000647121	-2.03647	1.21532e-05	-3.43158	1.96411e-08	IPR002937|IPR036188	Amine oxidase|FAD/NAD(P)-binding domain superfamily	NA	NA	GO:0016491|GO:0055114	Molecular Function|Biological Process	oxidoreductase activity|oxidation-reduction process
Gohir.A01G185300	-1.1941	0.0057644	-1.67443	0.000147189	-2.99261	1.4279e-07	IPR000315|IPR010402	B-box-type zinc finger|CCT domain	NA	NA	GO:0005515|GO:0008270	Molecular Function|Molecular Function	protein binding|zinc ion binding
Gohir.A01G185580	-0.444668	0.0529783	-0.830769	0.000472251	-1.7657	5.54261e-08	IPR008814|IPR017853|IPR031330	Dolichyl-diphosphooligosaccharide--protein glycosyltransferase subunit Swp1|Glycoside hydrolase superfamily|Glycoside hydrolase 35, catalytic domain	NA	NA	GO:0006487|GO:0008250|GO:0016021	Biological Process|Cellular Component|Cellular Component	protein N-linked glycosylation|oligosaccharyltransferase complex|integral component of membrane
Gohir.A01G185740	0.266754	0.636647	1.31521	2.46334e-05	2.48492	9.54887e-09	IPR002326|IPR009056|IPR021157|IPR036909	Cytochrome c1|Cytochrome c-like domain|Cytochrome c1, transmembrane anchor, C-terminal|Cytochrome c-like domain superfamily	ko00190|ko02020|ko04260|ko04714|ko04932|ko05010|ko05012|ko05016	Oxidative phosphorylation|Two-component system|Cardiac muscle contraction|Thermogenesis|Non-alcoholic fatty liver disease (NAFLD)|Alzheimer disease|Parkinson disease|Huntington disease	GO:0009055|GO:0020037	Molecular Function|Molecular Function	electron transfer activity|heme binding
Gohir.A01G185820	0.857462	0.02215	1.79053	2.79236e-05	2.36716	5.81893e-07	IPR004044|IPR005662|IPR006073|IPR009019|IPR015946|IPR027417|IPR030388	K Homology domain, type 2|GTP-binding protein Era|GTP binding domain|K homology domain superfamily, prokaryotic type|K homology domain-like, alpha/beta|P-loop containing nucleoside triphosphate hydrolase|Era-type guanine nucleotide-binding (G) domain	NA	NA	GO:0003723|GO:0005525	Molecular Function|Molecular Function	RNA binding|GTP binding
Gohir.A01G186301	-1.95312	0.0022875	-1.9598	0.000833751	-2.61526	4.24077e-05	IPR001764|IPR002772|IPR013783|IPR017853|IPR026891|IPR036881|IPR036962	Glycoside hydrolase, family 3, N-terminal|Glycoside hydrolase family 3 C-terminal domain|Immunoglobulin-like fold|Glycoside hydrolase superfamily|Fibronectin type III-like domain|Glycoside hydrolase family 3 C-terminal domain superfamily|Glycoside hydrolase, family 3, N-terminal domain superfamily	NA	NA	GO:0004553|GO:0005975	Molecular Function|Biological Process	hydrolase activity, hydrolyzing O-glycosyl compounds|carbohydrate metabolic process
Gohir.A01G187100	-0.503964	0.0342655	-0.794617	0.000950581	-1.20637	7.62108e-06	IPR004827|IPR025422	Basic-leucine zipper domain|Transcription factor TGA like domain	ko01522|ko04075	Endocrine resistance|Plant hormone signal transduction	GO:0003700|GO:0006351|GO:0006355|GO:0043565	Molecular Function|Biological Process|Biological Process|Molecular Function	DNA-binding transcription factor activity|transcription, DNA-templated|regulation of transcription, DNA-templated|sequence-specific DNA binding
Gohir.A01G187300	0.52756	0.00392213	0.841665	1.98706e-05	0.860745	6.6019e-06	IPR007085|IPR035929	DNA/pantothenate metabolism flavoprotein, C-terminal|CoaB-like superfamily	ko00770	Pantothenate and CoA biosynthesis	NA	NA	NA
Gohir.A01G187400	0.696421	0.000616283	1.05082	2.53792e-06	1.34182	4.03512e-08	IPR002735|IPR003307|IPR016021|IPR016024|IPR016189|IPR016190	Translation initiation factor IF2/IF5|W2 domain|MIF4G-like domain superfamily|Armadillo-type fold|Translation initiation factor IF2/IF5, N-terminal|Translation initiation factor IF2/IF5, zinc-binding	ko01522|ko03013|ko04214	Endocrine resistance|RNA transport|Apoptosis - fly	GO:0003743|GO:0005515|GO:0006413	Molecular Function|Molecular Function|Biological Process	translation initiation factor activity|protein binding|translational initiation
Gohir.A01G187600	-0.00615758	0.976362	-0.414264	0.00700355	-0.647518	0.00010419	IPR011011|IPR013083|IPR019787|IPR034732	Zinc finger, FYVE/PHD-type|Zinc finger, RING/FYVE/PHD-type|Zinc finger, PHD-finger|Extended PHD (ePHD) domain	NA	NA	NA	NA	NA
Gohir.A01G188200	-0.0477667	0.8243	0.277511	0.116378	0.666124	0.000563545	IPR002933|IPR010159|IPR011650	Peptidase M20|N-acyl-L-amino-acid amidohydrolase|Peptidase M20, dimerisation domain	ko00220|ko01522	Arginine biosynthesis|Endocrine resistance	GO:0004046|GO:0005737|GO:0006520|GO:0016787	Molecular Function|Cellular Component|Biological Process|Molecular Function	aminoacylase activity|cytoplasm|cellular amino acid metabolic process|hydrolase activity
Gohir.A01G188600	-1.29475	0.000601901	-1.79892	6.49593e-06	-2.25777	1.65106e-07	IPR002683|IPR016123	PsbP, C-terminal|Mog1/PsbP, alpha/beta/alpha sandwich	NA	NA	GO:0005509|GO:0009523|GO:0009654|GO:0015979|GO:0019898	Molecular Function|Cellular Component|Cellular Component|Biological Process|Cellular Component	calcium ion binding|photosystem II|photosystem II oxygen evolving complex|photosynthesis|extrinsic component of membrane
Gohir.A01G188900	0.157134	0.678	-0.433943	0.188741	-1.55523	7.76035e-05	IPR008004	Protein OCTOPUS-like	NA	NA	NA	NA	NA
Gohir.A01G189100	-1.88509	0.00106032	-2.70685	1.14649e-05	-4.13741	5.49465e-08	IPR022796|IPR023329	Chlorophyll A-B binding protein|Chlorophyll a/b binding domain superfamily	ko00195|ko01522	Photosynthesis|Endocrine resistance	NA	NA	NA
Gohir.A01G189600	-0.982865	0.233619	2.60427	0.00253749	3.55415	0.000123902	IPR005788|IPR005792|IPR013766|IPR036249	Disulphide isomerase|Protein disulphide isomerase|Thioredoxin domain|Thioredoxin-like superfamily	ko01522|ko04141	Endocrine resistance|Protein processing in endoplasmic reticulum	GO:0003756	Molecular Function	protein disulfide isomerase activity
Gohir.A01G189700	-0.0373745	0.791486	0.294312	0.0154627	0.681182	4.72573e-06	IPR006076|IPR036188	FAD dependent oxidoreductase|FAD/NAD(P)-binding domain superfamily	ko00650	Butanoate metabolism	GO:0016491|GO:0055114	Molecular Function|Biological Process	oxidoreductase activity|oxidation-reduction process
Gohir.A01G189800	-0.950614	0.00167057	-1.24224	4.61423e-05	-1.83738	2.51534e-07	IPR029063	S-adenosyl-L-methionine-dependent methyltransferase	NA	NA	NA	NA	NA
Gohir.A01G190600	1.25752	0.0125257	2.50871	1.98412e-05	3.64907	1.03872e-07	IPR001841|IPR008974|IPR013010|IPR013083|IPR018121	Zinc finger, RING-type|TRAF-like|Zinc finger, SIAH-type|Zinc finger, RING/FYVE/PHD-type|Seven-in-absentia protein, TRAF-like domain	ko01522|ko04013|ko04115|ko04120|ko04310	Endocrine resistance|MAPK signaling pathway - fly|p53 signaling pathway|Ubiquitin mediated proteolysis|Wnt signaling pathway	GO:0005515|GO:0006511|GO:0007275|GO:0008270|GO:0042025	Molecular Function|Biological Process|Biological Process|Molecular Function|Cellular Component	protein binding|ubiquitin-dependent protein catabolic process|multicellular organism development|zinc ion binding|host cell nucleus
Gohir.A01G190700	-1.04361	0.00223006	-1.42429	4.24138e-05	-1.4174	2.50371e-05	IPR025846|IPR026057|IPR029962|IPR029989	PMR5 N-terminal domain|PC-Esterase|Trichome birefringence-like family|Trichome birefringence/trichome birefringence-like 1	NA	NA	NA	NA	NA
Gohir.A01G190800	-0.816018	0.007487	-1.1864	0.000135304	-1.49897	6.1158e-06	IPR010471|IPR011990|IPR013026|IPR019734	Protein of unknown function DUF1068|Tetratricopeptide-like helical domain superfamily|Tetratricopeptide repeat-containing domain|Tetratricopeptide repeat	NA	NA	GO:0005515	Molecular Function	protein binding
Gohir.A01G191100	0.675821	0.181944	1.72098	0.00106957	2.38204	3.08079e-05	IPR000719|IPR001220|IPR011009|IPR013320	Protein kinase domain|Legume lectin domain|Protein kinase-like domain superfamily|Concanavalin A-like lectin/glucanase domain superfamily	NA	NA	GO:0004672|GO:0005524|GO:0006468|GO:0030246	Molecular Function|Molecular Function|Biological Process|Molecular Function	protein kinase activity|ATP binding|protein phosphorylation|carbohydrate binding
Gohir.A01G191200	0.570832	0.0307666	1.01509	0.000236728	1.59841	7.67046e-07	IPR002524|IPR027469	Cation efflux protein|Cation efflux transmembrane domain superfamily	ko01522	Endocrine resistance	GO:0006812|GO:0008324|GO:0016021|GO:0055085	Biological Process|Molecular Function|Cellular Component|Biological Process	cation transport|cation transmembrane transporter activity|integral component of membrane|transmembrane transport
Gohir.A01G191800	-0.383913	0.0144428	-0.741839	2.38373e-05	-0.555725	0.000281683	IPR000571|IPR004088|IPR036612|IPR036855	Zinc finger, CCCH-type|K Homology domain, type 1|K Homology domain, type 1 superfamily|Zinc finger, CCCH-type superfamily	NA	NA	GO:0003723|GO:0046872	Molecular Function|Molecular Function	RNA binding|metal ion binding
Gohir.A01G192100	0.82551	0.000304596	-0.583972	0.00165803	-0.127246	0.439967	NA	NA	NA	NA	NA	NA	NA
Gohir.A01G192400	-2.44103	0.000361827	-2.71543	3.23564e-05	-4.31357	1.28236e-07	IPR003251|IPR008434|IPR009078	Rubrerythrin|Magnesium-protoporphyrin IX monomethyl ester [oxidative] cyclase|Ferritin-like superfamily	ko00860	Porphyrin and chlorophyll metabolism	GO:0015979|GO:0015995|GO:0016491|GO:0046872|GO:0048529|GO:0055114	Biological Process|Biological Process|Molecular Function|Molecular Function|Molecular Function|Biological Process	photosynthesis|chlorophyll biosynthetic process|oxidoreductase activity|metal ion binding|magnesium-protoporphyrin IX monomethyl ester (oxidative) cyclase activity|oxidation-reduction process
Gohir.A01G192550	0.805849	0.0360434	1.97978	1.66594e-05	2.78121	1.63592e-07	IPR002885|IPR011990	Pentatricopeptide repeat|Tetratricopeptide-like helical domain superfamily	NA	NA	GO:0005515	Molecular Function	protein binding
Gohir.A01G192800	-0.704813	0.00484447	-1.11401	3.10792e-05	-1.74781	6.87169e-08	IPR040307	50S ribosomal protein 5, chloroplastic	ko01522	Endocrine resistance	NA	NA	NA
Gohir.A01G192900	-0.14004	0.804623	0.780982	0.090676	2.40409	2.45621e-05	IPR008889|IPR039609	VQ|VQ motif-containing protein 15/22	NA	NA	NA	NA	NA
Gohir.A01G193200	-0.930274	0.0127954	-1.87644	1.53637e-05	-2.72035	9.3341e-08	IPR002489|IPR002932|IPR006982|IPR013785|IPR017932|IPR029055|IPR036485	Glutamate synthase, alpha subunit, C-terminal|Glutamate synthase domain|Glutamate synthase, central-N|Aldolase-type TIM barrel|Glutamine amidotransferase type 2 domain|Nucleophile aminohydrolases, N-terminal|Glutamate synthase, alpha subunit, C-terminal domain superfamily	ko00630|ko00910|ko01522	Glyoxylate and dicarboxylate metabolism|Nitrogen metabolism|Endocrine resistance	GO:0003824|GO:0006537|GO:0006807|GO:0015930|GO:0016491|GO:0016638|GO:0055114	Molecular Function|Biological Process|Biological Process|Molecular Function|Molecular Function|Molecular Function|Biological Process	catalytic activity|glutamate biosynthetic process|nitrogen compound metabolic process|glutamate synthase activity|oxidoreductase activity|oxidoreductase activity, acting on the CH-NH2 group of donors|oxidation-reduction process
Gohir.A01G193333	0.0579325	0.701532	-0.23968	0.0671428	-0.556576	0.000151763	IPR004252	Probable transposase, Ptta/En/Spm, plant	NA	NA	NA	NA	NA
Gohir.A01G193366	0.277166	0.0702394	0.49836	0.0013034	0.53205	0.00050963	NA	NA	NA	NA	NA	NA	NA
Gohir.A01G193400	-0.142421	0.446674	0.683444	0.000370711	0.799004	4.58645e-05	NA	NA	NA	NA	NA	NA	NA
Gohir.A01G194100	4.03192	2.02711e-05	2.63815	0.000120951	2.53787	9.47735e-05	IPR002213	UDP-glucuronosyl/UDP-glucosyltransferase	ko00908	Zeatin biosynthesis	GO:0008194	Molecular Function	UDP-glycosyltransferase activity
Gohir.A01G194700	0.578149	0.0406684	1.18545	0.000115481	1.67821	1.18542e-06	IPR000915|IPR005568|IPR008991|IPR014722	60S ribosomal protein L6E|Ribosomal protein L6, N-terminal|Translation protein SH3-like domain superfamily|Ribosomal protein L2, domain 2	ko01522|ko03010	Endocrine resistance|Ribosome	GO:0003735|GO:0005840|GO:0006412	Molecular Function|Cellular Component|Biological Process	structural constituent of ribosome|ribosome|translation
Gohir.A01G195200	-0.590699	0.00316478	-0.88355	2.78685e-05	-1.0053	2.83865e-06	IPR011598|IPR036638	Myc-type, basic helix-loop-helix (bHLH) domain|Helix-loop-helix DNA-binding domain superfamily	NA	NA	GO:0046983	Molecular Function	protein dimerization activity
Gohir.A01G195250	-2.09481	0.00151109	-2.84974	3.36662e-05	-3.37515	3.26237e-06	IPR000719|IPR001245|IPR001611|IPR011009|IPR013210|IPR032675	Protein kinase domain|Serine-threonine/tyrosine-protein kinase, catalytic domain|Leucine-rich repeat|Protein kinase-like domain superfamily|Leucine-rich repeat-containing N-terminal, plant-type|Leucine-rich repeat domain superfamily	NA	NA	GO:0004672|GO:0005515|GO:0005524|GO:0006468	Molecular Function|Molecular Function|Molecular Function|Biological Process	protein kinase activity|protein binding|ATP binding|protein phosphorylation
Gohir.A01G195300	-0.471078	0.0819379	-1.55295	5.75128e-06	-1.82306	2.91956e-07	IPR011598|IPR024097|IPR036638	Myc-type, basic helix-loop-helix (bHLH) domain|Basic helix-loop-helix leucine zipper transcription factor|Helix-loop-helix DNA-binding domain superfamily	NA	NA	GO:0006355|GO:0046983	Biological Process|Molecular Function	regulation of transcription, DNA-templated|protein dimerization activity
Gohir.A01G195400	-0.0661333	0.654537	-0.426436	0.00208001	-0.694985	9.63522e-06	IPR000058|IPR002653|IPR035896	Zinc finger, AN1-type|Zinc finger, A20-type|AN1-like Zinc finger	NA	NA	GO:0003677|GO:0008270	Molecular Function|Molecular Function	DNA binding|zinc ion binding
Gohir.A01G195600	-1.30137	0.00455347	-2.21526	1.72349e-05	-2.89484	4.17791e-07	IPR000719|IPR011009	Protein kinase domain|Protein kinase-like domain superfamily	NA	NA	GO:0004672|GO:0005524|GO:0006468	Molecular Function|Molecular Function|Biological Process	protein kinase activity|ATP binding|protein phosphorylation
Gohir.A01G197400	-0.75128	0.114068	-1.75799	0.000511243	-3.96371	8.03531e-08	IPR005500|IPR023203	Protein of unknown function DUF309|TTHA0068-like superfamily	NA	NA	NA	NA	NA
Gohir.A01G197500	0.886478	0.000266908	0.630042	0.00138997	0.874393	3.75943e-05	IPR002698|IPR024185|IPR037171	5-formyltetrahydrofolate cyclo-ligase|5-formyltetrahydrofolate cyclo-ligase-like domain superfamily|NagB/RpiA transferase-like	ko00670	One carbon pool by folate	NA	NA	NA
Gohir.A01G197600	0.792564	0.234287	-0.310875	0.607145	3.02491	4.3378e-05	IPR005645|IPR029058	Serine hydrolase FSH|Alpha/Beta hydrolase fold	NA	NA	NA	NA	NA
Gohir.A01G197800	0.901367	3.19718e-05	0.617958	0.000265012	0.657756	8.94406e-05	NA	NA	NA	NA	NA	NA	NA
Gohir.A01G197900	-0.970825	0.000410127	-1.3227	4.53556e-06	-1.5245	2.64876e-07	IPR017877	Myb-like domain	NA	NA	NA	NA	NA
Gohir.A01G198200	0.926736	0.117131	2.75176	6.30027e-05	3.93787	8.8903e-07	IPR002661|IPR023584|IPR036191	Ribosome recycling factor|Ribosome recycling factor domain|RRF superfamily	ko01522	Endocrine resistance	GO:0006412	Biological Process	translation
Gohir.A01G198300	0.492061	0.0914707	1.47197	2.21819e-05	1.95754	3.46777e-07	IPR001147|IPR008991|IPR036948	Ribosomal protein L21e|Translation protein SH3-like domain superfamily|Ribosomal protein L21 superfamily	ko01522|ko03010	Endocrine resistance|Ribosome	GO:0003735|GO:0005840|GO:0006412	Molecular Function|Cellular Component|Biological Process	structural constituent of ribosome|ribosome|translation
Gohir.A01G198500	-0.132675	0.439301	0.548301	0.00121708	0.731309	4.67507e-05	IPR001650|IPR011545|IPR014001|IPR014014|IPR027417	Helicase, C-terminal|DEAD/DEAH box helicase domain|Helicase superfamily 1/2, ATP-binding domain|RNA helicase, DEAD-box type, Q motif|P-loop containing nucleoside triphosphate hydrolase	ko01522|ko04622|ko05161|ko05203	Endocrine resistance|RIG-I-like receptor signaling pathway|Hepatitis B|Viral carcinogenesis	GO:0003676|GO:0005524	Molecular Function|Molecular Function	nucleic acid binding|ATP binding
Gohir.A01G199200	-0.0952229	0.638298	-0.369825	0.0345873	-0.836299	3.76479e-05	IPR001660|IPR013761	Sterile alpha motif domain|Sterile alpha motif/pointed domain superfamily	NA	NA	GO:0005515	Molecular Function	protein binding
Gohir.A01G199300	0.76521	0.0832295	1.68515	0.000370634	0.659285	0.0915511	IPR013057	Amino acid transporter, transmembrane domain	ko01522|ko04138|ko04974	Endocrine resistance|Autophagy - yeast|Protein digestion and absorption	NA	NA	NA
Gohir.A01G199400	-0.223154	0.445957	-1.03087	0.00056836	-1.03817	0.000370211	IPR007656	GTD-binding domain	NA	NA	NA	NA	NA
Gohir.A01G199700	1.49425	0.000694423	1.12869	0.00234977	1.42987	0.00030347	IPR003439|IPR013525|IPR027417	ABC transporter-like|ABC-2 type transporter|P-loop containing nucleoside triphosphate hydrolase	NA	NA	GO:0005524|GO:0016020|GO:0016887	Molecular Function|Cellular Component|Molecular Function	ATP binding|membrane|ATPase activity
Gohir.A01G199800	-0.163738	0.608244	-0.188793	0.50209	-1.15946	0.00023145	NA	NA	NA	NA	NA	NA	NA
Gohir.A01G199900	1.04526	0.014685	-0.535549	0.149905	-1.3646	0.000823826	IPR027329	TPX2, C-terminal	NA	NA	NA	NA	NA
Gohir.A01G200200	0.423701	0.00551071	0.770676	8.48492e-06	0.964534	1.93316e-07	IPR001063|IPR005727|IPR036394	Ribosomal protein L22/L17|Ribosomal protein L22, bacterial/chloroplast-type|Ribosomal protein L22/L17 superfamily	ko01522|ko03010	Endocrine resistance|Ribosome	GO:0003735|GO:0005840|GO:0006412|GO:0015934	Molecular Function|Cellular Component|Biological Process|Cellular Component	structural constituent of ribosome|ribosome|translation|large ribosomal subunit
Gohir.A01G200300	0.15147	0.605774	0.156218	0.547305	0.932026	0.000755588	IPR019448	NT-type C2 domain	NA	NA	NA	NA	NA
Gohir.A01G200400	0.393525	0.102635	0.585709	0.0110426	0.804753	0.000768566	NA	NA	NA	NA	NA	NA	NA
Gohir.A01G200700	0.444219	0.432758	3.56416	1.15605e-06	4.60573	2.19191e-08	IPR001611|IPR013210|IPR032675	Leucine-rich repeat|Leucine-rich repeat-containing N-terminal, plant-type|Leucine-rich repeat domain superfamily	NA	NA	GO:0005515	Molecular Function	protein binding
Gohir.A01G200800	2.81137	0.0640391	7.84363	2.14081e-05	8.27381	1.15713e-06	IPR001906|IPR005630|IPR008930|IPR008949|IPR036965	Terpene synthase, N-terminal domain|Terpene synthase, metal-binding domain|Terpenoid cyclases/protein prenyltransferase alpha-alpha toroid|Isoprenoid synthase domain superfamily|Terpene synthase, N-terminal domain superfamily	ko00909	Sesquiterpenoid and triterpenoid biosynthesis	GO:0000287|GO:0010333|GO:0016829	Molecular Function|Molecular Function|Molecular Function	magnesium ion binding|terpene synthase activity|lyase activity
Gohir.A01G200900	0	1	8.24501	0.00143089	7.90475	0.000398177	IPR001906|IPR005630|IPR008930|IPR008949|IPR036965	Terpene synthase, N-terminal domain|Terpene synthase, metal-binding domain|Terpenoid cyclases/protein prenyltransferase alpha-alpha toroid|Isoprenoid synthase domain superfamily|Terpene synthase, N-terminal domain superfamily	ko00909	Sesquiterpenoid and triterpenoid biosynthesis	GO:0000287|GO:0010333|GO:0016829	Molecular Function|Molecular Function|Molecular Function	magnesium ion binding|terpene synthase activity|lyase activity
Gohir.A01G201100	1.14937	0.0387189	2.03198	0.000375375	3.95585	1.27068e-07	IPR003613|IPR011989|IPR013083|IPR016024	U box domain|Armadillo-like helical|Zinc finger, RING/FYVE/PHD-type|Armadillo-type fold	NA	NA	GO:0004842|GO:0016567	Molecular Function|Biological Process	ubiquitin-protein transferase activity|protein ubiquitination
Gohir.A01G201400	0.701802	8.0445e-05	1.03258	3.15947e-07	1.19137	1.28493e-08	IPR022309|IPR039411	Ribosomal protein S8e/ribosomal biogenesis NSA2|Ribosomal biogenesis NSA2 family	ko01522	Endocrine resistance	NA	NA	NA
Gohir.A01G201500	-1.76336	0.0133635	-2.44571	0.000626276	-3.65288	1.35457e-05	IPR000719|IPR001245|IPR001611|IPR011009|IPR013210|IPR032675	Protein kinase domain|Serine-threonine/tyrosine-protein kinase, catalytic domain|Leucine-rich repeat|Protein kinase-like domain superfamily|Leucine-rich repeat-containing N-terminal, plant-type|Leucine-rich repeat domain superfamily	NA	NA	GO:0004672|GO:0005515|GO:0005524|GO:0006468	Molecular Function|Molecular Function|Molecular Function|Biological Process	protein kinase activity|protein binding|ATP binding|protein phosphorylation
Gohir.A01G201600	0.25343	0.204053	1.05324	1.20503e-05	1.23854	6.69316e-07	IPR021627	Mediator complex, subunit Med27	ko01522|ko04919	Endocrine resistance|Thyroid hormone signaling pathway	GO:0016592	Cellular Component	mediator complex
Gohir.A01G201700	-0.694043	0.0156789	-1.13109	0.000164701	-1.41447	8.442e-06	IPR000086|IPR015797|IPR020476|IPR022927	NUDIX hydrolase domain|NUDIX hydrolase-like domain superfamily|NUDIX hydrolase|RNA pyrophosphohydrolase RppH	NA	NA	GO:0016787	Molecular Function	hydrolase activity
Gohir.A01G202000	1.07986	0.0015522	2.00789	1.28857e-06	2.21587	1.01394e-07	IPR004864	Late embryogenesis abundant protein, LEA_2 subgroup	NA	NA	NA	NA	NA
Gohir.A01G202100	-0.0120261	0.991593	4.34769	1.89421e-05	5.34113	7.32367e-07	IPR004864	Late embryogenesis abundant protein, LEA_2 subgroup	NA	NA	NA	NA	NA
Gohir.A01G202800	-0.0823831	0.560928	-0.27079	0.0328345	-0.546701	0.000117814	IPR000608|IPR016135	Ubiquitin-conjugating enzyme E2|Ubiquitin-conjugating enzyme/RWD-like	ko01522|ko04624|ko05131	Endocrine resistance|Toll and Imd signaling pathway|Shigellosis	NA	NA	NA
Gohir.A01G202900	-1.12763	0.0361564	-2.62682	2.03964e-06	-3.76884	1.7889e-08	NA	NA	NA	NA	NA	NA	NA
Gohir.A01G203100	1.87223	0.0711508	5.00811	4.23129e-05	6.64187	1.80682e-06	IPR002347|IPR036291	Short-chain dehydrogenase/reductase SDR|NAD(P)-binding domain superfamily	NA	NA	NA	NA	NA
Gohir.A01G203350	1.63774	0.350455	6.38529	2.36127e-05	8.2856	1.20261e-06	IPR002347|IPR036291	Short-chain dehydrogenase/reductase SDR|NAD(P)-binding domain superfamily	NA	NA	NA	NA	NA
Gohir.A01G203500	3.07462	0.0193883	7.12676	4.07757e-05	8.04762	7.56962e-06	IPR002347|IPR036291	Short-chain dehydrogenase/reductase SDR|NAD(P)-binding domain superfamily	NA	NA	NA	NA	NA
Gohir.A01G203600	-0.602017	0.406357	6.36206	1.72453e-06	7.16865	1.04194e-07	IPR002347|IPR036291	Short-chain dehydrogenase/reductase SDR|NAD(P)-binding domain superfamily	NA	NA	NA	NA	NA
Gohir.A01G203950	0.26473	0.50718	-3.50282	1.73012e-07	-6.62409	5.86625e-10	IPR002347|IPR036291	Short-chain dehydrogenase/reductase SDR|NAD(P)-binding domain superfamily	NA	NA	NA	NA	NA
Gohir.A01G204100	0.581936	0.0459609	1.00118	0.000743709	1.52263	6.97272e-06	IPR002885|IPR011990	Pentatricopeptide repeat|Tetratricopeptide-like helical domain superfamily	NA	NA	GO:0005515	Molecular Function	protein binding
Gohir.A01G204200	-0.257961	0.23331	-0.803182	0.000404139	-1.36	6.26422e-07	IPR008758|IPR029058|IPR042269	Peptidase S28|Alpha/Beta hydrolase fold|Serine carboxypeptidase S28, SKS domain	ko01522|ko04614|ko04974	Endocrine resistance|Renin-angiotensin system|Protein digestion and absorption	GO:0006508|GO:0008236	Biological Process|Molecular Function	proteolysis|serine-type peptidase activity
Gohir.A01G204600	0.344085	0.0679887	0.725754	0.000234925	1.12503	8.67182e-07	IPR002130|IPR024936|IPR029000	Cyclophilin-type peptidyl-prolyl cis-trans isomerase domain|Cyclophilin-type peptidyl-prolyl cis-trans isomerase|Cyclophilin-like domain superfamily	ko01522|ko03040	Endocrine resistance|Spliceosome	GO:0000413|GO:0003755	Biological Process|Molecular Function	protein peptidyl-prolyl isomerization|peptidyl-prolyl cis-trans isomerase activity
Gohir.A01G204700	0.510305	0.000270303	0.621777	8.18141e-06	0.779842	1.80523e-07	IPR001440|IPR011990|IPR013026|IPR019734|IPR029489	Tetratricopeptide repeat 1|Tetratricopeptide-like helical domain superfamily|Tetratricopeptide repeat-containing domain|Tetratricopeptide repeat|O-GlcNAc transferase, C-terminal	ko00514|ko01522|ko04931	Other types of O-glycan biosynthesis|Endocrine resistance|Insulin resistance	GO:0005515	Molecular Function	protein binding
Gohir.A01G204800	1.16657	0.132579	5.67923	8.44754e-07	6.30132	4.25157e-08	IPR003441|IPR036093	NAC domain|NAC domain superfamily	NA	NA	GO:0003677|GO:0006355	Molecular Function|Biological Process	DNA binding|regulation of transcription, DNA-templated
Gohir.A01G205500	0.270685	0.214022	0.587511	0.00454229	0.770653	0.000330537	IPR008278|IPR037143	4'-phosphopantetheinyl transferase domain|4'-phosphopantetheinyl transferase domain superfamily	ko00770	Pantothenate and CoA biosynthesis	GO:0000287|GO:0008897	Molecular Function|Molecular Function	magnesium ion binding|holo-[acyl-carrier-protein] synthase activity
Gohir.A01G206000	3.08218	1.84804e-06	3.22494	2.90158e-07	2.92423	1.33558e-07	NA	NA	NA	NA	NA	NA	NA
Gohir.A01G206100	-0.953051	0.00162777	-1.49514	6.98329e-06	-2.03448	6.72381e-08	IPR004045|IPR036249	Glutathione S-transferase, N-terminal|Thioredoxin-like superfamily	NA	NA	GO:0005515	Molecular Function	protein binding
Gohir.A01G206500	0.840944	0.00033067	0.932299	2.79109e-05	0.955982	9.78345e-06	IPR001680|IPR015943|IPR017986|IPR020472|IPR028608|IPR036322	WD40 repeat|WD40/YVTN repeat-like-containing domain superfamily|WD40-repeat-containing domain|G-protein beta WD-40 repeat|Probable cytosolic iron-sulfur protein assembly protein, CIAO1/Cia1|WD40-repeat-containing domain superfamily	NA	NA	GO:0005515|GO:0016226|GO:0097361	Molecular Function|Biological Process|Cellular Component	protein binding|iron-sulfur cluster assembly|CIA complex
Gohir.A01G206800	-0.770345	0.06694	-1.2955	0.00208336	-1.96327	2.91321e-05	IPR000158|IPR003008|IPR008280|IPR024757|IPR036525|IPR037103	Cell division protein FtsZ|Tubulin/FtsZ, GTPase domain|Tubulin/FtsZ, C-terminal|Cell division protein FtsZ, C-terminal|Tubulin/FtsZ, GTPase domain superfamily|Tubulin/FtsZ, C-terminal domain superfamily	ko01522|ko04112	Endocrine resistance|Cell cycle - Caulobacter	GO:0003924|GO:0005525	Molecular Function|Molecular Function	GTPase activity|GTP binding
Gohir.A01G207100	0.746266	0.00355241	0.84712	0.000469437	1.16517	9.59918e-06	IPR006977	Yip1 domain	ko01522	Endocrine resistance	GO:0016020	Cellular Component	membrane
Gohir.A01G207300	1.98521	4.82297e-06	0.511898	0.0515772	1.25267	4.83463e-05	IPR000058|IPR002653|IPR035896	Zinc finger, AN1-type|Zinc finger, A20-type|AN1-like Zinc finger	NA	NA	GO:0003677|GO:0008270	Molecular Function|Molecular Function	DNA binding|zinc ion binding
Gohir.A01G207600	0.718669	0.00793545	1.0079	0.000229517	1.72934	2.62057e-07	NA	NA	NA	NA	NA	NA	NA
Gohir.A01G207700	0.989253	0.0168158	2.04579	2.04775e-05	2.81729	2.46976e-07	IPR027534|IPR038716	Ribosomal protein L12 family|Ribosomal protein P1/P2, N-terminal domain	ko01522|ko03010	Endocrine resistance|Ribosome	GO:0003735|GO:0005840|GO:0006414	Molecular Function|Cellular Component|Biological Process	structural constituent of ribosome|ribosome|translational elongation
Gohir.A01G207900	-1.39524	0.0032264	-2.01212	4.79573e-05	-3.05318	2.43504e-07	IPR004193|IPR006047|IPR006048|IPR013780|IPR013783|IPR014756|IPR017853|IPR037439	Glycoside hydrolase, family 13, N-terminal|Glycosyl hydrolase, family 13, catalytic domain|Alpha-amylase/branching enzyme, C-terminal all beta|Glycosyl hydrolase, all-beta|Immunoglobulin-like fold|Immunoglobulin E-set|Glycoside hydrolase superfamily|1,4-alpha-glucan-branching enzyme	ko00500|ko01522	Starch and sucrose metabolism|Endocrine resistance	GO:0003824|GO:0003844|GO:0004553|GO:0005975|GO:0005978|GO:0043169	Molecular Function|Molecular Function|Molecular Function|Biological Process|Biological Process|Molecular Function	catalytic activity|1,4-alpha-glucan branching enzyme activity|hydrolase activity, hydrolyzing O-glycosyl compounds|carbohydrate metabolic process|glycogen biosynthetic process|cation binding
Gohir.A01G208000	-0.791369	0.00273099	-1.66176	7.92933e-07	-2.00189	2.28317e-08	IPR007033	RAB6-interacting golgin	NA	NA	NA	NA	NA
Gohir.A01G208301	-0.196658	0.348884	-0.657662	0.00167289	-1.07783	6.74455e-06	NA	NA	NA	NA	NA	NA	NA
Gohir.A01G209000	-0.277837	0.217379	-0.580631	0.0073221	-1.47682	3.60501e-07	IPR008586	Protein of unknown function DUF868, plant	NA	NA	NA	NA	NA
Gohir.A01G209100	0.275644	0.673736	1.98853	0.00214404	2.14137	0.000814034	IPR009438	Phytosulfokine	NA	NA	GO:0005576|GO:0008083|GO:0008283	Cellular Component|Molecular Function|Biological Process	extracellular region|growth factor activity|cell population proliferation
Gohir.A01G209300	1.00348	0.00261505	1.84994	2.79267e-06	2.72548	1.31835e-08	IPR007109|IPR039770	Brix domain|Ribosome biogenesis protein Rpf2	ko01522	Endocrine resistance	GO:0000027|GO:0000470|GO:0019843	Biological Process|Biological Process|Molecular Function	ribosomal large subunit assembly|maturation of LSU-rRNA|rRNA binding
Gohir.A01G209500	0.457695	0.000542301	0.69706	2.03344e-06	0.745959	2.36075e-07	IPR013087|IPR036824|IPR041232	Zinc finger C2H2-type|Nucleoplasmin core domain superfamily|Nucleoplasmin-like domain	NA	NA	NA	NA	NA
Gohir.A01G209600	0.428806	0.160935	0.902389	0.00294756	1.45825	2.03527e-05	IPR000941|IPR020810|IPR020811|IPR029017|IPR036849	Enolase|Enolase, C-terminal TIM barrel domain|Enolase, N-terminal|Enolase-like, N-terminal|Enolase-like, C-terminal domain superfamily	ko00010|ko00680|ko01522|ko03018|ko04066	Glycolysis / Gluconeogenesis|Methane metabolism|Endocrine resistance|RNA degradation|HIF-1 signaling pathway	GO:0000015|GO:0000287|GO:0004634|GO:0006096	Cellular Component|Molecular Function|Molecular Function|Biological Process	phosphopyruvate hydratase complex|magnesium ion binding|phosphopyruvate hydratase activity|glycolytic process
Gohir.A01G209900	-1.41058	0.000279722	-1.88151	3.7125e-06	-2.03145	4.86204e-07	IPR013740|IPR013766|IPR036249|IPR037944	Redoxin|Thioredoxin domain|Thioredoxin-like superfamily|Peroxiredoxin-5-like	NA	NA	GO:0016491	Molecular Function	oxidoreductase activity
Gohir.A01G210100	2.92761	5.06547e-05	2.12074	0.000176915	3.12023	1.87229e-06	IPR029044	Nucleotide-diphospho-sugar transferases	ko01522	Endocrine resistance	NA	NA	NA
Gohir.A01G210200	-0.771821	0.00208068	-1.35343	3.0597e-06	-1.69708	6.49084e-08	IPR007700|IPR021864	Domain of unknown function DUF668|Domain of unknown function DUF3475	NA	NA	GO:0045927	Biological Process	positive regulation of growth
Gohir.A01G210400	0.364849	0.110804	0.537017	0.0133173	1.14395	1.0111e-05	IPR001697|IPR011037|IPR015793|IPR015795|IPR015806|IPR015813|IPR036918|IPR040442	Pyruvate kinase|Pyruvate kinase-like, insert domain superfamily|Pyruvate kinase, barrel|Pyruvate kinase, C-terminal|Pyruvate kinase, insert domain superfamily|Pyruvate/Phosphoenolpyruvate kinase-like domain superfamily|Pyruvate kinase, C-terminal domain superfamily|Pyruvate kinase-like domain superfamily	ko00010|ko00230|ko00620|ko01522|ko04922|ko04930|ko05165|ko05203|ko05230	Glycolysis / Gluconeogenesis|Purine metabolism|Pyruvate metabolism|Endocrine resistance|Glucagon signaling pathway|Type II diabetes mellitus|Human papillomavirus infection|Viral carcinogenesis|Central carbon metabolism in cancer	GO:0000287|GO:0003824|GO:0004743|GO:0006096|GO:0030955	Molecular Function|Molecular Function|Molecular Function|Biological Process|Molecular Function	magnesium ion binding|catalytic activity|pyruvate kinase activity|glycolytic process|potassium ion binding
Gohir.A01G210840	0.0575018	0.752878	-0.518428	0.00197293	-0.965278	1.75566e-06	NA	NA	NA	NA	NA	NA	NA
Gohir.A01G210920	0.722043	0.0123953	1.3374	3.14391e-05	1.67424	1.04888e-06	IPR000988|IPR038630	Ribosomal protein L24e-related|Ribosomal protein L24e/L24 superfamily	ko01522|ko03010	Endocrine resistance|Ribosome	NA	NA	NA
Gohir.A01G210960	0.753051	0.000286451	0.13222	0.38886	0.0650668	0.665705	IPR000719|IPR011009	Protein kinase domain|Protein kinase-like domain superfamily	ko01522	Endocrine resistance	GO:0004672|GO:0005524|GO:0006468	Molecular Function|Molecular Function|Biological Process	protein kinase activity|ATP binding|protein phosphorylation
Gohir.A01G211200	-1.04313	0.00035279	-1.32866	7.46069e-06	-1.81101	7.15405e-08	IPR002885|IPR011990|IPR032867	Pentatricopeptide repeat|Tetratricopeptide-like helical domain superfamily|DYW domain	NA	NA	GO:0005515|GO:0008270	Molecular Function|Molecular Function	protein binding|zinc ion binding
Gohir.A01G211700	-1.24835	0.00172655	-2.0004	6.70654e-06	-2.95595	3.37231e-08	IPR001179	FKBP-type peptidyl-prolyl cis-trans isomerase domain	NA	NA	GO:0003755	Molecular Function	peptidyl-prolyl cis-trans isomerase activity
Gohir.A01G211800	-0.156692	0.435629	-0.865896	6.51829e-05	-0.355778	0.041075	IPR001461|IPR021109|IPR032799|IPR032861|IPR033121	Aspartic peptidase A1 family|Aspartic peptidase domain superfamily|Xylanase inhibitor, C-terminal|Xylanase inhibitor, N-terminal|Peptidase family A1 domain	NA	NA	GO:0004190|GO:0006508	Molecular Function|Biological Process	aspartic-type endopeptidase activity|proteolysis
Gohir.A01G211900	0.650655	0.0240855	1.05524	0.000389727	1.2166	5.79644e-05	NA	NA	NA	NA	NA	NA	NA
Gohir.A01G212200	-0.549351	0.0107043	-0.775561	0.00032266	-0.761884	0.00025529	IPR002498|IPR003409|IPR017163|IPR023610|IPR027483|IPR027484	Phosphatidylinositol-4-phosphate 5-kinase, core|MORN motif|Phosphatidylinositol-4-phosphate 5-kinase, plant|Phosphatidylinositol-4-phosphate 5-kinase|Phosphatidylinositol-4-phosphate 5-kinase, C-terminal|Phosphatidylinositol-4-phosphate 5-kinase, N-terminal	ko00562|ko01522|ko04011|ko04070|ko04072|ko04139|ko04144|ko04666|ko04810|ko05135|ko05231	Inositol phosphate metabolism|Endocrine resistance|MAPK signaling pathway - yeast|Phosphatidylinositol signaling system|Phospholipase D signaling pathway|Mitophagy - yeast|Endocytosis|Fc gamma R-mediated phagocytosis|Regulation of actin cytoskeleton|Yersi	GO:0005524|GO:0016307|GO:0016308|GO:0046488	Molecular Function|Molecular Function|Molecular Function|Biological Process	ATP binding|phosphatidylinositol phosphate kinase activity|1-phosphatidylinositol-4-phosphate 5-kinase activity|phosphatidylinositol metabolic process
Gohir.A01G212400	1.81349	0.00094101	-1.62576	0.000749566	-1.26358	0.00412726	IPR000425|IPR023271|IPR034294	Major intrinsic protein|Aquaporin-like|Aquaporin transporter	ko01522	Endocrine resistance	GO:0015267|GO:0016020|GO:0055085	Molecular Function|Cellular Component|Biological Process	channel activity|membrane|transmembrane transport
Gohir.A01G213100	-1.08221	0.012344	-1.95352	4.41711e-05	-1.95985	2.26933e-05	IPR016174|IPR025067	Di-haem cytochrome, transmembrane|Protein of unknown function DUF4079	NA	NA	GO:0016020|GO:0022904	Cellular Component|Biological Process	membrane|respiratory electron transport chain
Gohir.A01G213200	-0.504931	0.00539953	-0.766307	5.40633e-05	-0.784357	2.33007e-05	IPR013783|IPR014756|IPR032640	Immunoglobulin-like fold|Immunoglobulin E-set|AMP-activated protein kinase, glycogen-binding domain	NA	NA	NA	NA	NA
Gohir.A01G214100	0.471712	0.0348249	0.759693	0.000751854	1.41072	4.64392e-07	IPR002110|IPR020683|IPR036770	Ankyrin repeat|Ankyrin repeat-containing domain|Ankyrin repeat-containing domain superfamily	NA	NA	GO:0005515	Molecular Function	protein binding
Gohir.A01G214600	-0.218033	0.0811499	-0.523955	0.000121421	-0.915107	8.37029e-08	IPR001005|IPR009057|IPR017930	SANT/Myb domain|Homeobox-like domain superfamily|Myb domain	NA	NA	GO:0003677	Molecular Function	DNA binding
Gohir.A01G216200	0.671526	0.00918886	1.09559	6.12061e-05	1.56275	4.78044e-07	IPR006779	DNA binding protein S1FA	NA	NA	GO:0003677|GO:0005634|GO:0006355	Molecular Function|Cellular Component|Biological Process	DNA binding|nucleus|regulation of transcription, DNA-templated
Gohir.A01G216400	-0.0451461	0.924186	-1.22368	0.00251917	-2.26218	4.88368e-06	NA	NA	NA	NA	NA	NA	NA
Gohir.A01G216500	0.419813	0.0367029	0.821459	0.000139197	1.20205	9.18035e-07	IPR000795|IPR004160|IPR004161|IPR004539|IPR009000|IPR009001|IPR027417	Transcription factor, GTP-binding domain|Translation elongation factor EFTu/EF1A, C-terminal|Translation elongation factor EFTu-like, domain 2|Translation elongation factor EF1A, eukaryotic/archaeal|Translation protein, beta-barrel domain superfamily|Translation elongation factor EF1A/initiation factor IF2gamma, C-terminal|P-loop containing nucleoside triphosphate hydrolase	ko01522|ko03013|ko05134|ko05140	Endocrine resistance|RNA transport|Legionellosis|Leishmaniasis	GO:0003746|GO:0003924|GO:0005525|GO:0006414	Molecular Function|Molecular Function|Molecular Function|Biological Process	translation elongation factor activity|GTPase activity|GTP binding|translational elongation
Gohir.A01G216600	-0.0645887	0.869364	-1.51961	0.000110082	-2.23432	8.87614e-07	IPR000048	IQ motif, EF-hand binding site	NA	NA	GO:0005515	Molecular Function	protein binding
Gohir.A01G216700	0.163738	0.488481	0.487246	0.0234724	1.23833	4.03243e-06	IPR001623|IPR036869	DnaJ domain|Chaperone J-domain superfamily	ko01522	Endocrine resistance	NA	NA	NA
Gohir.A01G216900	-0.284826	0.352242	-0.880673	0.00341517	-1.26525	9.04637e-05	IPR000863|IPR027417	Sulfotransferase domain|P-loop containing nucleoside triphosphate hydrolase	NA	NA	GO:0008146	Molecular Function	sulfotransferase activity
Gohir.A01G217000	0.4179	0.193217	-0.207176	0.48993	-1.18351	0.000376384	IPR029688	Interactor of constitutive active ROPs	NA	NA	NA	NA	NA
Gohir.A01G217100	0.553682	0.0219377	1.27718	9.7477e-06	2.00706	2.08054e-08	IPR005680|IPR006032|IPR012340	Ribosomal protein S23, eukaryotic/archaeal|Ribosomal protein S12/S23|Nucleic acid-binding, OB-fold	ko01522|ko03010	Endocrine resistance|Ribosome	GO:0003735|GO:0005840|GO:0006412|GO:0015935	Molecular Function|Cellular Component|Biological Process|Cellular Component	structural constituent of ribosome|ribosome|translation|small ribosomal subunit
Gohir.A01G217800	0.319036	0.138621	0.785086	0.000488007	0.983458	3.01262e-05	IPR002136|IPR023574|IPR025755	Ribosomal protein L4/L1e|Ribosomal protein L4 domain superfamily|60S ribosomal protein L4, C-terminal domain	NA	NA	GO:0003735|GO:0005840|GO:0006412	Molecular Function|Cellular Component|Biological Process	structural constituent of ribosome|ribosome|translation
Gohir.A01G218000	0.367301	0.0240509	0.581108	0.00045555	0.756544	1.69345e-05	IPR000719|IPR001245|IPR011009	Protein kinase domain|Serine-threonine/tyrosine-protein kinase, catalytic domain|Protein kinase-like domain superfamily	NA	NA	GO:0004672|GO:0005524|GO:0006468	Molecular Function|Molecular Function|Biological Process	protein kinase activity|ATP binding|protein phosphorylation
Gohir.A01G218050	-0.193728	0.591102	-0.901669	0.00789007	-1.38087	0.000184965	IPR000195|IPR035969	Rab-GTPase-TBC domain|Rab-GTPase-TBC domain superfamily	NA	NA	NA	NA	NA
Gohir.A01G218100	-0.902728	0.00094101	-1.27122	8.82097e-06	-1.66694	1.30932e-07	IPR005496|IPR022369	Integral membrane protein TerC|Integral membrane protein TerC, riboswitch-linked	NA	NA	GO:0016021	Cellular Component	integral component of membrane
Gohir.A01G219300	-0.163831	0.545099	0.92344	0.000726729	0.859208	0.00098035	IPR022212|IPR025486|IPR032795	Domain of unknown function DUF3741|Domain of unknown function DUF4378|DUF3741-associated sequence motif	NA	NA	NA	NA	NA
Gohir.A01G219600	0.967325	0.00489553	1.20035	0.000344346	1.40709	4.10912e-05	IPR000558|IPR007125|IPR009072	Histone H2B|Histone H2A/H2B/H3|Histone-fold	ko01522|ko05034|ko05203|ko05322	Endocrine resistance|Alcoholism|Viral carcinogenesis|Systemic lupus erythematosus	GO:0000786|GO:0003677|GO:0046982	Cellular Component|Molecular Function|Molecular Function	nucleosome|DNA binding|protein heterodimerization activity
Gohir.A01G219800	-0.284806	0.0447787	-0.240717	0.062641	-0.705939	8.84434e-06	IPR002119|IPR007125|IPR009072|IPR032454	Histone H2A|Histone H2A/H2B/H3|Histone-fold|Histone H2A, C-terminal domain	ko01522|ko04217|ko05034|ko05322	Endocrine resistance|Necroptosis|Alcoholism|Systemic lupus erythematosus	GO:0000786|GO:0003677|GO:0046982	Cellular Component|Molecular Function|Molecular Function	nucleosome|DNA binding|protein heterodimerization activity
Gohir.A01G220000	0.237785	0.517491	1.22552	0.000892066	1.47652	0.000103479	IPR000504|IPR012677|IPR035979	RNA recognition motif domain|Nucleotide-binding alpha-beta plait domain superfamily|RNA-binding domain superfamily	NA	NA	GO:0003676	Molecular Function	nucleic acid binding
Gohir.A01G220100	-0.184301	0.118102	-0.364219	0.00199434	-0.460488	0.000162894	IPR011011|IPR013083|IPR016181|IPR019787|IPR032308	Zinc finger, FYVE/PHD-type|Zinc finger, RING/FYVE/PHD-type|Acyl-CoA N-acyltransferase|Zinc finger, PHD-finger|Jas TPL-binding domain	NA	NA	NA	NA	NA
Gohir.A01G220300	0.960541	2.935e-06	1.29046	3.26875e-08	1.47175	1.98632e-09	IPR002108|IPR017904|IPR029006	Actin-depolymerising factor homology domain|ADF/Cofilin|ADF-H/Gelsolin-like domain superfamily	ko01522|ko04360|ko04666|ko04810|ko05133|ko05170	Endocrine resistance|Axon guidance|Fc gamma R-mediated phagocytosis|Regulation of actin cytoskeleton|Pertussis|Human immunodeficiency virus 1 infection	GO:0003779|GO:0015629|GO:0030042	Molecular Function|Cellular Component|Biological Process	actin binding|actin cytoskeleton|actin filament depolymerization
Gohir.A01G220500	0.863814	0.00129569	0.823249	0.000634768	0.87706	0.000236826	IPR001164|IPR037278|IPR038508	Arf GTPase activating protein|ARFGAP/RecO-like zinc finger|ArfGAP domain superfamily	ko01522|ko04144	Endocrine resistance|Endocytosis	GO:0005096	Molecular Function	GTPase activator activity
Gohir.A01G220600	-0.878828	0.000510601	-1.90805	6.89671e-08	-2.23684	3.18777e-09	IPR006153|IPR038770	Cation/H+ exchanger|Sodium/solute symporter superfamily	NA	NA	GO:0006812|GO:0015299|GO:0016021|GO:0055085	Biological Process|Molecular Function|Cellular Component|Biological Process	cation transport|solute:proton antiporter activity|integral component of membrane|transmembrane transport
Gohir.A01G220700	-0.153866	0.519654	0.0974619	0.668906	-1.00677	8.14851e-05	IPR001951|IPR009072|IPR035425	Histone H4|Histone-fold|CENP-T/Histone H4, histone fold	ko01522|ko05034|ko05203|ko05322	Endocrine resistance|Alcoholism|Viral carcinogenesis|Systemic lupus erythematosus	GO:0003677|GO:0046982	Molecular Function|Molecular Function	DNA binding|protein heterodimerization activity
Gohir.A01G221000	-0.0165294	0.95961	1.29046	2.95113e-05	1.91103	1.3422e-07	IPR013886|IPR021625	PI31 proteasome regulator, C-terminal|PI31 proteasome regulator, N-terminal	ko01522|ko03050	Endocrine resistance|Proteasome	NA	NA	NA
Gohir.A01G221701	-0.245546	0.510376	-0.0166621	0.962403	1.22379	0.000664955	IPR000719|IPR001220|IPR011009|IPR013320	Protein kinase domain|Legume lectin domain|Protein kinase-like domain superfamily|Concanavalin A-like lectin/glucanase domain superfamily	NA	NA	GO:0004672|GO:0005524|GO:0006468|GO:0030246	Molecular Function|Molecular Function|Biological Process|Molecular Function	protein kinase activity|ATP binding|protein phosphorylation|carbohydrate binding
Gohir.A01G221776	-0.0853331	0.477128	0.284178	0.0107811	0.419005	0.00036955	IPR038795	Mediator of RNA polymerase II transcription subunit 8, plant	NA	NA	GO:0016592	Cellular Component	mediator complex
Gohir.A01G222000	-0.436841	0.18469	-0.830023	0.00920846	-1.86085	3.27673e-06	IPR006439|IPR010237|IPR036412	HAD hydrolase, subfamily IA|Pyrimidine 5-nucleotidase|HAD-like superfamily	ko01522	Endocrine resistance	GO:0016787	Molecular Function	hydrolase activity
Gohir.A01G222200	0.125147	0.559521	1.1801	5.71789e-06	1.38383	2.68277e-07	IPR000719|IPR001245|IPR011009	Protein kinase domain|Serine-threonine/tyrosine-protein kinase, catalytic domain|Protein kinase-like domain superfamily	NA	NA	GO:0004672|GO:0005524|GO:0006468	Molecular Function|Molecular Function|Biological Process	protein kinase activity|ATP binding|protein phosphorylation
Gohir.A01G222300	-0.0548174	0.710356	0.186786	0.136815	0.48882	0.000411337	IPR003126|IPR036390|IPR039164	Zinc finger, UBR-type|Winged helix DNA-binding domain superfamily|E3 ubiquitin-protein ligase UBR1-like	NA	NA	GO:0008270|GO:0061630|GO:0071596	Molecular Function|Molecular Function|Biological Process	zinc ion binding|ubiquitin protein ligase activity|ubiquitin-dependent protein catabolic process via the N-end rule pathway
Gohir.A01G222400	-1.13386	0.0183617	-1.48399	0.00161505	-2.42942	9.0272e-06	IPR000347	Metallothionein, family 15, plant	NA	NA	GO:0046872	Molecular Function	metal ion binding
Gohir.A01G222500	-0.503138	0.0655192	-0.739959	0.00510764	-0.934106	0.000605961	IPR004963	Pectinacetylesterase/NOTUM	ko04310	Wnt signaling pathway	GO:0016787	Molecular Function	hydrolase activity
Gohir.A01G222900	-0.122865	0.65503	-0.541156	0.0272124	-1.10311	7.29905e-05	NA	NA	NA	NA	NA	NA	NA
Gohir.A01G223100	-0.439932	0.00824902	-0.535726	0.000842699	-0.520289	0.000781443	NA	NA	NA	NA	NA	NA	NA
Gohir.A01G223300	1.58208	0.0211194	1.92378	0.00341654	2.45474	0.000353419	IPR013126|IPR029047|IPR029048|IPR043129	Heat shock protein 70 family|Heat shock protein 70kD, peptide-binding domain superfamily|Heat shock protein 70kD, C-terminal domain superfamily|ATPase, nucleotide binding domain	ko01522|ko03040|ko04010|ko04141|ko04144|ko04213|ko04612|ko04915|ko05134|ko05145|ko05162	Endocrine resistance|Spliceosome|MAPK signaling pathway|Protein processing in endoplasmic reticulum|Endocytosis|Longevity regulating pathway - multiple species|Antigen processing and presentation|Estrogen signaling pathway|Legionellosis|Toxoplasmosis|Meas	NA	NA	NA
Gohir.A01G224100	2.24721	0.0220428	5.23045	1.6302e-05	7.58366	2.33011e-07	IPR009489	PAR1	NA	NA	NA	NA	NA
Gohir.A01G224400	0.812515	0.0753963	1.83312	0.00021194	2.62298	2.75293e-06	IPR001780|IPR009000|IPR038661	Ribosomal protein L35A|Translation protein, beta-barrel domain superfamily|Ribosomal protein L35A superfamily	ko01522|ko03010	Endocrine resistance|Ribosome	GO:0003735|GO:0005840|GO:0006412	Molecular Function|Cellular Component|Biological Process	structural constituent of ribosome|ribosome|translation
Gohir.A01G224700	-0.408723	0.0175639	-0.634003	0.000307196	-0.45004	0.00424059	IPR006823|IPR031329|IPR031331|IPR038445	Neutral/alkaline nonlysosomal ceramidase|Neutral/alkaline non-lysosomal ceramidase, N-terminal|Neutral/alkaline non-lysosomal ceramidase, C-terminal|Neutral ceramidase, C-terminal domain superfamily	ko00600|ko04071	Sphingolipid metabolism|Sphingolipid signaling pathway	GO:0017040|GO:0046514	Molecular Function|Biological Process	N-acylsphingosine amidohydrolase activity|ceramide catabolic process
Gohir.A01G224900	0.317574	0.024572	0.510351	0.000392387	0.748864	3.26219e-06	IPR006155|IPR033865	Josephin domain|Machado-Joseph disease protein	ko01522|ko04141|ko05017	Endocrine resistance|Protein processing in endoplasmic reticulum|Spinocerebellar ataxia	GO:0004843|GO:0016579	Molecular Function|Biological Process	thiol-dependent ubiquitin-specific protease activity|protein deubiquitination
Gohir.A01G225000	-0.380918	0.0267981	-0.647598	0.000283766	-0.693862	9.03608e-05	IPR003323|IPR038765|IPR039138	OTU domain|Papain-like cysteine peptidase superfamily|Ubiquitin thioesterase OTU1/2/3	NA	NA	GO:0004843|GO:0016579|GO:0030433|GO:0101005	Molecular Function|Biological Process|Biological Process|Molecular Function	thiol-dependent ubiquitin-specific protease activity|protein deubiquitination|ubiquitin-dependent ERAD pathway|ubiquitinyl hydrolase activity
Gohir.A01G225100	0.418195	0.0446965	0.505927	0.010262	0.7072	0.000587349	IPR000340|IPR000387|IPR001339|IPR012310|IPR012340|IPR013846|IPR017074|IPR029021	Dual specificity phosphatase, catalytic domain|Tyrosine specific protein phosphatases domain|mRNA capping enzyme, catalytic domain|DNA ligase, ATP-dependent, central|Nucleic acid-binding, OB-fold|mRNA capping enzyme, C-terminal|mRNA capping enzyme, bifunctional|Protein-tyrosine phosphatase-like	NA	NA	GO:0003910|GO:0004484|GO:0004651|GO:0005524|GO:0006281|GO:0006310|GO:0006370|GO:0008138|GO:0016311|GO:0016791|GO:0042025	Molecular Function|Molecular Function|Molecular Function|Molecular Function|Biological Process|Biological Process|Biological Process|Molecular Function|Biological Process|Molecular Function|Cellular Component	DNA ligase (ATP) activity|mRNA guanylyltransferase activity|polynucleotide 5'-phosphatase activity|ATP binding|DNA repair|DNA recombination|7-methylguanosine mRNA capping|protein tyrosine/serine/threonine phosphatase activity|dephosphorylation|phosphatase
Gohir.A01G225500	-0.701531	0.0140836	-1.39836	1.90383e-05	-2.4787	1.41532e-08	NA	NA	NA	NA	NA	NA	NA
Gohir.A01G225700	-0.767939	0.0106637	-1.51247	1.27741e-05	-2.47192	1.95078e-08	IPR001005|IPR006447|IPR009057|IPR017884|IPR017930|IPR043363	SANT/Myb domain|Myb domain, plants|Homeobox-like domain superfamily|SANT domain|Myb domain|Transcription factor DIVARICATA-like	NA	NA	GO:0003677	Molecular Function	DNA binding
Gohir.A01G225800	-1.44652	3.13117e-06	-1.17601	4.92424e-06	-1.46474	1.1947e-07	IPR028098	Glycosyltransferase subfamily 4-like, N-terminal domain	ko00561|ko01522	Glycerolipid metabolism|Endocrine resistance	NA	NA	NA
Gohir.A01G226000	-0.13751	0.563778	-0.313639	0.140081	-0.769972	0.00081818	IPR007018|IPR038566	Mediator complex, subunit Med6|Med6 core domain superfamily	ko01522	Endocrine resistance	GO:0003712|GO:0006357|GO:0016592	Molecular Function|Biological Process|Cellular Component	transcription coregulator activity|regulation of transcription by RNA polymerase II|mediator complex
Gohir.A01G226100	0.476441	0.02701	1.09253	1.48383e-05	1.57158	7.80219e-08	IPR000555|IPR024969|IPR037518	JAB1/MPN/MOV34 metalloenzyme domain|Rpn11/EIF3F, C-terminal|MPN domain	ko01522|ko03050|ko05012|ko05169	Endocrine resistance|Proteasome|Parkinson disease|Epstein-Barr virus infection	GO:0005515	Molecular Function	protein binding
Gohir.A01G226400	-0.955246	0.00098292	-1.4249	5.63144e-06	-2.02203	3.36354e-08	IPR030826	30S ribosomal protein	ko01522	Endocrine resistance	GO:0005840	Cellular Component	ribosome
Gohir.A01G226460	0.0010887	1	1.06483	0.000833881	1.15098	0.000248944	IPR001611|IPR032675	Leucine-rich repeat|Leucine-rich repeat domain superfamily	NA	NA	GO:0005515	Molecular Function	protein binding
Gohir.A01G226580	-0.566651	0.0118906	-1.18954	7.94571e-06	-1.33853	7.10245e-07	IPR001494|IPR016024	Importin-beta, N-terminal domain|Armadillo-type fold	NA	NA	GO:0006886|GO:0008536	Biological Process|Molecular Function	intracellular protein transport|Ran GTPase binding
Gohir.A01G227200	0.062746	0.655272	0.15716	0.193599	0.453014	0.000593969	IPR011989|IPR022075|IPR032460	Armadillo-like helical|Symplekin C-terminal|Symplekin/Pta1, N-terminal	ko01522|ko03015|ko04530	Endocrine resistance|mRNA surveillance pathway|Tight junction	NA	NA	NA
Gohir.A01G227300	-0.256074	0.0744459	-0.884898	2.45845e-06	-0.994454	1.70849e-07	IPR001852|IPR011060|IPR013785|IPR033755	Pyridoxal 5'-phosphate synthase subunit PdxS/SNZ|Ribulose-phosphate binding barrel|Aldolase-type TIM barrel|PdxS/SNZ N-terminal domain	ko00750	Vitamin B6 metabolism	GO:0003824|GO:0042819|GO:0042823	Molecular Function|Biological Process|Biological Process	catalytic activity|vitamin B6 biosynthetic process|pyridoxal phosphate biosynthetic process
Gohir.A01G227501	-0.635758	0.399867	-2.80259	0.000611427	-4.67616	3.61709e-06	IPR004713|IPR004798|IPR004837	Calcium/proton exchanger|Calcium/proton exchanger CAX|Sodium/calcium exchanger membrane region	ko01522	Endocrine resistance	GO:0006812|GO:0006816|GO:0008324|GO:0015369|GO:0016021|GO:0055085	Biological Process|Biological Process|Molecular Function|Molecular Function|Cellular Component|Biological Process	cation transport|calcium ion transport|cation transmembrane transporter activity|calcium:proton antiporter activity|integral component of membrane|transmembrane transport
Gohir.A01G227600	-0.875638	0.0620526	-1.83668	0.000308641	-2.85586	2.11024e-06	IPR002067|IPR018108|IPR023395	Mitochondrial carrier protein|Mitochondrial substrate/solute carrier|Mitochondrial carrier domain superfamily	ko01522	Endocrine resistance	GO:0005347|GO:0055085	Molecular Function|Biological Process	ATP transmembrane transporter activity|transmembrane transport
Gohir.A01G227700	0.664384	0.00204276	0.661547	0.000799739	0.827463	5.67206e-05	IPR009071|IPR036910	High mobility group box domain|High mobility group box domain superfamily	NA	NA	NA	NA	NA
Gohir.A01G227800	-1.0229	0.0114527	-0.947465	0.00995754	-2.13859	3.73545e-06	IPR001344|IPR022796|IPR023329	Chlorophyll A-B binding protein, plant|Chlorophyll A-B binding protein|Chlorophyll a/b binding domain superfamily	ko00196|ko01522	Photosynthesis - antenna proteins|Endocrine resistance	GO:0009765|GO:0016020	Biological Process|Cellular Component	photosynthesis, light harvesting|membrane
Gohir.A01G228200	-1.48321	0.0580401	2.81999	0.00045573	4.78865	9.63162e-07	IPR001611|IPR013210|IPR032675	Leucine-rich repeat|Leucine-rich repeat-containing N-terminal, plant-type|Leucine-rich repeat domain superfamily	NA	NA	GO:0005515	Molecular Function	protein binding
Gohir.A01G228400	0.222871	0.321209	0.844779	0.000335353	1.56401	1.60466e-07	IPR004329|IPR036127	CcmE/CycJ protein|CcmE-like superfamily	NA	NA	GO:0005886|GO:0017003|GO:0017004|GO:0020037	Cellular Component|Biological Process|Biological Process|Molecular Function	plasma membrane|protein-heme linkage|cytochrome complex assembly|heme binding
Gohir.A01G228500	0.354266	0.016607	0.453972	0.00144963	0.711474	9.09896e-06	IPR000626|IPR003103|IPR029071|IPR036533|IPR039773	Ubiquitin-like domain|BAG domain|Ubiquitin-like domain superfamily|BAG domain superfamily|Molecular chaperone regulator BAG	NA	NA	GO:0005515|GO:0051087	Molecular Function|Molecular Function	protein binding|chaperone binding
Gohir.A01G228600	2.25053	0.00136008	4.7411	7.69986e-07	5.48393	3.45389e-08	IPR001905|IPR002229|IPR024041|IPR029020	Ammonium transporter|Blood group Rhesus C/E/D polypeptide|Ammonium transporter AmtB-like domain|Ammonium/urea transporter	ko01522	Endocrine resistance	GO:0005887|GO:0008519|GO:0015696|GO:0016020|GO:0072488	Cellular Component|Molecular Function|Biological Process|Cellular Component|Biological Process	integral component of plasma membrane|ammonium transmembrane transporter activity|ammonium transport|membrane|ammonium transmembrane transport
Gohir.A01G228800	0.415917	0.148419	-0.933025	0.00153506	-1.06022	0.000349495	IPR001005|IPR006447|IPR009057|IPR017930	SANT/Myb domain|Myb domain, plants|Homeobox-like domain superfamily|Myb domain	NA	NA	GO:0003677	Molecular Function	DNA binding
Gohir.A01G229200	-0.657618	0.0625061	-0.90165	0.0068242	-1.1552	0.000820872	IPR025640|IPR037471	GYF domain 2|Protein TIC56	NA	NA	NA	NA	NA
Gohir.A01G229300	0.629235	0.090911	1.66907	7.44349e-05	2.16792	2.12727e-06	IPR000876|IPR002942|IPR005824|IPR013843|IPR013845|IPR014722|IPR032277|IPR038237	Ribosomal protein S4e|RNA-binding S4 domain|KOW|Ribosomal protein S4e, N-terminal|Ribosomal protein S4e, central region|Ribosomal protein L2, domain 2|40S ribosomal protein S4, C-terminal domain|Ribosomal protein S4e, central domain superfamily	ko01522|ko03010	Endocrine resistance|Ribosome	GO:0003723|GO:0003735|GO:0005840|GO:0006412	Molecular Function|Molecular Function|Cellular Component|Biological Process	RNA binding|structural constituent of ribosome|ribosome|translation
Gohir.A01G229700	-0.65377	0.0153591	-1.8439	6.48918e-07	-2.20731	2.19596e-08	IPR002528	Multi antimicrobial extrusion protein	NA	NA	GO:0015297|GO:0016020|GO:0042910|GO:0055085	Molecular Function|Cellular Component|Molecular Function|Biological Process	antiporter activity|membrane|xenobiotic transmembrane transporter activity|transmembrane transport
Gohir.A01G230000	-0.489275	0.00371601	-0.842395	8.26916e-06	-1.12238	9.10185e-08	IPR001398|IPR014347	Macrophage migration inhibitory factor|Tautomerase/MIF superfamily	ko00350|ko00360|ko01522	Tyrosine metabolism|Phenylalanine metabolism|Endocrine resistance	NA	NA	NA
Gohir.A01G230300	-0.847135	0.000566446	0.0516169	0.790226	0.238565	0.182195	IPR003124|IPR028288	WH2 domain|SCAR/WAVE family	NA	NA	GO:0003779|GO:0005856|GO:0030036	Molecular Function|Cellular Component|Biological Process	actin binding|cytoskeleton|actin cytoskeleton organization
Gohir.A01G230500	-0.623091	0.505268	3.53354	1.12521e-05	6.63368	1.39161e-08	IPR002347|IPR036291	Short-chain dehydrogenase/reductase SDR|NAD(P)-binding domain superfamily	NA	NA	NA	NA	NA
Gohir.A01G230700	-0.498087	0.0261854	-0.459674	0.025005	-0.923277	7.25747e-05	IPR002885|IPR011990	Pentatricopeptide repeat|Tetratricopeptide-like helical domain superfamily	NA	NA	GO:0005515	Molecular Function	protein binding
Gohir.A01G230900	0.0641727	0.735737	-0.422368	0.0117343	-0.979675	2.61097e-06	IPR012881	Protein of unknown function DUF1685	NA	NA	NA	NA	NA
Gohir.A01G231700	0.478222	0.0368958	0.819234	0.00049552	1.14978	8.16484e-06	IPR000806|IPR018203|IPR036188	Rab GDI protein|GDP dissociation inhibitor|FAD/NAD(P)-binding domain superfamily	ko01522	Endocrine resistance	GO:0005092|GO:0005093|GO:0007264|GO:0015031	Molecular Function|Molecular Function|Biological Process|Biological Process	GDP-dissociation inhibitor activity|Rab GDP-dissociation inhibitor activity|small GTPase mediated signal transduction|protein transport
Gohir.A01G231880	-0.309339	0.132867	-0.720814	0.000686661	-1.34572	3.83843e-07	NA	NA	NA	NA	NA	NA	NA
Gohir.A01G231900	0.00506845	0.985592	-0.560026	0.00409525	-0.749035	0.000233632	IPR002885|IPR011990	Pentatricopeptide repeat|Tetratricopeptide-like helical domain superfamily	NA	NA	GO:0005515	Molecular Function	protein binding
Gohir.A02G000050	-0.0919855	0.520015	-0.606145	7.96362e-05	-0.643442	2.27527e-05	NA	NA	NA	NA	NA	NA	NA
Gohir.A02G000100	-0.0714145	0.725381	-0.363784	0.0373704	-0.701908	0.00026667	NA	NA	NA	NA	NA	NA	NA
Gohir.A02G000400	0.298928	0.0513033	0.411157	0.00536603	0.529772	0.000495878	NA	NA	NA	NA	NA	NA	NA
Gohir.A02G000800	-1.14423	0.00487568	-1.99606	1.43543e-05	-3.5538	1.50604e-08	NA	NA	NA	NA	NA	NA	NA
Gohir.A02G000900	-0.181772	0.376237	-0.396771	0.0357626	-0.76856	0.000224787	NA	NA	ko01522	Endocrine resistance	NA	NA	NA
Gohir.A02G001200	-0.429496	0.0283231	-0.554063	0.00337329	-0.838536	4.8089e-05	NA	NA	NA	NA	NA	NA	NA
Gohir.A02G001400	1.19346	0.016515	2.21811	6.44518e-05	2.8772	2.07542e-06	NA	NA	NA	NA	NA	NA	NA
Gohir.A02G001500	-0.683816	0.00457313	-1.50499	1.01141e-06	-1.14713	6.3582e-06	NA	NA	ko01522	Endocrine resistance	NA	NA	NA
Gohir.A02G001700	0.161937	0.590736	0.950701	0.0012783	2.04588	2.00973e-07	NA	NA	NA	NA	NA	NA	NA
Gohir.A02G001800	-0.126331	0.505848	-0.549952	0.00265414	-0.623776	0.00067289	NA	NA	NA	NA	NA	NA	NA
Gohir.A02G002600	-1.53116	0.000216779	-2.08971	2.30589e-06	-3.19343	9.08244e-09	NA	NA	NA	NA	NA	NA	NA
Gohir.A02G002700	-0.332811	0.0177187	-0.95322	6.52913e-07	-1.06526	3.85521e-08	NA	NA	NA	NA	NA	NA	NA
Gohir.A02G003000	1.05192	0.261407	4.27537	2.6399e-05	5.74616	6.02819e-07	NA	NA	NA	NA	NA	NA	NA
Gohir.A02G003500	0.516383	0.232506	0.161598	0.689295	1.46388	0.00059153	NA	NA	NA	NA	NA	NA	NA
Gohir.A02G004100	0.20661	0.267749	0.621645	0.00104448	0.731619	0.000151091	NA	NA	NA	NA	NA	NA	NA
Gohir.A02G004200	-3.05821	6.57633e-05	-2.24364	0.000204888	-2.43386	5.17058e-05	NA	NA	NA	NA	NA	NA	NA
Gohir.A02G004600	1.17639	0.00121247	0.879244	0.00418315	1.50266	1.83871e-05	NA	NA	ko01522|ko04068|ko04140|ko04150|ko04151|ko04152|ko04211|ko04213|ko04361|ko04371|ko04530|ko04710|ko04714|ko04910|ko04920|ko04921|ko04922|ko04931|ko04932|ko05410|ko05418	Endocrine resistance|FoxO signaling pathway|Autophagy - animal|mTOR signaling pathway|PI3K-Akt signaling pathway|AMPK signaling pathway|Longevity regulating pathway|Longevity regulating pathway - multiple species|Axon regeneration|Apelin signaling pathway	NA	NA	NA
Gohir.A02G004700	0.798928	0.00859226	1.82068	2.27896e-06	2.00121	2.0352e-07	NA	NA	ko01522|ko03010	Endocrine resistance|Ribosome	NA	NA	NA
Gohir.A02G005300	3.24698	3.72205e-06	3.29691	7.78257e-07	2.41989	5.16915e-06	NA	NA	ko00250|ko00260|ko00270|ko00280|ko01522	Alanine, aspartate and glutamate metabolism|Glycine, serine and threonine metabolism|Cysteine and methionine metabolism|Valine, leucine and isoleucine degradation|Endocrine resistance	NA	NA	NA
Gohir.A02G005500	0.119008	0.63367	0.569727	0.0115004	0.942086	0.00013282	NA	NA	NA	NA	NA	NA	NA
Gohir.A02G006200	-0.342628	0.215793	0.908834	0.00015751	1.44388	4.05474e-07	NA	NA	NA	NA	NA	NA	NA
Gohir.A02G006800	0.524323	0.0271157	1.37102	4.15482e-06	1.85012	4.06675e-08	NA	NA	NA	NA	NA	NA	NA
Gohir.A02G007000	-0.639228	0.0238564	-0.622206	0.0167933	-1.08359	0.000156383	NA	NA	NA	NA	NA	NA	NA
Gohir.A02G007100	-0.744866	0.00762325	-1.3772	1.45434e-05	-2.17956	3.11495e-08	NA	NA	ko01522	Endocrine resistance	NA	NA	NA
Gohir.A02G007200	0.341621	0.00669096	0.473103	0.00018666	0.331133	0.00313514	NA	NA	NA	NA	NA	NA	NA
Gohir.A02G007300	0.516636	0.166621	1.3966	0.000441217	0.879773	0.0111536	NA	NA	NA	NA	NA	NA	NA
Gohir.A02G007500	-1.58981	0.00392213	-1.46471	0.00300548	-2.51011	1.45814e-05	NA	NA	NA	NA	NA	NA	NA
Gohir.A02G007700	0.191347	0.315832	0.458458	0.0112406	0.616453	0.000932695	NA	NA	ko01522	Endocrine resistance	NA	NA	NA
Gohir.A02G008400	0.317393	0.0656479	0.609461	0.000616186	0.918763	4.3664e-06	NA	NA	ko01522|ko03010	Endocrine resistance|Ribosome	NA	NA	NA
Gohir.A02G008780	0.157538	0.544249	0.472994	0.0408989	1.05108	7.48814e-05	NA	NA	NA	NA	NA	NA	NA
Gohir.A02G009000	-0.781495	0.0012141	-0.727099	0.000780328	-1.24726	1.35252e-06	NA	NA	NA	NA	NA	NA	NA
Gohir.A02G009100	0.155424	0.37394	0.384435	0.0183329	0.598469	0.000524202	NA	NA	ko01522|ko04016|ko04075|ko04626	Endocrine resistance|MAPK signaling pathway - plant|Plant hormone signal transduction|Plant-pathogen interaction	NA	NA	NA
Gohir.A02G009116	-0.99638	0.0212515	-1.87775	8.07522e-05	-3.06806	1.96426e-07	NA	NA	NA	NA	NA	NA	NA
Gohir.A02G009132	0.335345	0.0722048	-0.69302	0.00034741	-0.772562	7.86949e-05	NA	NA	NA	NA	NA	NA	NA
Gohir.A02G009500	5.92567	4.31618e-05	6.1329	4.61316e-06	7.05485	4.48865e-07	NA	NA	NA	NA	NA	NA	NA
Gohir.A02G009700	-0.173148	0.58815	-0.871434	0.00448962	-1.943	1.11197e-06	NA	NA	NA	NA	NA	NA	NA
Gohir.A02G009800	0.855512	0.00371447	1.63983	3.08626e-06	1.88039	1.80722e-07	NA	NA	NA	NA	NA	NA	NA
Gohir.A02G009975	-0.067938	0.67457	0.295251	0.0361689	0.60396	0.000129199	NA	NA	ko01522	Endocrine resistance	NA	NA	NA
Gohir.A02G010300	1.07106	0.00617792	1.09	0.00252201	1.93072	6.02548e-06	NA	NA	ko00010|ko00260|ko00680	Glycolysis / Gluconeogenesis|Glycine, serine and threonine metabolism|Methane metabolism	NA	NA	NA
Gohir.A02G010800	0.758528	0.00790412	1.2066	6.3591e-05	1.04507	0.000176819	NA	NA	NA	NA	NA	NA	NA
Gohir.A02G010900	0.525585	0.00344362	1.07484	1.37267e-06	1.39424	1.76485e-08	NA	NA	ko01522|ko03010	Endocrine resistance|Ribosome	NA	NA	NA
Gohir.A02G010903	-1.51548	0.00287501	1.10528	0.00978538	2.0738	2.87151e-05	NA	NA	NA	NA	NA	NA	NA
Gohir.A02G010904	-0.470914	0.0905233	1.21128	9.19646e-05	2.17897	5.34216e-08	NA	NA	NA	NA	NA	NA	NA
Gohir.A02G011100	-0.0122612	0.954608	-0.274213	0.0946578	-0.607715	0.000628567	NA	NA	NA	NA	NA	NA	NA
Gohir.A02G011200	0.434512	0.0976422	1.31844	2.22232e-05	2.19634	2.83849e-08	NA	NA	ko01522|ko04141|ko04145|ko04612|ko05142|ko05163|ko05166|ko05168|ko05169|ko05170	Endocrine resistance|Protein processing in endoplasmic reticulum|Phagosome|Antigen processing and presentation|Chagas disease (American trypanosomiasis)|Human cytomegalovirus infection|Human T-cell leukemia virus 1 infection|Herpes simplex virus 1 infecti	NA	NA	NA
Gohir.A02G011300	1.12796	0.000116264	0.76352	0.00100889	0.514219	0.0142762	NA	NA	ko00620	Pyruvate metabolism	NA	NA	NA
Gohir.A02G011400	-0.175846	0.496054	0.598355	0.0126663	0.868471	0.000549535	NA	NA	ko00100	Steroid biosynthesis	NA	NA	NA
Gohir.A02G011700	0.363703	0.0347105	0.525978	0.00187703	0.696128	9.24706e-05	NA	NA	NA	NA	NA	NA	NA
Gohir.A02G012200	0.613089	0.00609063	0.558532	0.00511439	1.06957	5.98448e-06	NA	NA	ko01522	Endocrine resistance	NA	NA	NA
Gohir.A02G012300	1.94511	0.000558956	2.87612	3.48552e-06	3.52651	1.22859e-07	NA	NA	ko00290|ko00650|ko00660|ko00770	Valine, leucine and isoleucine biosynthesis|Butanoate metabolism|C5-Branched dibasic acid metabolism|Pantothenate and CoA biosynthesis	NA	NA	NA
Gohir.A02G013100	0.442351	0.00550414	0.643455	8.35125e-05	1.26054	1.66046e-08	NA	NA	ko01522|ko04013	Endocrine resistance|MAPK signaling pathway - fly	NA	NA	NA
Gohir.A02G013200	0.184725	0.332762	1.01184	1.07754e-05	1.25685	2.94812e-07	NA	NA	NA	NA	NA	NA	NA
Gohir.A02G013500	-0.803059	0.136495	2.05046	0.000428882	0.798245	0.0973253	NA	NA	NA	NA	NA	NA	NA
Gohir.A02G014000	0.0480572	0.761627	-0.361661	0.00932476	-0.500989	0.000546528	NA	NA	NA	NA	NA	NA	NA
Gohir.A02G014001	-1.0274	0.0502878	-1.57936	0.0232151	-3.65391	2.35899e-06	NA	NA	NA	NA	NA	NA	NA
Gohir.A02G014200	0.00338472	0.987003	0.489236	0.00121436	0.795459	4.47365e-06	NA	NA	ko01522	Endocrine resistance	NA	NA	NA
Gohir.A02G014300	-0.301517	0.241399	-0.459995	0.0544272	-0.889376	0.000607911	NA	NA	NA	NA	NA	NA	NA
Gohir.A02G014500	-0.0264421	0.926031	-0.459907	0.0426515	-0.870844	0.000418215	NA	NA	ko01522|ko04626	Endocrine resistance|Plant-pathogen interaction	NA	NA	NA
Gohir.A02G014800	-0.364417	0.260159	-0.798887	0.010044	-1.34075	9.80331e-05	NA	NA	ko01522	Endocrine resistance	NA	NA	NA
Gohir.A02G015200	-0.0183939	0.912916	0.33167	0.0158566	0.588438	0.00010657	NA	NA	ko04330|ko05010	Notch signaling pathway|Alzheimer disease	NA	NA	NA
Gohir.A02G015301	0.259658	0.0381076	0.343647	0.00432303	0.613608	1.00754e-05	NA	NA	ko01522	Endocrine resistance	NA	NA	NA
Gohir.A02G015700	-0.535211	0.170616	-1.30979	0.00128431	-2.73326	4.85326e-07	NA	NA	ko01522|ko04722|ko04962	Endocrine resistance|Neurotrophin signaling pathway|Vasopressin-regulated water reabsorption	NA	NA	NA
Gohir.A02G015800	1.48248	0.00163642	2.60834	2.80619e-06	2.77169	3.9722e-07	NA	NA	NA	NA	NA	NA	NA
Gohir.A02G015900	0.165804	0.167671	0.47111	0.000235633	0.445744	0.000266387	NA	NA	ko01522|ko03040	Endocrine resistance|Spliceosome	NA	NA	NA
Gohir.A02G016300	-1.88312	0.000517229	-2.55213	7.62e-06	-4.11516	2.31292e-08	NA	NA	NA	NA	NA	NA	NA
Gohir.A02G016400	-0.671517	0.0396434	-1.00499	0.00207269	-1.44917	4.18197e-05	NA	NA	ko01522|ko04144|ko04961|ko04962|ko04972|ko05164	Endocrine resistance|Endocytosis|Endocrine and other factor-regulated calcium reabsorption|Vasopressin-regulated water reabsorption|Pancreatic secretion|Influenza A	NA	NA	NA
Gohir.A02G016500	-1.61329	0.00353513	-1.62189	0.00133603	-1.72161	0.000578498	NA	NA	NA	NA	NA	NA	NA
Gohir.A02G016800	0.690169	0.00042776	0.674145	0.000130857	1.35886	2.07763e-08	NA	NA	ko01522|ko04141	Endocrine resistance|Protein processing in endoplasmic reticulum	NA	NA	NA
Gohir.A02G016902	-0.794429	0.0850178	1.33484	0.0123728	2.6491	4.80801e-05	NA	NA	NA	NA	NA	NA	NA
Gohir.A02G017200	1.55354	0.767289	7.34154	4.69512e-06	8.1447	4.641e-07	NA	NA	NA	NA	NA	NA	NA
Gohir.A02G017600	-0.266585	0.684807	-1.10789	0.0534647	-2.63973	0.00010772	NA	NA	ko01522	Endocrine resistance	NA	NA	NA
Gohir.A02G018200	0.75457	0.0190106	0.953737	0.00215993	1.6643	5.31203e-06	NA	NA	NA	NA	NA	NA	NA
Gohir.A02G018400	2.89488	2.5153e-05	2.73533	7.55367e-06	3.12518	6.7229e-07	NA	NA	NA	NA	NA	NA	NA
Gohir.A02G018700	-0.622195	0.174897	-1.80669	0.000248009	-3.38896	2.77581e-07	NA	NA	NA	NA	NA	NA	NA
Gohir.A02G018900	-0.646593	0.0521216	-1.37913	0.000172803	-2.27864	3.76788e-07	NA	NA	ko00920|ko01522	Sulfur metabolism|Endocrine resistance	NA	NA	NA
Gohir.A02G019400	1.0949	0.00833078	2.14874	1.05659e-05	3.02252	9.36156e-08	NA	NA	NA	NA	NA	NA	NA
Gohir.A02G019600	-0.555942	0.0353996	-1.3901	1.20295e-05	-2.05269	5.13487e-08	NA	NA	NA	NA	NA	NA	NA
Gohir.A02G019803	-1.08994	0.0267029	3.32824	3.29014e-06	4.87566	2.18804e-08	NA	NA	NA	NA	NA	NA	NA
Gohir.A02G020405	1.07247	0.447374	6.726	2.4239e-06	7.03197	1.06066e-07	NA	NA	NA	NA	NA	NA	NA
Gohir.A02G020406	1.49895	0.00020377	2.17937	1.15553e-06	2.82328	1.87526e-08	NA	NA	NA	NA	NA	NA	NA
Gohir.A02G020600	-1.29721	0.00848643	-2.72701	6.55315e-06	-2.01782	6.89928e-05	NA	NA	NA	NA	NA	NA	NA
Gohir.A02G020900	0.244891	0.149696	0.716698	0.000119091	0.423541	0.00743308	NA	NA	ko01522|ko04144|ko04666|ko04810|ko05100|ko05130|ko05131|ko05132	Endocrine resistance|Endocytosis|Fc gamma R-mediated phagocytosis|Regulation of actin cytoskeleton|Bacterial invasion of epithelial cells|Pathogenic Escherichia coli infection|Shigellosis|Salmonella infection	NA	NA	NA
Gohir.A02G021000	0.583478	0.0339275	0.567004	0.0247702	0.95905	0.000429114	NA	NA	NA	NA	NA	NA	NA
Gohir.A02G021300	0.158392	0.336176	0.519999	0.00164606	0.888464	3.62829e-06	NA	NA	ko01522|ko04140	Endocrine resistance|Autophagy - animal	NA	NA	NA
Gohir.A02G022100	-1.14389	0.0150552	-2.10925	7.93021e-05	-3.22991	4.53069e-07	NA	NA	NA	NA	NA	NA	NA
Gohir.A02G022300	1.22185	0.00888576	2.45561	1.21692e-05	2.23413	1.16252e-05	NA	NA	NA	NA	NA	NA	NA
Gohir.A02G022400	1.53732	0.368423	-1.99117	3.5738e-07	-3.18828	1.86891e-09	NA	NA	NA	NA	NA	NA	NA
Gohir.A02G022800	-2.47284	0.0706407	4.15453	8.26268e-06	5.82915	1.07076e-07	NA	NA	NA	NA	NA	NA	NA
Gohir.A02G023100	-0.848551	0.0341089	-1.87834	4.20074e-05	-2.6635	4.30605e-07	NA	NA	NA	NA	NA	NA	NA
Gohir.A02G023301	0.456208	0.0149083	0.424959	0.0129672	0.897322	1.01591e-05	NA	NA	ko01522|ko03050|ko05012|ko05169	Endocrine resistance|Proteasome|Parkinson disease|Epstein-Barr virus infection	NA	NA	NA
Gohir.A02G024200	-1.67181	0.43743	0.830077	0.0730987	2.91355	6.56853e-06	NA	NA	ko00941|ko01522|ko04712	Flavonoid biosynthesis|Endocrine resistance|Circadian rhythm - plant	NA	NA	NA
Gohir.A02G024500	0.694974	0.49826	7.88425	8.41967e-07	8.19967	3.00304e-08	NA	NA	NA	NA	NA	NA	NA
Gohir.A02G025100	-0.960076	0.0269966	-1.92731	6.92689e-05	-3.15015	1.59342e-07	NA	NA	ko00220|ko00250|ko00630|ko00910|ko01522|ko02020|ko04217|ko04724|ko04727	Arginine biosynthesis|Alanine, aspartate and glutamate metabolism|Glyoxylate and dicarboxylate metabolism|Nitrogen metabolism|Endocrine resistance|Two-component system|Necroptosis|Glutamatergic synapse|GABAergic synapse	NA	NA	NA
Gohir.A02G025400	0.660721	0.000959559	0.339479	0.0345305	0.588865	0.000597115	NA	NA	NA	NA	NA	NA	NA
Gohir.A02G026500	1.17664	0.0077778	1.98772	3.8113e-05	1.72322	8.58523e-05	NA	NA	ko00480|ko00980|ko00982|ko00983|ko01522|ko01524|ko04212|ko05200|ko05204|ko05225|ko05418	Glutathione metabolism|Metabolism of xenobiotics by cytochrome P450|Drug metabolism - cytochrome P450|Drug metabolism - other enzymes|Endocrine resistance|Platinum drug resistance|Longevity regulating pathway - worm|Pathways in cancer|Chemical carcinogene	NA	NA	NA
Gohir.A02G026600	1.95747	0.00267692	3.72481	5.92298e-06	3.36271	4.17046e-06	NA	NA	ko00480|ko00980|ko00982|ko00983|ko01522|ko01524|ko04212|ko05200|ko05204|ko05225|ko05418	Glutathione metabolism|Metabolism of xenobiotics by cytochrome P450|Drug metabolism - cytochrome P450|Drug metabolism - other enzymes|Endocrine resistance|Platinum drug resistance|Longevity regulating pathway - worm|Pathways in cancer|Chemical carcinogene	NA	NA	NA
Gohir.A02G026700	1.0042	0.215904	2.90847	0.000944926	3.00235	0.00051388	NA	NA	ko00480|ko00980|ko00982|ko00983|ko01522|ko01524|ko04212|ko05200|ko05204|ko05225|ko05418	Glutathione metabolism|Metabolism of xenobiotics by cytochrome P450|Drug metabolism - cytochrome P450|Drug metabolism - other enzymes|Endocrine resistance|Platinum drug resistance|Longevity regulating pathway - worm|Pathways in cancer|Chemical carcinogene	NA	NA	NA
Gohir.A02G027200	0.785872	0.0112713	3.18448	1.99029e-08	3.16784	3.90635e-09	NA	NA	ko00480|ko00980|ko00982|ko00983|ko01522|ko01524|ko04212|ko05200|ko05204|ko05225|ko05418	Glutathione metabolism|Metabolism of xenobiotics by cytochrome P450|Drug metabolism - cytochrome P450|Drug metabolism - other enzymes|Endocrine resistance|Platinum drug resistance|Longevity regulating pathway - worm|Pathways in cancer|Chemical carcinogene	NA	NA	NA
Gohir.A02G027300	1.87344	0.00374863	5.164	3.14182e-07	4.08828	5.76486e-07	NA	NA	NA	NA	NA	NA	NA
Gohir.A02G027500	1.04507	0.00680172	0.795477	0.0168846	1.21592	0.000574502	NA	NA	NA	NA	NA	NA	NA
Gohir.A02G027600	-0.371473	0.043577	-0.795322	8.0188e-05	-0.839761	2.51487e-05	NA	NA	NA	NA	NA	NA	NA
Gohir.A02G028400	-0.657124	0.00182967	-0.83341	6.68931e-05	-1.14902	7.72426e-07	NA	NA	NA	NA	NA	NA	NA
Gohir.A02G028600	-0.825337	0.00612424	-0.573072	0.030531	-1.2042	7.1469e-05	NA	NA	NA	NA	NA	NA	NA
Gohir.A02G028700	0.0264103	0.84942	-0.457549	0.000432809	-0.309213	0.00767835	NA	NA	ko01522	Endocrine resistance	NA	NA	NA
Gohir.A02G029100	-0.907197	0.0558467	-1.75442	0.000468502	-3.16624	6.18448e-07	NA	NA	NA	NA	NA	NA	NA
Gohir.A02G029300	-0.139082	0.307841	-0.486517	0.000545165	-0.44567	0.000865637	NA	NA	ko01522	Endocrine resistance	NA	NA	NA
Gohir.A02G029400	-0.706984	0.00340013	-1.23064	7.69184e-06	-1.14167	7.02702e-06	NA	NA	NA	NA	NA	NA	NA
Gohir.A02G029700	-0.198651	0.518397	-0.983055	0.00123018	-1.87661	8.06658e-07	NA	NA	ko01522	Endocrine resistance	NA	NA	NA
Gohir.A02G029701	0.0599732	0.760564	-0.405179	0.0175289	-0.820928	3.02349e-05	NA	NA	NA	NA	NA	NA	NA
Gohir.A02G031300	-1.89506	0.000196416	-0.166424	0.641612	0.594922	0.0822329	NA	NA	ko00591	Linoleic acid metabolism	NA	NA	NA
Gohir.A02G031500	-0.191139	0.67748	1.83425	0.000132279	2.8568	5.70855e-07	NA	NA	ko00260|ko00350|ko00360|ko00410|ko00950|ko00960	Glycine, serine and threonine metabolism|Tyrosine metabolism|Phenylalanine metabolism|beta-Alanine metabolism|Isoquinoline alkaloid biosynthesis|Tropane, piperidine and pyridine alkaloid biosynthesis	NA	NA	NA
Gohir.A02G031900	2.17527	0.000104725	3.05578	6.23036e-07	3.19075	7.37592e-08	NA	NA	ko00940|ko01522	Phenylpropanoid biosynthesis|Endocrine resistance	NA	NA	NA
Gohir.A02G032100	0.1853	0.0912851	-0.378105	0.000784326	-0.582795	4.5506e-06	NA	NA	NA	NA	NA	NA	NA
Gohir.A02G032200	0.35377	0.0301086	0.451889	0.00390807	0.639377	0.000124688	NA	NA	NA	NA	NA	NA	NA
Gohir.A02G032300	0.280991	0.276878	0.900037	0.0007153	0.623153	0.00855854	NA	NA	ko01522|ko03010	Endocrine resistance|Ribosome	NA	NA	NA
Gohir.A02G032700	0.252425	0.420015	1.25919	0.000174407	1.65	5.16647e-06	NA	NA	ko01522|ko03050|ko05012	Endocrine resistance|Proteasome|Parkinson disease	NA	NA	NA
Gohir.A02G033000	-0.0236595	0.882399	-0.340471	0.0120386	-0.693194	1.31633e-05	NA	NA	ko01522	Endocrine resistance	NA	NA	NA
Gohir.A02G033400	0.570516	0.00261406	0.677623	0.000206958	1.02791	9.4361e-07	NA	NA	ko01522	Endocrine resistance	NA	NA	NA
Gohir.A02G033500	0.380822	0.454862	3.25352	3.12766e-06	5.36544	7.58887e-09	NA	NA	NA	NA	NA	NA	NA
Gohir.A02G033801	0.0301987	0.906756	-0.809527	0.000497801	-1.14038	8.83971e-06	NA	NA	NA	NA	NA	NA	NA
Gohir.A02G033802	0.342424	0.219479	0.901193	0.00142433	1.24835	4.06646e-05	NA	NA	ko01522|ko03010	Endocrine resistance|Ribosome	NA	NA	NA
Gohir.A02G034000	-0.235226	0.603373	-0.531852	0.187091	-3.25159	2.45276e-07	NA	NA	NA	NA	NA	NA	NA
Gohir.A02G034100	0.936538	0.00121476	1.56454	2.54833e-06	2.14882	2.07495e-08	NA	NA	NA	NA	NA	NA	NA
Gohir.A02G034200	0.334114	0.185673	0.772574	0.00217595	1.27986	9.16518e-06	NA	NA	ko00270	Cysteine and methionine metabolism	NA	NA	NA
Gohir.A02G034700	-0.418109	0.399005	-2.91571	7.38274e-06	-5.25651	1.99013e-08	NA	NA	NA	NA	NA	NA	NA
Gohir.A02G035200	5.34511	7.36573e-08	4.71592	7.48758e-08	5.68421	3.65831e-09	NA	NA	ko04075	Plant hormone signal transduction	NA	NA	NA
Gohir.A02G035300	3.10547	3.73941e-05	1.34305	0.00772149	1.17914	0.0140071	NA	NA	ko04075	Plant hormone signal transduction	NA	NA	NA
Gohir.A02G035600	0.584763	0.0153021	1.11843	3.18354e-05	1.59606	2.11616e-07	NA	NA	ko01522|ko03010	Endocrine resistance|Ribosome	NA	NA	NA
Gohir.A02G036000	0.432317	0.137514	1.26457	9.68446e-05	1.63398	2.77558e-06	NA	NA	NA	NA	NA	NA	NA
Gohir.A02G036001	-0.28254	0.507806	-1.60486	0.000297086	-2.56262	1.35308e-06	NA	NA	NA	NA	NA	NA	NA
Gohir.A02G036400	-0.145832	0.35764	-0.839669	1.03768e-05	-0.868453	2.76128e-06	NA	NA	NA	NA	NA	NA	NA
Gohir.A02G037000	1.32338	5.54778e-05	2.00278	1.80177e-07	1.83158	8.20027e-08	NA	NA	ko04016|ko04075	MAPK signaling pathway - plant|Plant hormone signal transduction	NA	NA	NA
Gohir.A02G037400	0.393218	0.0186349	1.47378	5.32264e-08	1.8559	1.36948e-09	NA	NA	NA	NA	NA	NA	NA
Gohir.A02G037500	-0.199104	0.637084	3.68684	1.78589e-07	3.29357	7.59817e-08	NA	NA	NA	NA	NA	NA	NA
Gohir.A02G037700	0	1	-1.0987	0.000129555	-1.54642	2.78434e-06	NA	NA	NA	NA	NA	NA	NA
Gohir.A02G037900	0.797613	0.14867	4.06908	1.03451e-06	4.8547	4.52292e-08	NA	NA	NA	NA	NA	NA	NA
Gohir.A02G038000	-0.427203	0.0222035	-0.559528	0.00201617	-0.834288	2.70855e-05	NA	NA	NA	NA	NA	NA	NA
Gohir.A02G038301	1.75787	0.0414569	2.6975	0.00198753	3.35028	0.000328172	NA	NA	ko01522|ko04016|ko04075	Endocrine resistance|MAPK signaling pathway - plant|Plant hormone signal transduction	NA	NA	NA
Gohir.A02G039100	-0.59094	0.0139838	-0.729291	0.00165864	-1.26937	3.3634e-06	NA	NA	ko01522|ko03015|ko04022|ko04024|ko04113|ko04114|ko04218|ko04261|ko04270|ko04390|ko04510|ko04611|ko04720|ko04728|ko04750|ko04810|ko04910|ko04921|ko04931|ko05031|ko05034|ko05168|ko05205	Endocrine resistance|mRNA surveillance pathway|cGMP-PKG signaling pathway|cAMP signaling pathway|Meiosis - yeast|Oocyte meiosis|Cellular senescence|Adrenergic signaling in cardiomyocytes|Vascular smooth muscle contraction|Hippo signaling pathway|Focal adh	NA	NA	NA
Gohir.A02G039400	-0.225055	0.135977	0.482181	0.00151607	0.853613	2.16124e-06	NA	NA	ko00020|ko00270|ko00620|ko00630|ko00710|ko04964	Citrate cycle (TCA cycle)|Cysteine and methionine metabolism|Pyruvate metabolism|Glyoxylate and dicarboxylate metabolism|Carbon fixation in photosynthetic organisms|Proximal tubule bicarbonate reclamation	NA	NA	NA
Gohir.A02G039700	0.767463	0.000187812	0.487265	0.00256603	0.709411	4.9106e-05	NA	NA	NA	NA	NA	NA	NA
Gohir.A02G039800	0.535741	0.00377	0.543018	0.0013367	0.791554	1.90167e-05	NA	NA	NA	NA	NA	NA	NA
Gohir.A02G039900	-0.0286993	0.90847	-0.555376	0.00874256	-1.0239	2.66287e-05	NA	NA	NA	NA	NA	NA	NA
Gohir.A02G040100	0.475239	0.0480233	1.26411	1.20295e-05	1.93028	3.4513e-08	NA	NA	ko01522|ko03010	Endocrine resistance|Ribosome	NA	NA	NA
Gohir.A02G041100	-0.661513	0.0088691	-1.21603	1.84046e-05	-1.94147	3.5386e-08	NA	NA	ko01522	Endocrine resistance	NA	NA	NA
Gohir.A02G041200	-0.674991	0.00586752	-1.47417	1.66622e-06	-1.99617	1.53234e-08	NA	NA	ko01522|ko03010	Endocrine resistance|Ribosome	NA	NA	NA
Gohir.A02G041300	-0.457614	0.00816383	-0.35637	0.0199112	-0.605706	0.000258497	NA	NA	NA	NA	NA	NA	NA
Gohir.A02G041801	-0.985351	0.0186489	-1.63891	0.000202853	-3.23214	8.12902e-08	NA	NA	NA	NA	NA	NA	NA
Gohir.A02G041802	-0.979305	0.0199842	-1.6009	0.00025521	-3.07652	1.61983e-07	NA	NA	NA	NA	NA	NA	NA
Gohir.A02G042000	-0.206569	0.813344	-1.6622	0.0383415	-4.31392	5.73839e-05	NA	NA	ko01522	Endocrine resistance	NA	NA	NA
Gohir.A02G042100	0.534566	0.000754896	0.399874	0.00265672	0.233166	0.0529281	NA	NA	ko01522|ko03015	Endocrine resistance|mRNA surveillance pathway	NA	NA	NA
Gohir.A02G042300	0.365422	0.00215315	0.714017	1.02877e-06	0.595834	2.25645e-06	NA	NA	ko01521|ko01522|ko03013|ko04066|ko04150|ko04151|ko04211|ko04910	EGFR tyrosine kinase inhibitor resistance|Endocrine resistance|RNA transport|HIF-1 signaling pathway|mTOR signaling pathway|PI3K-Akt signaling pathway|Longevity regulating pathway|Insulin signaling pathway	NA	NA	NA
Gohir.A02G042400	0.240674	0.476708	1.50983	6.27108e-05	1.81251	4.21245e-06	NA	NA	ko01522|ko03010	Endocrine resistance|Ribosome	NA	NA	NA
Gohir.A02G042500	-0.61449	0.0393881	-0.773576	0.00654623	-1.02141	0.000532484	NA	NA	NA	NA	NA	NA	NA
Gohir.A02G042700	-0.221606	0.205998	0.45554	0.00695672	0.862649	1.1616e-05	NA	NA	ko01522|ko03040|ko04120	Endocrine resistance|Spliceosome|Ubiquitin mediated proteolysis	NA	NA	NA
Gohir.A02G042900	0.761808	0.0224357	1.23941	0.000301132	1.48763	3.00015e-05	NA	NA	NA	NA	NA	NA	NA
Gohir.A02G043000	1.09709	0.00871629	2.2059	8.41173e-06	2.41351	1.03311e-06	NA	NA	NA	NA	NA	NA	NA
Gohir.A02G043100	-0.616845	0.00293129	-1.25031	1.18014e-06	-2.00044	2.60866e-09	NA	NA	NA	NA	NA	NA	NA
Gohir.A02G043200	-0.231757	0.25917	-0.855215	0.000127325	-1.09986	4.20746e-06	NA	NA	NA	NA	NA	NA	NA
Gohir.A02G044400	0.12534	0.54113	-0.559561	0.00397824	-1.13826	1.79367e-06	NA	NA	ko01522	Endocrine resistance	NA	NA	NA
Gohir.A02G044900	-0.647336	0.00330255	-0.794824	0.000205707	-0.986944	1.1359e-05	NA	NA	NA	NA	NA	NA	NA
Gohir.A02G045200	0.017668	0.914412	0.314078	0.0193816	0.485868	0.000614518	NA	NA	NA	NA	NA	NA	NA
Gohir.A02G045800	-0.164322	0.355937	-1.11051	2.0819e-06	-0.486654	0.00371864	NA	NA	NA	NA	NA	NA	NA
Gohir.A02G046200	-0.0990581	0.700608	-0.318231	0.148191	-0.915226	0.000233725	NA	NA	NA	NA	NA	NA	NA
Gohir.A02G046400	0.222083	0.369004	1.18568	3.12331e-05	1.19321	1.42026e-05	NA	NA	NA	NA	NA	NA	NA
Gohir.A02G046600	0.825148	0.00128651	1.42564	1.89491e-06	0.0392941	0.847042	NA	NA	ko01522|ko04115|ko04120|ko05162	Endocrine resistance|p53 signaling pathway|Ubiquitin mediated proteolysis|Measles	NA	NA	NA
Gohir.A02G046700	-0.373312	0.0184768	-0.411444	0.00569285	-0.895714	1.46443e-06	NA	NA	NA	NA	NA	NA	NA
Gohir.A02G048000	0.403338	0.189048	0.545191	0.0533332	1.58031	8.14467e-06	NA	NA	ko01522	Endocrine resistance	NA	NA	NA
Gohir.A02G048200	0.749302	0.000464866	0.758162	9.15806e-05	0.903393	6.57292e-06	NA	NA	NA	NA	NA	NA	NA
Gohir.A02G048300	-0.3793	0.0293097	-1.11144	1.43279e-06	-1.09118	4.69839e-07	NA	NA	NA	NA	NA	NA	NA
Gohir.A02G048500	1.90696	0.0116372	4.45924	1.55981e-06	5.52385	4.47497e-08	NA	NA	NA	NA	NA	NA	NA
Gohir.A02G048800	0.53425	0.214145	1.55185	0.000728664	2.23159	1.22585e-05	NA	NA	NA	NA	NA	NA	NA
Gohir.A02G048900	-0.316917	0.0531446	-0.566696	0.000751715	-0.525863	0.00103604	NA	NA	ko01522	Endocrine resistance	NA	NA	NA
Gohir.A02G049000	0.517893	0.00393094	0.656358	0.000197393	0.508151	0.00142019	NA	NA	NA	NA	NA	NA	NA
Gohir.A02G049200	-2.11712	0.00783882	-4.04464	1.7884e-05	-5.36635	8.0683e-07	NA	NA	NA	NA	NA	NA	NA
Gohir.A02G049300	-0.730901	0.00121906	-1.42681	5.21594e-07	-1.83497	8.13276e-09	NA	NA	ko04212	Longevity regulating pathway - worm	NA	NA	NA
Gohir.A02G049800	0.171006	0.269427	0.671128	8.7825e-05	0.79229	7.14512e-06	NA	NA	ko01522|ko04141	Endocrine resistance|Protein processing in endoplasmic reticulum	NA	NA	NA
Gohir.A02G050200	0.153148	0.448744	0.758976	0.000291359	1.48874	6.6733e-08	NA	NA	ko01522|ko04962|ko05132	Endocrine resistance|Vasopressin-regulated water reabsorption|Salmonella infection	NA	NA	NA
Gohir.A02G051200	0.774838	0.00773595	1.3462	2.64557e-05	1.99804	1.15265e-07	NA	NA	ko01522|ko03010	Endocrine resistance|Ribosome	NA	NA	NA
Gohir.A02G051300	-0.573448	0.0974364	-1.01285	0.000125013	-1.22467	9.10231e-06	NA	NA	NA	NA	NA	NA	NA
Gohir.A02G051600	0.920633	0.00094101	1.17504	2.40088e-05	1.90855	3.71849e-08	NA	NA	ko01522|ko03013	Endocrine resistance|RNA transport	NA	NA	NA
Gohir.A02G052900	0.779478	0.189381	-2.12428	0.000578129	-0.32053	0.529706	NA	NA	NA	NA	NA	NA	NA
Gohir.A02G053100	0.544016	0.00193123	0.88313	5.73343e-06	1.27252	2.60929e-08	NA	NA	ko01522|ko05164	Endocrine resistance|Influenza A	NA	NA	NA
Gohir.A02G053300	-0.212171	0.711788	3.41854	4.41567e-06	4.27487	1.00245e-07	NA	NA	ko00010|ko00620|ko00630|ko00650|ko01522	Glycolysis / Gluconeogenesis|Pyruvate metabolism|Glyoxylate and dicarboxylate metabolism|Butanoate metabolism|Endocrine resistance	NA	NA	NA
Gohir.A02G053700	0.469757	0.0409706	1.2062	1.16966e-05	1.51768	2.8674e-07	NA	NA	ko01522|ko03010	Endocrine resistance|Ribosome	NA	NA	NA
Gohir.A02G053801	-1.33938	0.0122393	-3.66379	6.13005e-06	-3.50787	2.62283e-06	NA	NA	NA	NA	NA	NA	NA
Gohir.A02G054800	0.169125	0.472602	-0.887302	0.000291398	-1.29305	2.59415e-06	NA	NA	NA	NA	NA	NA	NA
Gohir.A02G054900	0.596049	0.00108048	1.06774	9.1019e-07	1.75924	1.69248e-09	NA	NA	NA	NA	NA	NA	NA
Gohir.A02G055000	0.877477	0.000890692	0.896239	0.000214026	1.21777	3.97634e-06	NA	NA	ko01522	Endocrine resistance	NA	NA	NA
Gohir.A02G055300	1.68205	2.54492e-06	1.52643	1.40093e-06	0.789447	0.00060516	NA	NA	NA	NA	NA	NA	NA
Gohir.A02G056200	0.552123	0.0131069	0.653505	0.00193306	0.967749	2.81039e-05	NA	NA	NA	NA	NA	NA	NA
Gohir.A02G056300	-0.790907	0.00415967	-1.39954	8.09695e-06	-1.84997	1.07076e-07	NA	NA	ko01522|ko03010	Endocrine resistance|Ribosome	NA	NA	NA
Gohir.A02G056500	-0.810926	0.000497818	-0.936069	3.02276e-05	-0.79563	9.32693e-05	NA	NA	ko00010|ko00020|ko00260|ko00280|ko00310|ko00380|ko00620|ko00630|ko00640|ko01522	Glycolysis / Gluconeogenesis|Citrate cycle (TCA cycle)|Glycine, serine and threonine metabolism|Valine, leucine and isoleucine degradation|Lysine degradation|Tryptophan metabolism|Pyruvate metabolism|Glyoxylate and dicarboxylate metabolism|Propanoate meta	NA	NA	NA
Gohir.A02G056600	-0.368248	0.016399	0.0674218	0.626424	0.486461	0.000850678	NA	NA	ko01522	Endocrine resistance	NA	NA	NA
Gohir.A02G056700	1.09062	0.00594358	1.3175	0.000660003	1.49637	0.000137667	NA	NA	ko01522	Endocrine resistance	NA	NA	NA
Gohir.A02G056900	0.492586	0.00247621	1.04796	5.46362e-07	1.10268	6.02488e-08	NA	NA	ko01522|ko03040|ko05202|ko05205	Endocrine resistance|Spliceosome|Transcriptional misregulation in cancer|Proteoglycans in cancer	NA	NA	NA
Gohir.A02G057000	0.143111	0.918701	3.62178	4.38286e-05	6.95777	2.58156e-08	NA	NA	NA	NA	NA	NA	NA
Gohir.A02G057200	0.560355	0.096379	1.26118	0.000377968	1.67555	1.23953e-05	NA	NA	NA	NA	NA	NA	NA
Gohir.A02G057201	0.0100571	0.959414	-0.148632	0.310978	-0.538907	0.000708727	NA	NA	NA	NA	NA	NA	NA
Gohir.A02G057600	1.81845	0.0148848	1.86829	0.00685095	2.40784	0.000819239	NA	NA	ko00270	Cysteine and methionine metabolism	NA	NA	NA
Gohir.A02G057700	-1.24129	0.000675828	-1.98045	2.04111e-06	-2.74694	1.78533e-08	NA	NA	NA	NA	NA	NA	NA
Gohir.A02G057900	-0.769414	0.0347327	-0.35605	0.273724	-1.41279	0.00016233	NA	NA	NA	NA	NA	NA	NA
Gohir.A02G058000	-0.322717	0.180746	-0.859247	0.000503711	-1.19806	8.61044e-06	NA	NA	ko01522|ko03020|ko04623	Endocrine resistance|RNA polymerase|Cytosolic DNA-sensing pathway	NA	NA	NA
Gohir.A02G058100	-0.214396	0.245479	-0.787118	0.000104151	-1.22464	3.00604e-07	NA	NA	ko01522	Endocrine resistance	NA	NA	NA
Gohir.A02G058200	0.370227	0.050411	0.340019	0.049995	0.719027	0.000200429	NA	NA	NA	NA	NA	NA	NA
Gohir.A02G058500	0.730819	0.12832	2.01149	0.000167877	3.14554	8.5604e-07	NA	NA	ko01522|ko03010	Endocrine resistance|Ribosome	NA	NA	NA
Gohir.A02G058800	-0.570143	0.185595	-1.53166	0.000773896	-3.00221	4.57535e-07	NA	NA	ko01522	Endocrine resistance	NA	NA	NA
Gohir.A02G058900	0.43195	0.0306813	0.512868	0.00699344	0.844924	5.92495e-05	NA	NA	ko01522	Endocrine resistance	NA	NA	NA
Gohir.A02G059100	-0.186608	0.65503	-2.01175	2.37793e-05	-1.97184	1.4831e-05	NA	NA	NA	NA	NA	NA	NA
Gohir.A02G059400	0.846547	0.305512	5.55732	8.30165e-08	5.27734	1.95078e-08	NA	NA	ko01522	Endocrine resistance	NA	NA	NA
Gohir.A02G059433	1.70105	0.00460152	4.49962	2.76958e-07	4.28561	8.14036e-08	NA	NA	NA	NA	NA	NA	NA
Gohir.A02G059600	-0.611292	0.00218735	-1.00511	6.15371e-06	-1.47627	2.38412e-08	NA	NA	ko00130	Ubiquinone and other terpenoid-quinone biosynthesis	NA	NA	NA
Gohir.A02G059700	0.642462	0.00504525	1.54552	6.16666e-07	1.43016	2.68312e-07	NA	NA	NA	NA	NA	NA	NA
Gohir.A02G060000	-0.44369	0.0902901	-0.722989	0.00467174	-1.30007	1.18263e-05	NA	NA	NA	NA	NA	NA	NA
Gohir.A02G060400	-0.935935	0.000634517	-1.07914	4.11053e-05	-1.44305	6.57276e-07	NA	NA	NA	NA	NA	NA	NA
Gohir.A02G060700	0.72039	0.00480959	0.890515	0.000341932	0.635533	0.00429511	NA	NA	NA	NA	NA	NA	NA
Gohir.A02G060900	-0.467372	0.0305478	-0.601474	0.00379151	-1.19634	2.30925e-06	NA	NA	ko01522	Endocrine resistance	NA	NA	NA
Gohir.A02G061200	0.28556	0.0396074	0.663702	2.92805e-05	0.568377	8.36211e-05	NA	NA	NA	NA	NA	NA	NA
Gohir.A02G061700	0.213904	0.101637	0.564759	9.09739e-05	0.777333	1.08633e-06	NA	NA	NA	NA	NA	NA	NA
Gohir.A02G062300	-0.172149	0.388794	-0.669827	0.000853372	-0.719475	0.000316394	NA	NA	ko01522|ko03010	Endocrine resistance|Ribosome	NA	NA	NA
Gohir.A02G062700	0.909977	0.0172366	1.55261	0.000134652	2.26445	1.14421e-06	NA	NA	ko01522|ko03010	Endocrine resistance|Ribosome	NA	NA	NA
Gohir.A02G062800	0.563738	0.00141052	0.573713	0.000363706	0.799736	5.59858e-06	NA	NA	NA	NA	NA	NA	NA
Gohir.A02G062801	0.418836	0.0184088	0.217595	0.164508	0.725391	6.82316e-05	NA	NA	NA	NA	NA	NA	NA
Gohir.A02G063100	1.90769	1.07163e-05	1.23899	0.000134091	1.03719	0.000453869	NA	NA	NA	NA	NA	NA	NA
Gohir.A02G063600	0.778185	0.00850011	0.984181	0.000772812	1.02883	0.000351153	NA	NA	NA	NA	NA	NA	NA
Gohir.A02G064200	0.0420339	0.833495	-0.453523	0.00832074	-0.653825	0.000320251	NA	NA	NA	NA	NA	NA	NA
Gohir.A02G064300	0.418166	0.0537737	0.860456	0.000201971	1.2368	1.86459e-06	NA	NA	ko01522|ko04014|ko05132	Endocrine resistance|Ras signaling pathway|Salmonella infection	NA	NA	NA
Gohir.A02G064900	-0.119137	0.409367	-0.524465	0.000427248	-0.863	8.90708e-07	NA	NA	NA	NA	NA	NA	NA
Gohir.A02G065000	0	1	1.22002	6.83279e-06	1.53292	2.51508e-07	NA	NA	NA	NA	NA	NA	NA
Gohir.A02G065100	0.311603	0.489818	2.41707	0.000248435	3.01354	2.72835e-05	NA	NA	NA	NA	NA	NA	NA
Gohir.A02G065300	-0.234949	0.624931	4.20788	1.61022e-07	4.9159	8.13276e-09	NA	NA	NA	NA	NA	NA	NA
Gohir.A02G065400	-0.45572	0.168251	-2.1565	2.32214e-06	-3.11025	1.53196e-08	NA	NA	ko00010|ko00030|ko00051|ko00680|ko00710|ko01522|ko04152|ko04910|ko04922	Glycolysis / Gluconeogenesis|Pentose phosphate pathway|Fructose and mannose metabolism|Methane metabolism|Carbon fixation in photosynthetic organisms|Endocrine resistance|AMPK signaling pathway|Insulin signaling pathway|Glucagon signaling pathway	NA	NA	NA
Gohir.A02G065500	0.505106	0.0101908	0.481845	0.0073528	0.954456	7.38444e-06	NA	NA	NA	NA	NA	NA	NA
Gohir.A02G065600	2.042	0.00368547	2.24872	0.000454814	3.9929	5.70676e-07	NA	NA	NA	NA	NA	NA	NA
Gohir.A02G065800	-0.496099	0.000270583	-0.61576	6.61108e-06	-0.720312	3.34473e-07	NA	NA	ko00906	Carotenoid biosynthesis	NA	NA	NA
Gohir.A02G066200	1.12965	0.00220763	1.74444	1.24145e-05	2.14473	4.48485e-07	NA	NA	NA	NA	NA	NA	NA
Gohir.A02G066300	1.94639	0.0177683	4.86428	1.19495e-05	6.54879	3.38253e-07	NA	NA	NA	NA	NA	NA	NA
Gohir.A02G066800	1.47383	0.01488	3.23793	1.25479e-05	4.8095	9.00977e-08	NA	NA	ko00010|ko00071|ko00350|ko00592	Glycolysis / Gluconeogenesis|Fatty acid degradation|Tyrosine metabolism|alpha-Linolenic acid metabolism	NA	NA	NA
Gohir.A02G067200	-1.61786	0.00202031	-1.87822	0.000191024	-2.85408	1.38119e-06	NA	NA	NA	NA	NA	NA	NA
Gohir.A02G067800	-0.168069	0.319561	-0.855533	1.72778e-05	-1.0177	8.98469e-07	NA	NA	NA	NA	NA	NA	NA
Gohir.A02G067900	-1.02867	0.00350103	-1.88952	4.66101e-06	-3.1208	8.27436e-09	NA	NA	ko01522|ko04621|ko05012|ko05132|ko05418	Endocrine resistance|NOD-like receptor signaling pathway|Parkinson disease|Salmonella infection|Fluid shear stress and atherosclerosis	NA	NA	NA
Gohir.A02G068000	-0.813858	0.100757	-1.39137	0.00508127	-2.62745	1.37111e-05	NA	NA	ko01522|ko04010|ko04722|ko04912|ko05166|ko05235	Endocrine resistance|MAPK signaling pathway|Neurotrophin signaling pathway|GnRH signaling pathway|Human T-cell leukemia virus 1 infection|PD-L1 expression and PD-1 checkpoint pathway in cancer	NA	NA	NA
Gohir.A02G068100	0.170679	0.284454	0.43365	0.00493615	0.825158	6.0027e-06	NA	NA	ko01522|ko03008	Endocrine resistance|Ribosome biogenesis in eukaryotes	NA	NA	NA
Gohir.A02G068202	0.265071	0.604409	2.72666	3.41989e-06	2.76054	7.32623e-07	NA	NA	NA	NA	NA	NA	NA
Gohir.A02G068203	-0.937105	0.0138767	-1.93823	1.33898e-05	-3.3638	1.7436e-08	NA	NA	NA	NA	NA	NA	NA
Gohir.A02G068205	0.150773	0.728107	3.40942	2.20329e-07	3.99441	1.01187e-08	NA	NA	NA	NA	NA	NA	NA
Gohir.A02G068400	0.4983	0.148419	1.94478	5.74127e-06	2.51801	1.02362e-07	NA	NA	ko01522	Endocrine resistance	NA	NA	NA
Gohir.A02G068600	0.879179	0.00311443	1.55536	5.52469e-06	2.43194	1.40162e-08	NA	NA	ko01522	Endocrine resistance	NA	NA	NA
Gohir.A02G069400	-2.64722	0.000736931	-2.95944	6.51109e-05	-5.65324	1.20759e-07	NA	NA	ko00860	Porphyrin and chlorophyll metabolism	NA	NA	NA
Gohir.A02G069500	-0.0464607	0.977044	3.77731	0.000381562	5.44571	4.1545e-06	NA	NA	NA	NA	NA	NA	NA
Gohir.A02G069700	1.45555	8.31677e-05	0.391452	0.127905	0.388197	0.11914	NA	NA	NA	NA	NA	NA	NA
Gohir.A02G069900	1.25478	0.119291	5.89838	7.69986e-07	7.4685	2.38778e-08	NA	NA	NA	NA	NA	NA	NA
Gohir.A02G070200	-0.251416	0.587047	-1.86029	0.000226122	-2.60774	3.39197e-06	NA	NA	NA	NA	NA	NA	NA
Gohir.A02G070500	3.54999	0.0392951	7.47931	0.000207895	7.44421	3.23092e-05	NA	NA	ko04626	Plant-pathogen interaction	NA	NA	NA
Gohir.A02G071000	-0.640585	0.00727567	-0.677656	0.00224761	-0.778633	0.000498754	NA	NA	NA	NA	NA	NA	NA
Gohir.A02G071600	0.287422	0.112136	0.60874	0.000981981	0.686581	0.000216974	NA	NA	NA	NA	NA	NA	NA
Gohir.A02G071700	2.1059	0.0310696	3.99964	0.000304842	5.68021	2.93805e-06	NA	NA	NA	NA	NA	NA	NA
Gohir.A02G071800	-0.221085	0.616621	-0.683706	0.0769524	-2.14027	1.17547e-05	NA	NA	NA	NA	NA	NA	NA
Gohir.A02G071900	0.290598	0.114475	0.430197	0.0141132	0.757553	9.68902e-05	NA	NA	ko01522|ko04714|ko05225	Endocrine resistance|Thermogenesis|Hepatocellular carcinoma	NA	NA	NA
Gohir.A02G071902	0.19372	0.331973	-0.491764	0.0074575	-0.623163	0.000936207	NA	NA	NA	NA	NA	NA	NA
Gohir.A02G072200	0.108272	0.706781	1.15069	0.000106127	1.46074	3.93186e-06	NA	NA	ko01522|ko03050|ko05012	Endocrine resistance|Proteasome|Parkinson disease	NA	NA	NA
Gohir.A02G072500	-0.0556576	0.819483	1.05276	3.25669e-05	1.88101	1.83547e-08	NA	NA	NA	NA	NA	NA	NA
Gohir.A02G072600	0.265499	0.585582	3.02124	2.44637e-07	3.63712	8.27013e-09	NA	NA	NA	NA	NA	NA	NA
Gohir.A02G072700	0.436185	0.0294145	0.88394	6.2189e-05	0.980031	1.01673e-05	NA	NA	ko00010|ko00053|ko00071|ko00280|ko00310|ko00330|ko00340|ko00380|ko00410|ko00561|ko00620|ko00625|ko00903|ko00981	Glycolysis / Gluconeogenesis|Ascorbate and aldarate metabolism|Fatty acid degradation|Valine, leucine and isoleucine degradation|Lysine degradation|Arginine and proline metabolism|Histidine metabolism|Tryptophan metabolism|beta-Alanine metabolism|Glycerol	NA	NA	NA
Gohir.A02G072800	0.567403	0.00362665	0.765815	8.34638e-05	1.18694	2.40094e-07	NA	NA	ko01522|ko04340|ko04341	Endocrine resistance|Hedgehog signaling pathway|Hedgehog signaling pathway - fly	NA	NA	NA
Gohir.A02G072900	-0.390686	0.243328	-0.468478	0.116101	-1.90657	2.18e-06	NA	NA	ko00860	Porphyrin and chlorophyll metabolism	NA	NA	NA
Gohir.A02G073000	1.52036	0.0412127	3.69998	4.98894e-05	5.12987	1.22398e-06	NA	NA	NA	NA	NA	NA	NA
Gohir.A02G073200	0.41825	0.0758566	1.28351	9.23573e-06	1.89189	3.58039e-08	NA	NA	ko01522	Endocrine resistance	NA	NA	NA
Gohir.A02G073900	0.662067	0.0550212	1.50612	6.09985e-06	2.23724	2.40422e-08	NA	NA	ko00270	Cysteine and methionine metabolism	NA	NA	NA
Gohir.A02G074200	-0.22244	0.0898467	-0.465259	0.000615169	-0.654653	9.92085e-06	NA	NA	ko01522	Endocrine resistance	NA	NA	NA
Gohir.A02G074300	0.348068	0.13542	0.752338	0.0013422	1.0568	3.03466e-05	NA	NA	ko00310|ko01522	Lysine degradation|Endocrine resistance	NA	NA	NA
Gohir.A02G074600	-0.704634	0.00565161	-1.27963	9.83948e-06	-1.8968	3.76941e-08	NA	NA	ko01522|ko03010	Endocrine resistance|Ribosome	NA	NA	NA
Gohir.A02G075200	0.240776	0.621215	-0.975663	0.0267559	-1.82444	0.000221969	NA	NA	NA	NA	NA	NA	NA
Gohir.A02G075300	-1.34576	2.78743e-05	-1.76824	3.61315e-07	-2.29604	5.48431e-09	NA	NA	ko01522|ko04075	Endocrine resistance|Plant hormone signal transduction	NA	NA	NA
Gohir.A02G075400	-0.35893	0.0105032	-0.402168	0.00234265	-0.799066	9.91953e-07	NA	NA	NA	NA	NA	NA	NA
Gohir.A02G075900	0.239259	0.518214	-0.852305	0.00354794	-1.32085	4.21998e-05	NA	NA	ko01522	Endocrine resistance	NA	NA	NA
Gohir.A02G076200	0.34767	0.145944	-0.405158	0.0666712	-1.11647	2.60207e-05	NA	NA	NA	NA	NA	NA	NA
Gohir.A02G076500	-0.02768	0.983093	-5.67969	1.50392e-05	0.359759	0.661486	NA	NA	NA	NA	NA	NA	NA
Gohir.A02G076700	-0.166666	0.520166	-0.988664	0.000236236	-1.07419	6.39615e-05	NA	NA	NA	NA	NA	NA	NA
Gohir.A02G076800	2.17251	0.0523872	7.41651	1.67124e-06	8.44581	2.61127e-08	NA	NA	NA	NA	NA	NA	NA
Gohir.A02G077200	0.192965	0.498036	-0.984299	0.000186217	-1.51191	8.02199e-07	NA	NA	NA	NA	NA	NA	NA
Gohir.A02G077400	-0.758808	0.00196793	-0.909794	0.000127372	-1.1495	5.08669e-06	NA	NA	ko01522|ko04011|ko04110|ko04114|ko04151|ko04390|ko04391|ko04621|ko04722|ko05160|ko05203	Endocrine resistance|MAPK signaling pathway - yeast|Cell cycle|Oocyte meiosis|PI3K-Akt signaling pathway|Hippo signaling pathway|Hippo signaling pathway - fly|NOD-like receptor signaling pathway|Neurotrophin signaling pathway|Hepatitis C|Viral carcinogene	NA	NA	NA
Gohir.A02G077501	-0.746896	0.00175658	-1.01524	3.46989e-05	-1.56238	9.92031e-08	NA	NA	NA	NA	NA	NA	NA
Gohir.A02G077900	1.76438	4.78627e-06	1.03806	0.000172794	1.35831	5.47306e-06	NA	NA	NA	NA	NA	NA	NA
Gohir.A02G077901	-0.611601	0.0136371	-1.48216	2.16629e-06	-1.85737	4.67064e-08	NA	NA	NA	NA	NA	NA	NA
Gohir.A02G078902	0.319705	0.393638	1.50712	0.000200099	1.88499	1.1221e-05	NA	NA	ko00260|ko00460|ko00630|ko00670|ko00680|ko01523	Glycine, serine and threonine metabolism|Cyanoamino acid metabolism|Glyoxylate and dicarboxylate metabolism|One carbon pool by folate|Methane metabolism|Antifolate resistance	NA	NA	NA
Gohir.A02G078903	0.66081	0.0248203	1.48439	1.63488e-05	2.03953	1.64302e-07	NA	NA	ko01522	Endocrine resistance	NA	NA	NA
Gohir.A02G079000	5.2448	2.70912e-06	0.269454	0.85691	-1.4019	0.237266	NA	NA	NA	NA	NA	NA	NA
Gohir.A02G079200	-0.205451	0.368503	-0.425743	0.0440916	-0.760841	0.000760582	NA	NA	NA	NA	NA	NA	NA
Gohir.A02G079300	-0.642062	0.109937	-1.77241	9.2011e-05	-2.42667	1.57685e-06	NA	NA	ko01522|ko04145|ko04210|ko04530|ko04540|ko05010|ko05012|ko05016|ko05130	Endocrine resistance|Phagosome|Apoptosis|Tight junction|Gap junction|Alzheimer disease|Parkinson disease|Huntington disease|Pathogenic Escherichia coli infection	NA	NA	NA
Gohir.A02G079500	0.640432	0.220157	1.24184	0.0148414	2.76164	1.06137e-05	NA	NA	NA	NA	NA	NA	NA
Gohir.A02G079800	0.51752	0.0332142	-0.60881	0.00840246	-1.46017	1.00614e-06	NA	NA	ko00270|ko00280|ko00290|ko00770|ko00966|ko01522	Cysteine and methionine metabolism|Valine, leucine and isoleucine degradation|Valine, leucine and isoleucine biosynthesis|Pantothenate and CoA biosynthesis|Glucosinolate biosynthesis|Endocrine resistance	NA	NA	NA
Gohir.A02G080000	0.248228	0.310473	0.176428	0.429063	0.982052	0.000107337	NA	NA	ko01522|ko04724|ko04727|ko04974	Endocrine resistance|Glutamatergic synapse|GABAergic synapse|Protein digestion and absorption	NA	NA	NA
Gohir.A02G080501	-0.218408	0.192959	-0.520859	0.00207615	-0.817493	1.44728e-05	NA	NA	NA	NA	NA	NA	NA
Gohir.A02G081200	0.341345	0.0297392	0.405692	0.00560316	0.609738	0.000110134	NA	NA	NA	NA	NA	NA	NA
Gohir.A02G081300	1.71026	0.0121391	3.75687	9.40624e-06	6.15395	2.05958e-08	NA	NA	NA	NA	NA	NA	NA
Gohir.A02G081400	-0.512929	0.105472	-1.20396	0.000300243	-1.64281	7.33736e-06	NA	NA	NA	NA	NA	NA	NA
Gohir.A02G081500	0.0284921	0.972973	-1.06234	0.0832589	-3.45109	2.49304e-05	NA	NA	NA	NA	NA	NA	NA
Gohir.A02G083000	-0.844721	0.0023233	-1.33375	1.06304e-05	-1.77169	1.42406e-07	NA	NA	NA	NA	NA	NA	NA
Gohir.A02G083300	-0.467773	0.291482	-1.7587	0.000238382	-2.71173	1.60944e-06	NA	NA	ko01522|ko04010|ko04013|ko04014|ko04015|ko04024|ko04062|ko04071|ko04145|ko04151|ko04310|ko04360|ko04361|ko04370|ko04380|ko04510|ko04520|ko04530|ko04620|ko04650|ko04662|ko04664|ko04666|ko04670|ko04722|ko04810|ko04932|ko04933|ko04972|ko05014|ko05100|ko05120	Endocrine resistance|MAPK signaling pathway|MAPK signaling pathway - fly|Ras signaling pathway|Rap1 signaling pathway|cAMP signaling pathway|Chemokine signaling pathway|Sphingolipid signaling pathway|Phagosome|PI3K-Akt signaling pathway|Wnt signaling path	NA	NA	NA
Gohir.A02G083400	0.519713	0.00069453	0.0665986	0.580972	-0.0338502	0.773353	NA	NA	NA	NA	NA	NA	NA
Gohir.A02G083700	0.2011	0.326801	0.555999	0.00498055	0.890597	4.70634e-05	NA	NA	ko00592	alpha-Linolenic acid metabolism	NA	NA	NA
Gohir.A02G083800	-1.38365	0.00121493	-1.33337	0.000542284	-0.936654	0.0064997	NA	NA	ko01522|ko04075	Endocrine resistance|Plant hormone signal transduction	NA	NA	NA
Gohir.A02G083900	-0.116019	0.432063	-0.479601	0.0010893	-0.480651	0.000776214	NA	NA	ko01522	Endocrine resistance	NA	NA	NA
Gohir.A02G084400	0.587856	0.018778	1.33667	7.90654e-06	1.88346	5.11666e-08	NA	NA	ko00510|ko01522	N-Glycan biosynthesis|Endocrine resistance	NA	NA	NA
Gohir.A02G084500	-0.714911	0.00512277	-1.12066	3.66286e-05	-1.08903	2.5871e-05	NA	NA	ko00500|ko01522	Starch and sucrose metabolism|Endocrine resistance	NA	NA	NA
Gohir.A02G084600	0.428042	0.0226807	0.68415	0.000366215	0.798673	4.82517e-05	NA	NA	ko01522|ko03040|ko04139|ko05322	Endocrine resistance|Spliceosome|Mitophagy - yeast|Systemic lupus erythematosus	NA	NA	NA
Gohir.A02G085000	-0.138926	0.84114	4.51031	2.07272e-06	5.16323	1.18245e-07	NA	NA	NA	NA	NA	NA	NA
Gohir.A02G085100	0.147002	0.221644	-0.360402	0.00244949	-0.795359	2.8945e-07	NA	NA	ko01522	Endocrine resistance	NA	NA	NA
Gohir.A02G085600	-0.504905	0.00406207	-0.864452	9.94216e-06	-1.08647	2.31491e-07	NA	NA	NA	NA	NA	NA	NA
Gohir.A02G086100	0.132004	0.61499	0.394822	0.0827881	0.846946	0.00062778	NA	NA	NA	NA	NA	NA	NA
Gohir.A02G086400	0.428316	0.132992	-1.30639	5.93776e-05	-1.47632	9.69945e-06	NA	NA	NA	NA	NA	NA	NA
Gohir.A02G086600	0.108535	0.469045	0.347735	0.012361	0.500325	0.000577601	NA	NA	ko01522	Endocrine resistance	NA	NA	NA
Gohir.A02G086900	3.18106	0.000122801	0.95842	0.0798339	-0.00735391	0.990197	NA	NA	NA	NA	NA	NA	NA
Gohir.A02G087001	-0.190671	0.126642	-0.416689	0.00105339	-0.635178	8.07746e-06	NA	NA	NA	NA	NA	NA	NA
Gohir.A02G087100	1.03871	0.00830961	1.24792	0.000977833	1.79383	1.73543e-05	NA	NA	ko00010|ko00030|ko00051	Glycolysis / Gluconeogenesis|Pentose phosphate pathway|Fructose and mannose metabolism	NA	NA	NA
Gohir.A02G087200	-0.543947	0.0156189	-0.449176	0.0277594	-0.794091	0.000344939	NA	NA	ko01522	Endocrine resistance	NA	NA	NA
Gohir.A02G087300	0.309836	0.0266519	0.277777	0.0292518	0.442213	0.000966741	NA	NA	ko00562	Inositol phosphate metabolism	NA	NA	NA
Gohir.A02G087500	-0.0815591	0.564472	-0.215204	0.0846486	-0.586824	5.42939e-05	NA	NA	NA	NA	NA	NA	NA
Gohir.A02G087501	-0.440883	0.221315	-0.941482	0.00751967	-1.81872	1.33737e-05	NA	NA	NA	NA	NA	NA	NA
Gohir.A02G087800	0.449434	0.0196871	0.701435	0.000359719	0.829542	3.88064e-05	NA	NA	ko01522	Endocrine resistance	NA	NA	NA
Gohir.A02G087900	-1.00129	0.0874259	-1.42306	0.0118435	-2.1584	0.00053659	NA	NA	NA	NA	NA	NA	NA
Gohir.A02G088501	-0.353364	0.129868	-0.729229	0.00186915	-0.896568	0.000201273	NA	NA	NA	NA	NA	NA	NA
Gohir.A02G088700	0.868005	0.00733078	0.794977	0.00643482	1.15305	0.000212052	NA	NA	ko01522	Endocrine resistance	NA	NA	NA
Gohir.A02G089100	1.51368	0.000144874	1.08617	0.000680056	1.19448	0.000188687	NA	NA	ko00061|ko01040|ko01522	Fatty acid biosynthesis|Biosynthesis of unsaturated fatty acids|Endocrine resistance	NA	NA	NA
Gohir.A02G089200	0.415373	0.0560995	1.34236	2.45845e-06	1.35735	5.98137e-07	NA	NA	ko01522|ko03008	Endocrine resistance|Ribosome biogenesis in eukaryotes	NA	NA	NA
Gohir.A02G089500	-0.440286	0.00678237	-0.952128	2.06479e-06	-1.33218	1.28565e-08	NA	NA	ko00380	Tryptophan metabolism	NA	NA	NA
Gohir.A02G089900	-0.283947	0.460176	-1.38744	0.000386578	-1.49153	0.000130238	NA	NA	ko01522	Endocrine resistance	NA	NA	NA
Gohir.A02G090000	0.606489	0.00314244	1.32349	6.40275e-07	1.7335	7.83541e-09	NA	NA	NA	NA	NA	NA	NA
Gohir.A02G090500	0.300834	0.0756798	0.81739	2.47037e-05	1.36157	2.61127e-08	NA	NA	ko00510|ko00513|ko01522|ko04141	N-Glycan biosynthesis|Various types of N-glycan biosynthesis|Endocrine resistance|Protein processing in endoplasmic reticulum	NA	NA	NA
Gohir.A02G090700	0.56985	0.0126394	1.4612	5.47752e-07	1.97102	5.53732e-09	NA	NA	ko01522|ko03010	Endocrine resistance|Ribosome	NA	NA	NA
Gohir.A02G090900	-0.551	0.00587653	-0.822463	7.08432e-05	-1.09682	1.28904e-06	NA	NA	NA	NA	NA	NA	NA
Gohir.A02G091000	0.29721	0.0852762	0.988758	5.4612e-06	1.21714	1.46489e-07	NA	NA	ko00970|ko01522	Aminoacyl-tRNA biosynthesis|Endocrine resistance	NA	NA	NA
Gohir.A02G091201	-0.462953	0.0154931	-0.703507	0.000294295	-0.67885	0.000273604	NA	NA	NA	NA	NA	NA	NA
Gohir.A02G091400	0.42009	0.0482858	0.782447	0.000392946	1.31008	6.80269e-07	NA	NA	ko01522|ko03060	Endocrine resistance|Protein export	NA	NA	NA
Gohir.A02G091600	-0.742675	0.0595649	-1.54742	0.000241697	-2.24533	2.69024e-06	NA	NA	ko01522	Endocrine resistance	NA	NA	NA
Gohir.A02G092000	0.591055	0.0292179	-0.449142	0.062506	-1.48429	2.62633e-06	NA	NA	NA	NA	NA	NA	NA
Gohir.A02G092100	0.765279	0.00670351	1.09213	0.000143724	1.87619	1.51643e-07	NA	NA	ko00010|ko00260|ko00680	Glycolysis / Gluconeogenesis|Glycine, serine and threonine metabolism|Methane metabolism	NA	NA	NA
Gohir.A02G092300	1.67927	0.0993138	4.89695	9.26307e-05	6.50066	1.60218e-06	NA	NA	ko04626	Plant-pathogen interaction	NA	NA	NA
Gohir.A02G092400	-0.571738	0.0328593	-1.20384	5.57974e-05	-2.04705	6.02488e-08	NA	NA	ko01522	Endocrine resistance	NA	NA	NA
Gohir.A02G092800	-0.0469928	0.745554	0.227101	0.0635284	0.450952	0.000632949	NA	NA	ko01522	Endocrine resistance	NA	NA	NA
Gohir.A02G093600	0.611986	0.0463999	1.39669	5.24372e-05	2.0203	3.64905e-07	NA	NA	ko01522|ko03010	Endocrine resistance|Ribosome	NA	NA	NA
Gohir.A02G094000	0.838083	0.000763962	1.11017	1.28213e-05	1.68904	3.78333e-08	NA	NA	ko01522	Endocrine resistance	NA	NA	NA
Gohir.A02G094200	-0.411423	0.115226	-1.30385	2.43549e-05	-2.43394	1.05767e-08	NA	NA	NA	NA	NA	NA	NA
Gohir.A02G094600	0.510044	0.120025	1.44763	8.81672e-05	2.16657	4.83128e-07	NA	NA	ko01522|ko03010	Endocrine resistance|Ribosome	NA	NA	NA
Gohir.A02G094700	-0.0597641	0.714039	-0.369381	0.0107038	-0.56353	0.000264521	NA	NA	ko01522|ko03013|ko05164	Endocrine resistance|RNA transport|Influenza A	NA	NA	NA
Gohir.A02G094900	-0.0555892	0.74881	-0.375138	0.0135387	-0.570262	0.000404363	NA	NA	NA	NA	NA	NA	NA
Gohir.A02G095000	0.0306045	0.908864	-0.387563	0.0726091	-0.978414	8.59694e-05	NA	NA	NA	NA	NA	NA	NA
Gohir.A02G095200	0.00608145	0.987022	-0.956855	0.000662254	-0.668424	0.00826704	NA	NA	NA	NA	NA	NA	NA
Gohir.A02G095400	-0.119479	0.700419	0.726718	0.00937329	1.12594	0.000193097	NA	NA	ko01522	Endocrine resistance	NA	NA	NA
Gohir.A02G095700	-0.0968707	0.647486	-0.647923	0.00134753	-1.14189	2.06042e-06	NA	NA	NA	NA	NA	NA	NA
Gohir.A02G096000	1.07155	0.0596084	0.916853	0.0766497	2.22076	0.000209064	NA	NA	ko01522|ko03060|ko04141|ko04918|ko05012|ko05020	Endocrine resistance|Protein export|Protein processing in endoplasmic reticulum|Thyroid hormone synthesis|Parkinson disease|Prion diseases	NA	NA	NA
Gohir.A02G096200	-0.0935756	0.696973	-0.998381	9.74656e-05	-0.907628	0.000161646	NA	NA	NA	NA	NA	NA	NA
Gohir.A02G096300	0.16045	0.845812	4.25615	8.9587e-06	5.00887	6.76666e-07	NA	NA	NA	NA	NA	NA	NA
Gohir.A02G096500	0.0481293	0.890329	1.12011	0.000546278	2.04586	4.49124e-07	NA	NA	NA	NA	NA	NA	NA
Gohir.A02G096900	0.554805	0.115706	1.46188	0.000166784	0.839293	0.0105026	NA	NA	ko00500|ko01522	Starch and sucrose metabolism|Endocrine resistance	NA	NA	NA
Gohir.A02G097100	-0.317288	0.177534	-0.667441	0.00403918	-1.64667	1.99532e-07	NA	NA	NA	NA	NA	NA	NA
Gohir.A02G097200	-2.04673	0.00200172	-2.79172	4.67944e-05	-4.83032	1.63592e-07	NA	NA	NA	NA	NA	NA	NA
Gohir.A02G097300	-0.837525	0.00439947	-1.71784	1.95053e-06	-1.94258	1.32302e-07	NA	NA	NA	NA	NA	NA	NA
Gohir.A02G097400	0.652487	0.00430125	0.741385	0.000616565	0.800802	0.000198273	NA	NA	ko01522	Endocrine resistance	NA	NA	NA
Gohir.A02G097500	1.47773	0.00174784	1.85067	8.73558e-05	1.65026	0.000170905	NA	NA	ko01522	Endocrine resistance	NA	NA	NA
Gohir.A02G097700	3.96761	0.000485308	3.09434	0.000809884	2.83351	0.00113109	NA	NA	NA	NA	NA	NA	NA
Gohir.A02G097900	0.190448	0.395942	0.393609	0.0540844	0.801499	0.000360447	NA	NA	NA	NA	NA	NA	NA
Gohir.A02G098000	-1.83598	2.0377e-06	-2.31246	5.05607e-08	-2.52405	4.52475e-09	NA	NA	NA	NA	NA	NA	NA
Gohir.A02G098100	0.757986	0.0334303	0.919865	0.00700752	1.63157	3.10075e-05	NA	NA	NA	NA	NA	NA	NA
Gohir.A02G098200	-0.942012	0.000645314	-1.44112	2.54383e-06	-1.55902	2.94335e-07	NA	NA	NA	NA	NA	NA	NA
Gohir.A02G098400	-2.54309	0.00234725	-3.71316	3.27562e-05	-5.77802	3.99181e-07	NA	NA	NA	NA	NA	NA	NA
Gohir.A02G098700	0.0874723	0.52613	-0.168358	0.166746	-0.542919	0.000102526	NA	NA	ko00270	Cysteine and methionine metabolism	NA	NA	NA
Gohir.A02G099400	0.16393	0.385215	0.406338	0.0201136	0.679308	0.000313587	NA	NA	NA	NA	NA	NA	NA
Gohir.A02G099700	1.14808	0.000485062	0.985382	0.000465804	1.50949	2.5121e-06	NA	NA	NA	NA	NA	NA	NA
Gohir.A02G099800	0.797786	0.0109742	1.4879	2.55414e-05	1.1383	0.000211428	NA	NA	NA	NA	NA	NA	NA
Gohir.A02G100900	-0.823823	0.00421286	-1.15589	8.93357e-05	-1.56392	1.44905e-06	NA	NA	ko01522|ko03010	Endocrine resistance|Ribosome	NA	NA	NA
Gohir.A02G101300	0.321617	0.125828	0.758729	0.000530101	1.13208	4.22379e-06	NA	NA	ko00061|ko00071|ko01522|ko02024|ko03320|ko04146|ko04216|ko04714|ko04920	Fatty acid biosynthesis|Fatty acid degradation|Endocrine resistance|Quorum sensing|PPAR signaling pathway|Peroxisome|Ferroptosis|Thermogenesis|Adipocytokine signaling pathway	NA	NA	NA
Gohir.A02G101400	0.293217	0.158744	0.57131	0.00489291	0.848395	0.000103409	NA	NA	NA	NA	NA	NA	NA
Gohir.A02G101600	5.37895	0.000117873	6.23209	9.33593e-06	7.4635	9.51001e-07	NA	NA	ko00500|ko02020	Starch and sucrose metabolism|Two-component system	NA	NA	NA
Gohir.A02G102000	-0.721409	0.0189043	-0.585837	0.033809	-1.6114	5.02351e-06	NA	NA	NA	NA	NA	NA	NA
Gohir.A02G102200	-0.478086	0.339282	-2.12693	0.000142187	-3.47324	4.60678e-07	NA	NA	NA	NA	NA	NA	NA
Gohir.A02G102400	0.0731823	0.720884	-0.536227	0.00378092	-0.707652	0.000250487	NA	NA	NA	NA	NA	NA	NA
Gohir.A02G102900	-1.55781	0.000164128	-2.27452	1.02092e-06	-2.95278	1.65133e-08	NA	NA	ko01522|ko01523|ko01524|ko02010|ko04976	Endocrine resistance|Antifolate resistance|Platinum drug resistance|ABC transporters|Bile secretion	NA	NA	NA
Gohir.A02G103800	-0.234402	0.171804	-0.267923	0.0893011	-0.674829	0.000149318	NA	NA	ko01522|ko04626|ko05145	Endocrine resistance|Plant-pathogen interaction|Toxoplasmosis	NA	NA	NA
Gohir.A02G103900	0.105519	0.405142	0.210797	0.0656565	0.758988	8.01888e-07	NA	NA	ko01522	Endocrine resistance	NA	NA	NA
Gohir.A02G104100	4.93352	1.80709e-06	4.86858	1.55981e-06	4.39596	9.38427e-07	NA	NA	NA	NA	NA	NA	NA
Gohir.A02G104200	0.305722	0.0752763	0.266785	0.0898198	0.716876	7.71674e-05	NA	NA	NA	NA	NA	NA	NA
Gohir.A02G104400	-0.324271	0.3279	-1.22231	0.000454579	-2.28269	2.88215e-07	NA	NA	NA	NA	NA	NA	NA
Gohir.A02G105300	0.499572	0.00240996	0.57887	0.000239287	0.814959	2.85852e-06	NA	NA	ko01522	Endocrine resistance	NA	NA	NA
Gohir.A02G105400	-0.361261	0.197949	-1.23334	0.00010173	-1.60986	2.76128e-06	NA	NA	NA	NA	NA	NA	NA
Gohir.A02G105700	0.629529	0.00193477	1.1029	2.70735e-06	1.48678	2.52228e-08	NA	NA	ko01522|ko03008	Endocrine resistance|Ribosome biogenesis in eukaryotes	NA	NA	NA
Gohir.A02G105800	0.512246	0.00076803	0.487652	0.000341297	0.629292	1.31047e-05	NA	NA	NA	NA	NA	NA	NA
Gohir.A02G105801	-0.548716	0.00251671	-0.710288	8.41656e-05	-0.863931	4.7273e-06	NA	NA	ko01522	Endocrine resistance	NA	NA	NA
Gohir.A02G105904	0.446871	0.0103791	0.322363	0.0360899	0.812331	1.20718e-05	NA	NA	ko01522|ko03013|ko05416	Endocrine resistance|RNA transport|Viral myocarditis	NA	NA	NA
Gohir.A02G106100	0.1027	0.356743	0.283872	0.00759757	0.486151	4.27801e-05	NA	NA	ko00460|ko00500|ko00940	Cyanoamino acid metabolism|Starch and sucrose metabolism|Phenylpropanoid biosynthesis	NA	NA	NA
Gohir.A02G106200	-1.02126	0.00409083	1.14057	0.000655086	2.09095	5.57573e-07	NA	NA	ko01522|ko04141|ko04145|ko04612|ko05142|ko05163|ko05166|ko05168|ko05169|ko05170	Endocrine resistance|Protein processing in endoplasmic reticulum|Phagosome|Antigen processing and presentation|Chagas disease (American trypanosomiasis)|Human cytomegalovirus infection|Human T-cell leukemia virus 1 infection|Herpes simplex virus 1 infecti	NA	NA	NA
Gohir.A02G106300	-0.465843	0.00576636	-0.822	1.26195e-05	-0.717406	2.72098e-05	NA	NA	NA	NA	NA	NA	NA
Gohir.A02G106500	0.265265	0.282149	0.563049	0.015742	1.18381	1.61721e-05	NA	NA	NA	NA	NA	NA	NA
Gohir.A02G106600	0.160744	0.25751	0.205056	0.11283	0.483172	0.000595404	NA	NA	NA	NA	NA	NA	NA
Gohir.A02G106900	0.466719	0.0913615	1.39118	2.2938e-05	2.12415	7.65887e-08	NA	NA	ko01522|ko03020	Endocrine resistance|RNA polymerase	NA	NA	NA
Gohir.A02G107000	0.687758	0.0144491	1.99015	5.99952e-07	2.01269	9.78821e-08	NA	NA	NA	NA	NA	NA	NA
Gohir.A02G107102	-0.526227	0.0300815	-1.14595	2.85972e-05	-1.33172	2.48396e-06	NA	NA	NA	NA	NA	NA	NA
Gohir.A02G107103	0.323996	0.390957	-1.52124	0.00022487	-2.19616	2.58528e-06	NA	NA	NA	NA	NA	NA	NA
Gohir.A02G107109	0.223336	0.113523	0.710454	1.82874e-05	1.08651	4.52371e-08	NA	NA	ko01522	Endocrine resistance	NA	NA	NA
Gohir.A02G107200	0.383676	0.0464491	1.22431	1.72951e-06	1.33762	1.55771e-07	NA	NA	ko04626	Plant-pathogen interaction	NA	NA	NA
Gohir.A02G107300	-2.38121	0.000743113	-3.42418	8.53507e-06	-4.1104	7.67593e-07	NA	NA	NA	NA	NA	NA	NA
Gohir.A02G107400	-1.00162	0.00070696	-1.64642	1.44051e-06	-2.27772	1.14912e-08	NA	NA	ko00450	Selenocompound metabolism	NA	NA	NA
Gohir.A02G107500	0.130709	0.224507	-0.45412	0.000112982	-0.44128	9.18693e-05	NA	NA	NA	NA	NA	NA	NA
Gohir.A02G108000	0.456633	0.336279	-2.56389	1.48637e-05	-2.00413	0.000106578	NA	NA	NA	NA	NA	NA	NA
Gohir.A02G108200	-0.993186	0.000116321	-1.60712	1.83451e-07	-2.23667	1.91452e-09	NA	NA	ko00196|ko01522	Photosynthesis - antenna proteins|Endocrine resistance	NA	NA	NA
Gohir.A02G108400	-1.16264	0.00107667	-1.98789	1.79167e-06	-2.49131	3.87641e-08	NA	NA	ko00630|ko01522	Glyoxylate and dicarboxylate metabolism|Endocrine resistance	NA	NA	NA
Gohir.A02G108502	0.856042	0.00368547	0.315553	0.194733	0.952026	0.000413157	NA	NA	NA	NA	NA	NA	NA
Gohir.A02G108504	-1.87942	0.000443287	-1.66114	0.000307268	-2.02027	2.64816e-05	NA	NA	NA	NA	NA	NA	NA
Gohir.A02G108505	1.90185	0.0961054	4.68409	0.000707887	6.79697	1.14349e-05	NA	NA	NA	NA	NA	NA	NA
Gohir.A02G108506	0.476189	0.0344161	0.681907	0.00187286	0.746226	0.000617592	NA	NA	NA	NA	NA	NA	NA
Gohir.A02G108900	0.251543	0.591034	3.05975	1.81713e-06	3.7447	5.7319e-08	NA	NA	NA	NA	NA	NA	NA
Gohir.A02G109706	0.0692092	0.709935	0.218156	0.168788	0.740109	6.45805e-05	NA	NA	ko00190|ko04142|ko04145|ko04721|ko05110|ko05120|ko05152|ko05165|ko05323	Oxidative phosphorylation|Lysosome|Phagosome|Synaptic vesicle cycle|Vibrio cholerae infection|Epithelial cell signaling in Helicobacter pylori infection|Tuberculosis|Human papillomavirus infection|Rheumatoid arthritis	NA	NA	NA
Gohir.A02G109707	-0.584373	0.00494138	-0.677	0.000784429	-1.2647	4.20937e-07	NA	NA	NA	NA	NA	NA	NA
Gohir.A02G109708	-0.22389	0.490279	0.460543	0.124516	1.30823	0.000127948	NA	NA	ko01522	Endocrine resistance	NA	NA	NA
Gohir.A02G109900	0.172814	0.145944	0.122626	0.257345	0.469735	0.000134673	NA	NA	NA	NA	NA	NA	NA
Gohir.A02G110300	-0.793235	0.00228825	-1.46158	2.22641e-06	-2.15398	9.40407e-09	NA	NA	ko00760	Nicotinate and nicotinamide metabolism	NA	NA	NA
Gohir.A02G110800	0.358757	0.080138	0.723619	0.000640769	0.333558	0.0672237	NA	NA	NA	NA	NA	NA	NA
Gohir.A02G110900	-1.09492	0.0160209	-1.79735	0.000179723	-3.53115	7.46975e-08	NA	NA	NA	NA	NA	NA	NA
Gohir.A02G111400	2.16582	0.0104029	6.03541	2.29604e-06	6.78632	9.92696e-08	NA	NA	NA	NA	NA	NA	NA
Gohir.A02G111500	1.4444	0.000157958	1.57999	1.24421e-05	2.19845	1.07e-07	NA	NA	ko00230	Purine metabolism	NA	NA	NA
Gohir.A02G111502	-1.18155	0.00151642	-1.98075	3.51774e-06	-2.73014	3.19279e-08	NA	NA	ko01522	Endocrine resistance	NA	NA	NA
Gohir.A02G111503	0.35159	0.210699	0.953991	0.000734409	1.05499	0.000189898	NA	NA	ko01522|ko04626|ko05145	Endocrine resistance|Plant-pathogen interaction|Toxoplasmosis	NA	NA	NA
Gohir.A02G112000	-2.42965	0.00034637	-2.74616	2.59437e-05	-3.18119	2.64976e-06	NA	NA	NA	NA	NA	NA	NA
Gohir.A02G112400	0.337994	0.0212963	0.515172	0.000483359	0.784112	2.74425e-06	NA	NA	ko00190|ko04260|ko04714|ko04932|ko05010|ko05012|ko05016	Oxidative phosphorylation|Cardiac muscle contraction|Thermogenesis|Non-alcoholic fatty liver disease (NAFLD)|Alzheimer disease|Parkinson disease|Huntington disease	NA	NA	NA
Gohir.A02G112600	-0.657649	0.0947284	-1.58354	0.0002079	-2.16736	4.59935e-06	NA	NA	ko04218	Cellular senescence	NA	NA	NA
Gohir.A02G112700	-0.6843	0.00133654	-0.684523	0.000414499	-0.593941	0.00108261	NA	NA	ko01522	Endocrine resistance	NA	NA	NA
Gohir.A02G112703	0.309373	0.0267838	0.651842	3.24195e-05	0.852157	5.59057e-07	NA	NA	NA	NA	NA	NA	NA
Gohir.A02G112704	-0.992731	0.0884281	-2.2273	0.000414129	-4.41279	2.66501e-07	NA	NA	ko00010|ko00030|ko00051|ko00680|ko00710|ko01522|ko04152|ko04910|ko04922	Glycolysis / Gluconeogenesis|Pentose phosphate pathway|Fructose and mannose metabolism|Methane metabolism|Carbon fixation in photosynthetic organisms|Endocrine resistance|AMPK signaling pathway|Insulin signaling pathway|Glucagon signaling pathway	NA	NA	NA
Gohir.A02G112707	0.293156	0.0154785	0.529096	5.34366e-05	0.662642	1.8459e-06	NA	NA	NA	NA	NA	NA	NA
Gohir.A02G112710	0.287379	0.456467	0.0895604	0.803875	1.47681	0.000163799	NA	NA	NA	NA	NA	NA	NA
Gohir.A02G112711	0.34393	0.0970528	0.667687	0.00141354	1.02106	1.21722e-05	NA	NA	ko01522	Endocrine resistance	NA	NA	NA
Gohir.A02G112714	-0.743549	0.00162833	-1.20349	4.85987e-06	-1.74235	2.28895e-08	NA	NA	ko01522|ko04721|ko04723|ko04727|ko05032|ko05033	Endocrine resistance|Synaptic vesicle cycle|Retrograde endocannabinoid signaling|GABAergic synapse|Morphine addiction|Nicotine addiction	NA	NA	NA
Gohir.A02G112715	-0.882622	0.000601901	-0.953829	7.3039e-05	-1.69117	4.55788e-08	NA	NA	NA	NA	NA	NA	NA
Gohir.A02G114100	-0.390096	0.0215953	-0.431038	0.00513717	-0.663587	7.6909e-05	NA	NA	NA	NA	NA	NA	NA
Gohir.A02G114300	-0.567718	0.127829	-1.04249	0.00472621	-1.3847	0.000345083	NA	NA	ko00130	Ubiquinone and other terpenoid-quinone biosynthesis	NA	NA	NA
Gohir.A02G114500	-0.569366	0.000977378	-0.553472	0.000387661	-0.825438	2.63181e-06	NA	NA	ko01522	Endocrine resistance	NA	NA	NA
Gohir.A02G114600	-0.461797	0.0378005	-1.03915	3.04808e-05	-1.16992	3.76484e-06	NA	NA	NA	NA	NA	NA	NA
Gohir.A02G114800	-0.935077	0.0166292	-1.48128	0.000255643	-2.36328	9.27768e-07	NA	NA	ko00140|ko00380|ko00830|ko00980|ko01522|ko04913|ko05204	Steroid hormone biosynthesis|Tryptophan metabolism|Retinol metabolism|Metabolism of xenobiotics by cytochrome P450|Endocrine resistance|Ovarian steroidogenesis|Chemical carcinogenesis	NA	NA	NA
Gohir.A02G114900	0.607602	0.000320762	0.653915	3.54203e-05	0.790691	1.73168e-06	NA	NA	ko01522	Endocrine resistance	NA	NA	NA
Gohir.A02G115000	1.72966	0.0920644	4.60569	0.000129396	5.67942	1.18848e-05	NA	NA	ko00052|ko00500	Galactose metabolism|Starch and sucrose metabolism	NA	NA	NA
Gohir.A02G115500	-0.0324286	0.828768	-0.476911	0.000621134	-0.4625	0.000568747	NA	NA	NA	NA	NA	NA	NA
Gohir.A02G115800	-0.561568	0.0860084	-1.66229	2.14327e-05	-1.40887	6.30634e-05	NA	NA	ko01522	Endocrine resistance	NA	NA	NA
Gohir.A02G116100	0.205303	0.126584	0.507293	0.000331959	0.930097	1.64302e-07	NA	NA	NA	NA	NA	NA	NA
Gohir.A02G116600	3.79231	7.65578e-05	4.31747	2.30589e-06	5.45875	9.82126e-08	NA	NA	NA	NA	NA	NA	NA
Gohir.A02G117300	-0.113193	0.490342	-0.63434	0.000207364	-0.551556	0.000536159	NA	NA	NA	NA	NA	NA	NA
Gohir.A02G117400	0.342682	0.107233	-0.162885	0.404892	-0.735825	0.000567956	NA	NA	ko01522|ko04011	Endocrine resistance|MAPK signaling pathway - yeast	NA	NA	NA
Gohir.A02G117500	0.621024	0.00102828	1.54249	3.81318e-08	1.80831	1.86891e-09	NA	NA	ko00620|ko00710|ko03320	Pyruvate metabolism|Carbon fixation in photosynthetic organisms|PPAR signaling pathway	NA	NA	NA
Gohir.A02G117901	-0.345521	0.0105287	-0.40639	0.00158895	-1.03175	2.98742e-08	NA	NA	NA	NA	NA	NA	NA
Gohir.A02G118300	-0.410494	0.157181	-1.12663	0.000340152	-1.67791	2.72791e-06	NA	NA	NA	NA	NA	NA	NA
Gohir.A02G118500	-1.20923	0.000348439	-2.29061	1.76323e-07	-3.32018	1.62021e-09	NA	NA	NA	NA	NA	NA	NA
Gohir.A02G118800	-0.112492	0.515408	-0.528995	0.00162313	-0.607027	0.000338159	NA	NA	NA	NA	NA	NA	NA
Gohir.A02G119200	-0.740737	0.127443	-2.17484	9.39234e-05	-4.13963	5.94044e-08	NA	NA	ko01522	Endocrine resistance	NA	NA	NA
Gohir.A02G119802	0.130403	0.510376	0.516665	0.00482842	0.839954	3.70452e-05	NA	NA	NA	NA	NA	NA	NA
Gohir.A02G120000	0.403542	0.00601121	0.476206	0.000687393	0.733319	3.85183e-06	NA	NA	ko01522	Endocrine resistance	NA	NA	NA
Gohir.A02G121200	0.569924	0.00274745	0.559556	0.00123717	0.661899	0.000179317	NA	NA	NA	NA	NA	NA	NA
Gohir.A02G121701	-0.201279	0.180751	-0.626518	0.000138617	-0.859651	1.94289e-06	NA	NA	NA	NA	NA	NA	NA
Gohir.A02G122200	0.22089	0.0964676	0.653262	2.4674e-05	1.0369	4.16714e-08	NA	NA	ko05166	Human T-cell leukemia virus 1 infection	NA	NA	NA
Gohir.A02G122300	-0.206599	0.169715	-0.451396	0.00250774	-0.551791	0.000316969	NA	NA	NA	NA	NA	NA	NA
Gohir.A02G122500	0.0243455	0.913111	-0.432857	0.0181572	-1.11008	1.96898e-06	NA	NA	ko01522|ko03410	Endocrine resistance|Base excision repair	NA	NA	NA
Gohir.A02G122900	-0.969808	0.000891841	-1.41983	5.99569e-06	-1.8871	7.21621e-08	NA	NA	ko00260|ko00561|ko00630	Glycine, serine and threonine metabolism|Glycerolipid metabolism|Glyoxylate and dicarboxylate metabolism	NA	NA	NA
Gohir.A02G123000	-0.51032	0.00209933	-0.583721	0.000221069	-0.413063	0.00336831	NA	NA	ko01522	Endocrine resistance	NA	NA	NA
Gohir.A02G123100	-0.652226	0.100236	-1.0782	0.00498558	-2.21197	3.75873e-06	NA	NA	NA	NA	NA	NA	NA
Gohir.A02G123200	0.460681	0.0432334	0.610585	0.0051962	1.1076	1.18977e-05	NA	NA	NA	NA	NA	NA	NA
Gohir.A02G123700	0.139939	0.377521	0.235121	0.100627	0.53672	0.000567268	NA	NA	ko01522|ko04217|ko05034|ko05322	Endocrine resistance|Necroptosis|Alcoholism|Systemic lupus erythematosus	NA	NA	NA
Gohir.A02G124200	0.109379	0.836091	1.62945	0.000810835	1.57849	0.000788554	NA	NA	NA	NA	NA	NA	NA
Gohir.A02G124300	-1.81402	0.00192829	-2.12041	0.000175545	-3.39354	7.32457e-07	NA	NA	NA	NA	NA	NA	NA
Gohir.A02G124500	0.435573	0.0287434	1.1369	4.58396e-06	1.43506	8.92499e-08	NA	NA	ko00940	Phenylpropanoid biosynthesis	NA	NA	NA
Gohir.A02G125400	-0.818917	0.0923572	2.33142	4.97508e-05	1.76694	0.000381162	NA	NA	ko01522	Endocrine resistance	NA	NA	NA
Gohir.A02G125600	0.323332	0.0027671	0.515473	1.11866e-05	0.4735	1.27916e-05	NA	NA	ko01522	Endocrine resistance	NA	NA	NA
Gohir.A02G126800	-0.949555	0.000236195	-0.880467	0.000110083	-0.966737	2.33207e-05	NA	NA	NA	NA	NA	NA	NA
Gohir.A02G127100	-1.13634	0.00287219	-1.60957	4.52943e-05	-2.51512	1.4074e-07	NA	NA	NA	NA	NA	NA	NA
Gohir.A02G127300	-0.0685414	0.763281	-0.406418	0.0355714	-0.954844	2.74428e-05	NA	NA	NA	NA	NA	NA	NA
Gohir.A02G127500	-0.381131	0.0401211	-0.548909	0.00256204	-0.746819	0.000105835	NA	NA	NA	NA	NA	NA	NA
Gohir.A02G127600	-0.432904	0.159256	-1.97996	2.10987e-06	-1.83601	1.5191e-06	NA	NA	NA	NA	NA	NA	NA
Gohir.A02G128300	0.97858	0.000617526	1.18466	4.08968e-05	1.60453	5.36068e-07	NA	NA	NA	NA	NA	NA	NA
Gohir.A02G128400	-1.32545	0.00102826	-2.24791	2.0504e-06	-3.35047	1.01667e-08	NA	NA	NA	NA	NA	NA	NA
Gohir.A02G129000	1.79685	0.00439635	1.47223	0.00697259	2.02302	0.000437688	NA	NA	ko01522|ko04144|ko04961|ko04962|ko04972|ko05164	Endocrine resistance|Endocytosis|Endocrine and other factor-regulated calcium reabsorption|Vasopressin-regulated water reabsorption|Pancreatic secretion|Influenza A	NA	NA	NA
Gohir.A02G129200	0.518467	0.0120608	1.20261	2.816e-06	1.53957	4.52371e-08	NA	NA	ko01521|ko01522|ko03010|ko04066|ko04150|ko04151|ko04371|ko04714|ko04910|ko05205	EGFR tyrosine kinase inhibitor resistance|Endocrine resistance|Ribosome|HIF-1 signaling pathway|mTOR signaling pathway|PI3K-Akt signaling pathway|Apelin signaling pathway|Thermogenesis|Insulin signaling pathway|Proteoglycans in cancer	NA	NA	NA
Gohir.A02G129400	0.602519	0.0573745	1.00464	0.00156455	1.23337	0.000164108	NA	NA	NA	NA	NA	NA	NA
Gohir.A02G129500	-0.112482	0.370111	0.107624	0.342835	-0.486196	0.000151174	NA	NA	ko01522|ko05034|ko05131|ko05202|ko05322	Endocrine resistance|Alcoholism|Shigellosis|Transcriptional misregulation in cancer|Systemic lupus erythematosus	NA	NA	NA
Gohir.A02G129600	-0.130242	0.275859	0.109034	0.316681	-0.459335	0.000178114	NA	NA	ko01522|ko05034|ko05131|ko05202|ko05322	Endocrine resistance|Alcoholism|Shigellosis|Transcriptional misregulation in cancer|Systemic lupus erythematosus	NA	NA	NA
Gohir.A02G130700	0.736007	0.000205805	0.70888	6.42312e-05	0.789346	9.96951e-06	NA	NA	NA	NA	NA	NA	NA
Gohir.A02G130900	1.33238	0.00323054	2.03082	3.01013e-05	3.32618	6.17288e-08	NA	NA	ko00010|ko00030|ko00051|ko00052|ko00680|ko01522|ko03018|ko04066|ko04152|ko04922|ko05230	Glycolysis / Gluconeogenesis|Pentose phosphate pathway|Fructose and mannose metabolism|Galactose metabolism|Methane metabolism|Endocrine resistance|RNA degradation|HIF-1 signaling pathway|AMPK signaling pathway|Glucagon signaling pathway|Central carbon me	NA	NA	NA
Gohir.A02G131200	-0.106895	0.488087	-0.529311	0.000633192	-0.386489	0.00604139	NA	NA	ko01522	Endocrine resistance	NA	NA	NA
Gohir.A02G131700	-1.11296	7.45426e-05	-1.28455	3.44499e-06	-1.32843	7.25624e-07	NA	NA	NA	NA	NA	NA	NA
Gohir.A02G132000	-0.157273	0.418255	0.342549	0.0508767	0.745095	0.000153923	NA	NA	ko00061|ko00780|ko01522	Fatty acid biosynthesis|Biotin metabolism|Endocrine resistance	NA	NA	NA
Gohir.A02G132100	0.451214	0.290208	-1.47765	0.000712398	-0.884215	0.0209573	NA	NA	NA	NA	NA	NA	NA
Gohir.A02G132300	-1.51323	0.00131504	-2.5813	2.16355e-06	-1.64396	9.84888e-05	NA	NA	ko00521|ko00562	Streptomycin biosynthesis|Inositol phosphate metabolism	NA	NA	NA
Gohir.A02G132700	0.211919	0.842798	1.74072	0.0382912	4.48688	2.54359e-05	NA	NA	NA	NA	NA	NA	NA
Gohir.A02G132800	-1.43648	0.0776859	-4.33358	4.15849e-05	-4.75212	2.05788e-05	NA	NA	NA	NA	NA	NA	NA
Gohir.A02G133300	-1.07279	0.00106303	-1.30427	4.76381e-05	-2.1419	7.87934e-08	NA	NA	ko01522	Endocrine resistance	NA	NA	NA
Gohir.A02G133600	1.66217	2.80524e-05	2.81363	3.83058e-08	2.57498	1.40162e-08	NA	NA	NA	NA	NA	NA	NA
Gohir.A02G133800	-1.64802	0.00200339	-2.33636	3.1973e-05	-3.40931	2.68277e-07	NA	NA	NA	NA	NA	NA	NA
Gohir.A02G133900	0.164218	0.476596	-0.885973	0.000228958	-0.419994	0.0381317	NA	NA	NA	NA	NA	NA	NA
Gohir.A02G134000	-0.180366	0.178444	-0.490761	0.000447126	-0.2816	0.0211955	NA	NA	NA	NA	NA	NA	NA
Gohir.A02G134100	-0.368016	0.288199	-0.77782	0.0181531	-1.9763	3.30152e-06	NA	NA	ko01522|ko04612|ko05152|ko05166	Endocrine resistance|Antigen processing and presentation|Tuberculosis|Human T-cell leukemia virus 1 infection	NA	NA	NA
Gohir.A02G134400	-1.13131	0.00124298	-1.02592	0.000891478	-0.935311	0.00142002	NA	NA	ko00195|ko01522	Photosynthesis|Endocrine resistance	NA	NA	NA
Gohir.A02G134500	-1.56937	4.12129e-05	-1.22136	8.8588e-05	-1.02468	0.000306948	NA	NA	ko00190	Oxidative phosphorylation	NA	NA	NA
Gohir.A02G134600	-1.3554	0.000473849	-1.29598	0.000182428	-0.887435	0.00334168	NA	NA	ko00190	Oxidative phosphorylation	NA	NA	NA
Gohir.A02G134801	-1.86511	0.000199666	-3.2089	3.08766e-07	-3.5639	2.20002e-08	NA	NA	NA	NA	NA	NA	NA
Gohir.A02G135000	2.14847	8.11991e-05	1.55404	0.000347164	1.57686	0.000205715	NA	NA	ko00500	Starch and sucrose metabolism	NA	NA	NA
Gohir.A02G135100	-1.51486	0.000861217	-1.95465	2.31917e-05	-2.69055	2.83801e-07	NA	NA	NA	NA	NA	NA	NA
Gohir.A02G135400	-0.18944	0.573585	-1.11794	0.000825914	-2.09831	5.93771e-07	NA	NA	NA	NA	NA	NA	NA
Gohir.A02G135500	-0.271292	0.224877	-1.40745	2.20659e-06	-0.636731	0.00290555	NA	NA	NA	NA	NA	NA	NA
Gohir.A02G135800	-2.62321	0.0112471	3.84884	0.000295392	3.86519	0.000125842	NA	NA	NA	NA	NA	NA	NA
Gohir.A02G136100	-0.767568	0.000442336	-1.11807	2.65657e-06	-1.95071	2.574e-09	NA	NA	NA	NA	NA	NA	NA
Gohir.A02G136300	2.64875	3.80773e-08	0.434822	0.0569373	0.469133	0.0350124	NA	NA	ko01522|ko04075	Endocrine resistance|Plant hormone signal transduction	NA	NA	NA
Gohir.A02G136500	0.568797	0.0116824	0.574469	0.00562107	1.14065	4.67818e-06	NA	NA	ko01522	Endocrine resistance	NA	NA	NA
Gohir.A02G136702	0.0842327	0.752291	0.512234	0.0214128	0.937127	0.000140821	NA	NA	NA	NA	NA	NA	NA
Gohir.A02G136703	3.94745	3.88617e-06	3.69325	2.39714e-06	4.39669	7.95472e-08	NA	NA	NA	NA	NA	NA	NA
Gohir.A02G137400	0.426149	0.156392	-1.08771	0.000543045	-0.368527	0.164721	NA	NA	ko01522	Endocrine resistance	NA	NA	NA
Gohir.A02G137600	-0.0182098	0.965309	1.19844	0.000623945	1.94045	2.0729e-06	NA	NA	NA	NA	NA	NA	NA
Gohir.A02G137602	0.0400887	0.931241	-0.738265	0.0511341	-1.68744	0.000119609	NA	NA	NA	NA	NA	NA	NA
Gohir.A02G137700	-0.740193	0.0784697	-1.03055	0.0105141	-2.19748	9.43576e-06	NA	NA	ko00940	Phenylpropanoid biosynthesis	NA	NA	NA
Gohir.A02G137900	-0.205379	0.126831	-0.662544	2.54146e-05	-1.16347	1.50095e-08	NA	NA	NA	NA	NA	NA	NA
Gohir.A02G138000	0.984356	0.00549396	0.742642	0.0204426	1.60476	2.82248e-05	NA	NA	NA	NA	NA	NA	NA
Gohir.A02G138100	-0.39215	0.00536535	-0.654589	1.99527e-05	-0.640871	1.1627e-05	NA	NA	NA	NA	NA	NA	NA
Gohir.A02G138500	-0.485965	0.124285	-0.727899	0.00322521	-0.980149	0.000162962	NA	NA	NA	NA	NA	NA	NA
Gohir.A02G138900	-0.530044	0.0528613	-1.08053	0.000226814	-1.8352	3.26864e-07	NA	NA	NA	NA	NA	NA	NA
Gohir.A02G139000	-0.445351	0.238035	-1.6292	0.000113717	-2.8216	1.40292e-07	NA	NA	NA	NA	NA	NA	NA
Gohir.A02G139100	-1.2277	0.00616538	-2.35856	8.42462e-06	-3.64397	3.11783e-08	NA	NA	NA	NA	NA	NA	NA
Gohir.A02G139300	0.185898	0.130754	0.456872	0.00039527	0.389915	0.0011616	NA	NA	NA	NA	NA	NA	NA
Gohir.A02G139400	0.409232	0.0401667	0.433165	0.0193518	1.06682	3.66774e-06	NA	NA	NA	NA	NA	NA	NA
Gohir.A02G139900	-0.0163217	0.909048	0.146473	0.197768	0.406311	0.000922948	NA	NA	ko01522|ko03008|ko03013|ko04013|ko05164|ko05166	Endocrine resistance|Ribosome biogenesis in eukaryotes|RNA transport|MAPK signaling pathway - fly|Influenza A|Human T-cell leukemia virus 1 infection	NA	NA	NA
Gohir.A02G140100	1.31729	0.169374	2.03358	0.0243931	4.84115	3.08642e-05	NA	NA	ko00130|ko00940	Ubiquinone and other terpenoid-quinone biosynthesis|Phenylpropanoid biosynthesis	NA	NA	NA
Gohir.A02G140300	-0.0800908	0.502447	-0.288785	0.00932574	-0.415386	0.000380546	NA	NA	NA	NA	NA	NA	NA
Gohir.A02G140800	0.0719808	0.827157	2.12905	5.4942e-07	2.86656	6.30851e-09	NA	NA	NA	NA	NA	NA	NA
Gohir.A02G140900	-0.046576	0.838957	0.259263	0.164663	1.04631	7.80197e-06	NA	NA	ko01522	Endocrine resistance	NA	NA	NA
Gohir.A02G141000	0.381861	0.026671	0.594708	0.000619099	0.707506	7.10577e-05	NA	NA	NA	NA	NA	NA	NA
Gohir.A02G141100	0.0555445	0.691667	0.371641	0.00380044	0.537812	9.00823e-05	NA	NA	ko01522|ko04130|ko04145	Endocrine resistance|SNARE interactions in vesicular transport|Phagosome	NA	NA	NA
Gohir.A02G141500	0.697558	0.000448787	0.643014	0.000246084	0.790505	1.54323e-05	NA	NA	ko01522|ko03013	Endocrine resistance|RNA transport	NA	NA	NA
Gohir.A02G141900	-0.183423	0.349411	-0.610001	0.00173053	-1.09054	2.43887e-06	NA	NA	NA	NA	NA	NA	NA
Gohir.A02G142100	3.00903	0.00365337	3.71646	2.61407e-05	4.63323	9.9778e-07	NA	NA	NA	NA	NA	NA	NA
Gohir.A02G142300	-0.412137	0.0160605	-0.55342	0.000974971	-0.759634	2.53066e-05	NA	NA	ko01522	Endocrine resistance	NA	NA	NA
Gohir.A02G142500	0.369442	0.0406661	0.594668	0.00105183	0.641664	0.000364713	NA	NA	NA	NA	NA	NA	NA
Gohir.A02G143600	-1.75424	0.000398956	-2.33952	6.64803e-06	-3.17907	8.21862e-08	NA	NA	NA	NA	NA	NA	NA
Gohir.A02G144100	3.34509	0.000147306	3.998	7.0247e-06	2.82958	0.000108648	NA	NA	ko00500	Starch and sucrose metabolism	NA	NA	NA
Gohir.A02G144200	-0.287203	0.225906	-1.24559	1.47339e-05	-2.07328	1.88095e-08	NA	NA	NA	NA	NA	NA	NA
Gohir.A02G144400	-0.61581	0.00734223	-1.20176	7.12087e-06	-1.02229	1.82673e-05	NA	NA	NA	NA	NA	NA	NA
Gohir.A02G145901	-2.53794	0.0118732	-4.28837	0.000234836	-8.79851	5.87403e-06	NA	NA	NA	NA	NA	NA	NA
Gohir.A02G146100	-2.16185	9.65275e-05	-0.299005	0.43013	-1.27871	0.00157547	NA	NA	NA	NA	NA	NA	NA
Gohir.A02G146200	-1.94215	0.000707158	-2.22356	7.02013e-05	-3.46236	3.50583e-07	NA	NA	NA	NA	NA	NA	NA
Gohir.A02G146500	0.901512	0.000748308	1.67581	4.86068e-07	1.65324	1.07287e-07	NA	NA	ko04075	Plant hormone signal transduction	NA	NA	NA
Gohir.A02G146600	1.35317	0.000283475	2.65874	1.27425e-07	2.91617	9.86362e-09	NA	NA	NA	NA	NA	NA	NA
Gohir.A02G146601	2.74923	0.130851	2.05395	7.94571e-06	2.04833	2.8004e-06	NA	NA	NA	NA	NA	NA	NA
Gohir.A02G147000	0.18322	0.281838	-0.222513	0.150494	-0.768811	3.09577e-05	NA	NA	ko01522	Endocrine resistance	NA	NA	NA
Gohir.A02G147100	-0.379431	0.0268753	-0.989435	3.92784e-06	-1.14366	2.20835e-07	NA	NA	ko00500|ko01522|ko02026	Starch and sucrose metabolism|Endocrine resistance|Biofilm formation - Escherichia coli	NA	NA	NA
Gohir.A02G147500	-0.634842	0.0818262	-1.03904	0.00392753	-1.95618	6.07022e-06	NA	NA	NA	NA	NA	NA	NA
Gohir.A02G147700	-0.176526	0.256542	0.252953	0.0756475	0.696825	3.36454e-05	NA	NA	ko00020|ko00270|ko00620|ko00630|ko00710	Citrate cycle (TCA cycle)|Cysteine and methionine metabolism|Pyruvate metabolism|Glyoxylate and dicarboxylate metabolism|Carbon fixation in photosynthetic organisms	NA	NA	NA
Gohir.A02G148000	0.39166	0.0849004	1.05616	4.58216e-05	1.30384	1.92148e-06	NA	NA	ko00190|ko04260|ko04714|ko04932|ko05010|ko05012|ko05016	Oxidative phosphorylation|Cardiac muscle contraction|Thermogenesis|Non-alcoholic fatty liver disease (NAFLD)|Alzheimer disease|Parkinson disease|Huntington disease	NA	NA	NA
Gohir.A02G148200	-0.0832028	0.67507	-0.399344	0.0231817	-0.657317	0.00047154	NA	NA	NA	NA	NA	NA	NA
Gohir.A02G148400	-0.529588	0.169614	-1.55914	0.000211481	-2.03566	7.26338e-06	NA	NA	ko01522	Endocrine resistance	NA	NA	NA
Gohir.A02G148600	1.11973	0.00844426	1.66648	0.000145633	1.02159	0.0056518	NA	NA	ko01522	Endocrine resistance	NA	NA	NA
Gohir.A02G148900	8.45812	4.55182e-05	7.46318	7.14359e-07	8.38203	5.36314e-08	NA	NA	ko00270|ko01522	Cysteine and methionine metabolism|Endocrine resistance	NA	NA	NA
Gohir.A02G149000	2.02686	0.000567359	2.64535	1.21066e-05	2.41876	1.26222e-05	NA	NA	ko01522	Endocrine resistance	NA	NA	NA
Gohir.A02G149400	-0.978165	0.0595711	-1.32779	0.00654339	-2.34826	3.66379e-05	NA	NA	ko00100|ko00909	Steroid biosynthesis|Sesquiterpenoid and triterpenoid biosynthesis	NA	NA	NA
Gohir.A02G150500	1.53314	0.00638491	1.14936	0.0196678	2.30009	5.77075e-05	NA	NA	NA	NA	NA	NA	NA
Gohir.A02G151200	0.154369	0.190847	0.121029	0.26074	0.392551	0.000746337	NA	NA	ko01522	Endocrine resistance	NA	NA	NA
Gohir.A02G151500	-0.427017	0.0391708	-0.736227	0.000524275	-1.18057	1.63796e-06	NA	NA	NA	NA	NA	NA	NA
Gohir.A02G151600	-0.140925	0.587735	-0.727849	0.00296245	-1.12621	3.20843e-05	NA	NA	NA	NA	NA	NA	NA
Gohir.A02G151900	0.591702	0.00563812	1.14799	4.81458e-06	1.65448	2.29958e-08	NA	NA	ko01522|ko03010	Endocrine resistance|Ribosome	NA	NA	NA
Gohir.A02G152000	0.797437	0.101988	2.07023	0.000143441	4.26975	4.11677e-08	NA	NA	ko01522	Endocrine resistance	NA	NA	NA
Gohir.A02G152400	3.21514	1.11024e-07	3.10583	5.78961e-08	3.10442	9.98295e-09	NA	NA	NA	NA	NA	NA	NA
Gohir.A02G152800	1.11153	0.000543415	0.984323	0.000471714	1.81839	2.97978e-07	NA	NA	NA	NA	NA	NA	NA
Gohir.A02G152900	-1.07019	0.00574106	-1.67876	4.71398e-05	-3.07982	3.00304e-08	NA	NA	NA	NA	NA	NA	NA
Gohir.A02G153100	0.413124	0.669861	4.2003	6.0999e-05	3.32986	0.000264374	NA	NA	ko00940	Phenylpropanoid biosynthesis	NA	NA	NA
Gohir.A02G153500	-0.261244	0.568822	-1.18933	0.00585773	-3.38566	2.10027e-07	NA	NA	NA	NA	NA	NA	NA
Gohir.A02G153600	0.194456	0.593159	-0.697569	0.0319052	-1.92875	3.75465e-06	NA	NA	NA	NA	NA	NA	NA
Gohir.A02G153900	0.204519	0.510487	0.694562	0.0154704	1.30019	5.81706e-05	NA	NA	NA	NA	NA	NA	NA
Gohir.A02G154400	-0.0821656	0.724627	-0.287346	0.145299	-1.14651	5.01664e-06	NA	NA	ko01522|ko04142|ko04216|ko04978	Endocrine resistance|Lysosome|Ferroptosis|Mineral absorption	NA	NA	NA
Gohir.A02G154500	-0.127973	0.706755	-0.219195	0.465592	1.37125	6.40277e-05	NA	NA	NA	NA	NA	NA	NA
Gohir.A02G155400	0.33731	0.0155418	0.449427	0.000979666	0.48174	0.000359175	NA	NA	NA	NA	NA	NA	NA
Gohir.A02G155500	0.663413	0.000690367	1.04932	1.87659e-06	1.31877	3.45276e-08	NA	NA	ko01522	Endocrine resistance	NA	NA	NA
Gohir.A02G155600	0.874331	0.0348378	2.0572	5.36708e-05	2.84735	5.94453e-07	NA	NA	NA	NA	NA	NA	NA
Gohir.A02G156200	-0.410834	0.0567497	-1.45332	1.06296e-06	-1.91591	1.25135e-08	NA	NA	NA	NA	NA	NA	NA
Gohir.A02G156300	0.12451	0.396374	0.445643	0.00201579	0.511286	0.000432898	NA	NA	ko01522	Endocrine resistance	NA	NA	NA
Gohir.A02G156400	1.33536	0.0300063	3.78524	6.06769e-06	4.23381	3.98241e-07	NA	NA	NA	NA	NA	NA	NA
Gohir.A02G156500	1.70532	0.000197937	1.64264	6.869e-05	1.40412	0.000214051	NA	NA	NA	NA	NA	NA	NA
Gohir.A02G156800	3.14247	0.000333105	4.87456	8.85015e-07	6.73337	1.88938e-08	NA	NA	NA	NA	NA	NA	NA
Gohir.A02G157200	5.00024	2.76441e-07	3.82059	8.59946e-07	2.55606	1.40173e-05	NA	NA	NA	NA	NA	NA	NA
Gohir.A02G157300	0.864441	1.63518e-05	0.431559	0.00218676	0.386527	0.00399906	NA	NA	ko01522	Endocrine resistance	NA	NA	NA
Gohir.A02G157400	0.180433	0.582849	2.34222	5.44934e-07	2.675	2.7428e-08	NA	NA	NA	NA	NA	NA	NA
Gohir.A02G158000	0.401634	0.547393	2.72788	0.000218734	4.33129	1.17213e-06	NA	NA	ko01522	Endocrine resistance	NA	NA	NA
Gohir.A02G159200	0.640038	0.0131924	1.40751	5.99721e-06	1.97557	3.73753e-08	NA	NA	NA	NA	NA	NA	NA
Gohir.A02G160600	-0.330851	0.0810056	-0.995255	1.34506e-05	-1.2188	4.77329e-07	NA	NA	NA	NA	NA	NA	NA
Gohir.A02G161000	0.392459	0.293601	1.28232	0.0007153	1.32987	0.000378622	NA	NA	NA	NA	NA	NA	NA
Gohir.A02G161100	-0.245788	0.187572	-0.705355	0.000337463	-1.09957	1.32189e-06	NA	NA	NA	NA	NA	NA	NA
Gohir.A02G161300	-0.210635	0.218106	0.108402	0.490086	0.593041	0.000493409	NA	NA	NA	NA	NA	NA	NA
Gohir.A02G161400	-1.86288	0.000102484	-2.42397	1.66299e-06	-1.32678	0.000327747	NA	NA	NA	NA	NA	NA	NA
Gohir.A02G161500	-1.62736	4.78005e-05	-2.82436	4.81622e-08	-3.17083	3.92205e-09	NA	NA	NA	NA	NA	NA	NA
Gohir.A02G161700	-0.502225	0.188642	-1.72839	8.58367e-05	-2.26119	2.39587e-06	NA	NA	NA	NA	NA	NA	NA
Gohir.A02G162533	-0.234878	0.450363	-1.15457	0.000389479	-0.685311	0.0151884	NA	NA	NA	NA	NA	NA	NA
Gohir.A02G162600	-0.32952	0.692008	-1.27253	0.0824762	-2.88601	0.000757863	NA	NA	ko01522	Endocrine resistance	NA	NA	NA
Gohir.A02G162700	-1.02771	0.0430533	-1.66731	0.00118163	-3.36605	8.89576e-07	NA	NA	ko01522	Endocrine resistance	NA	NA	NA
Gohir.A02G163000	1.94175	0.000130555	2.52331	2.6285e-06	2.36679	1.47886e-06	NA	NA	ko01522|ko04020|ko04218|ko04621|ko05010|ko05012	Endocrine resistance|Calcium signaling pathway|Cellular senescence|NOD-like receptor signaling pathway|Alzheimer disease|Parkinson disease	NA	NA	NA
Gohir.A02G163300	0.42763	0.454617	1.15508	0.0105699	1.80356	0.000230571	NA	NA	NA	NA	NA	NA	NA
Gohir.A02G163700	-0.83407	0.0018661	-0.478636	0.0311773	-0.876224	0.000309214	NA	NA	ko00130	Ubiquinone and other terpenoid-quinone biosynthesis	NA	NA	NA
Gohir.A02G164000	-1.02085	0.00332458	-1.12612	0.000592359	-1.81653	2.1655e-06	NA	NA	ko01522	Endocrine resistance	NA	NA	NA
Gohir.A02G164100	0.329049	0.0618531	0.70981	0.000192446	0.434238	0.00805862	NA	NA	NA	NA	NA	NA	NA
Gohir.A02G164200	0.475263	0.0150072	0.850156	5.94344e-05	0.761535	0.000105905	NA	NA	NA	NA	NA	NA	NA
Gohir.A02G164400	0.41341	0.088811	0.986695	0.000172072	1.1092	3.0922e-05	NA	NA	NA	NA	NA	NA	NA
Gohir.A02G164600	-1.445	0.00437155	-1.97022	0.000130822	-3.34401	2.52071e-07	NA	NA	NA	NA	NA	NA	NA
Gohir.A02G164900	0.0338202	0.860152	-0.0829951	0.604652	-0.700345	0.000101365	NA	NA	NA	NA	NA	NA	NA
Gohir.A02G165000	1.39469	0.00395967	1.66172	0.000341932	2.55544	2.17364e-06	NA	NA	NA	NA	NA	NA	NA
Gohir.A02G165100	0.608993	0.00728658	1.22353	5.35679e-06	1.58779	7.43402e-08	NA	NA	NA	NA	NA	NA	NA
Gohir.A02G165500	-0.45357	0.0328991	-1.09558	1.24904e-05	-1.76865	1.94317e-08	NA	NA	NA	NA	NA	NA	NA
Gohir.A02G165600	0.77522	0.000126592	0.670945	0.000107197	0.462566	0.0022704	NA	NA	NA	NA	NA	NA	NA
Gohir.A02G165800	-0.717638	0.0114795	-0.802559	0.00240596	-1.59157	1.4199e-06	NA	NA	ko01522	Endocrine resistance	NA	NA	NA
Gohir.A02G165900	0.133343	0.65316	0.749397	0.00577133	1.13825	0.000113144	NA	NA	ko01522	Endocrine resistance	NA	NA	NA
Gohir.A02G166400	0.384799	0.0206398	0.744906	4.50444e-05	1.13128	1.4777e-07	NA	NA	ko01522|ko04110|ko04111|ko04113|ko04114|ko04120|ko04914|ko05166	Endocrine resistance|Cell cycle|Cell cycle - yeast|Meiosis - yeast|Oocyte meiosis|Ubiquitin mediated proteolysis|Progesterone-mediated oocyte maturation|Human T-cell leukemia virus 1 infection	NA	NA	NA
Gohir.A02G166500	-1.33288	0.00195406	-1.38588	0.000473667	-2.1856	2.38715e-06	NA	NA	NA	NA	NA	NA	NA
Gohir.A02G166700	0.0837703	0.601334	0.816094	1.01008e-05	0.888822	1.37702e-06	NA	NA	NA	NA	NA	NA	NA
Gohir.A02G166800	0.409614	0.0725815	0.533676	0.0129808	0.979609	5.32208e-05	NA	NA	ko01522	Endocrine resistance	NA	NA	NA
Gohir.A02G166900	0.21833	0.587918	-0.923885	0.0122505	-2.066	6.24674e-06	NA	NA	NA	NA	NA	NA	NA
Gohir.A02G167000	0.187905	0.440473	-0.430103	0.0510716	-1.0032	7.77685e-05	NA	NA	NA	NA	NA	NA	NA
Gohir.A02G167500	-0.135697	0.783232	1.75903	0.000310638	2.58878	2.71291e-06	NA	NA	ko01522|ko04016	Endocrine resistance|MAPK signaling pathway - plant	NA	NA	NA
Gohir.A02G167700	0.266187	0.355307	1.52321	1.19439e-05	1.16751	0.00010128	NA	NA	NA	NA	NA	NA	NA
Gohir.A02G167800	0.131083	0.335784	0.378838	0.00419624	0.669442	1.11238e-05	NA	NA	NA	NA	NA	NA	NA
Gohir.A02G168000	1.32062	0.290543	7.06028	3.80807e-06	8.25318	1.46595e-07	NA	NA	NA	NA	NA	NA	NA
Gohir.A02G168100	0.0306664	0.818773	0.75213	2.24109e-06	0.79875	2.85207e-07	NA	NA	ko01522|ko04120	Endocrine resistance|Ubiquitin mediated proteolysis	NA	NA	NA
Gohir.A02G168200	-0.165954	0.627003	0.14964	0.620222	-1.34602	9.70259e-05	NA	NA	ko00905|ko01522	Brassinosteroid biosynthesis|Endocrine resistance	NA	NA	NA
Gohir.A02G168700	-0.223261	0.329458	-1.06171	4.20153e-05	-0.25507	0.197317	NA	NA	NA	NA	NA	NA	NA
Gohir.A02G168800	-0.237974	0.480228	-0.599517	0.0474866	-2.24219	3.50185e-07	NA	NA	ko00010|ko00053|ko00071|ko00280|ko00310|ko00330|ko00340|ko00380|ko00410|ko00561|ko00620|ko00625|ko00903|ko00981	Glycolysis / Gluconeogenesis|Ascorbate and aldarate metabolism|Fatty acid degradation|Valine, leucine and isoleucine degradation|Lysine degradation|Arginine and proline metabolism|Histidine metabolism|Tryptophan metabolism|beta-Alanine metabolism|Glycerol	NA	NA	NA
Gohir.A02G169000	0.512736	0.000305857	0.393971	0.000857129	0.28354	0.00834105	NA	NA	NA	NA	NA	NA	NA
Gohir.A02G169500	-0.155837	0.220604	-0.438145	0.000782173	-0.254775	0.0271975	NA	NA	ko00190|ko04142|ko04145|ko04721|ko04966|ko05110|ko05120|ko05152|ko05165|ko05323	Oxidative phosphorylation|Lysosome|Phagosome|Synaptic vesicle cycle|Collecting duct acid secretion|Vibrio cholerae infection|Epithelial cell signaling in Helicobacter pylori infection|Tuberculosis|Human papillomavirus infection|Rheumatoid arthritis	NA	NA	NA
Gohir.A02G169900	0.291731	0.01485	0.648353	6.06664e-06	0.768927	2.51511e-07	NA	NA	ko01522|ko03010	Endocrine resistance|Ribosome	NA	NA	NA
Gohir.A02G170000	0.69401	7.11399e-05	0.796054	3.28989e-06	0.890782	2.50768e-07	NA	NA	NA	NA	NA	NA	NA
Gohir.A02G170100	1.37494	0.00426044	3.57724	3.08766e-07	4.18321	1.37603e-08	NA	NA	ko01522	Endocrine resistance	NA	NA	NA
Gohir.A02G170200	-0.874666	0.00156086	-1.11937	4.96624e-05	-2.09222	2.01157e-08	NA	NA	NA	NA	NA	NA	NA
Gohir.A02G170600	-0.012724	0.950456	0.26448	0.0917553	0.745275	4.90204e-05	NA	NA	ko01522|ko05166	Endocrine resistance|Human T-cell leukemia virus 1 infection	NA	NA	NA
Gohir.A02G170800	0.367762	0.255989	1.20805	0.000403192	2.38776	1.18418e-07	NA	NA	ko01522|ko04626|ko05145	Endocrine resistance|Plant-pathogen interaction|Toxoplasmosis	NA	NA	NA
Gohir.A02G171000	2.32292	0.000434162	2.65945	3.17763e-05	2.8124	8.66524e-06	NA	NA	NA	NA	NA	NA	NA
Gohir.A02G171500	0.00163628	0.99549	-0.209617	0.13084	-0.533723	0.000453913	NA	NA	ko01522	Endocrine resistance	NA	NA	NA
Gohir.A02G171600	0.613508	0.000127857	0.376534	0.00252475	0.351863	0.00329492	NA	NA	ko01522|ko03050|ko05012|ko05169	Endocrine resistance|Proteasome|Parkinson disease|Epstein-Barr virus infection	NA	NA	NA
Gohir.A02G171800	0.327788	0.0937184	-0.506044	0.00685987	-1.20758	6.98439e-07	NA	NA	ko04144	Endocytosis	NA	NA	NA
Gohir.A02G171900	-0.966718	0.000112855	-1.08753	6.96782e-06	-1.75682	1.13165e-08	NA	NA	NA	NA	NA	NA	NA
Gohir.A02G172600	-0.745844	0.00415967	-1.50805	2.10987e-06	-1.49015	7.08003e-07	NA	NA	NA	NA	NA	NA	NA
Gohir.A02G172800	-2.70477	0.00049473	-3.30387	2.46334e-05	-4.85756	3.18919e-07	NA	NA	NA	NA	NA	NA	NA
Gohir.A02G173000	0.509344	0.0583967	0.541589	0.0301728	1.14663	6.34636e-05	NA	NA	NA	NA	NA	NA	NA
Gohir.A02G173300	0.426627	0.0147251	0.474288	0.00390359	1.21067	1.06891e-07	NA	NA	ko01522	Endocrine resistance	NA	NA	NA
Gohir.A02G173400	0.441574	0.0205663	0.715459	0.000267889	1.27217	1.91871e-07	NA	NA	ko01522	Endocrine resistance	NA	NA	NA
Gohir.A02G173500	-0.444869	0.150501	-1.16611	0.0003912	-2.15607	2.61814e-07	NA	NA	NA	NA	NA	NA	NA
Gohir.A02G173700	0.805137	0.00132947	0.509333	0.0139572	0.927332	6.61389e-05	NA	NA	NA	NA	NA	NA	NA
Gohir.A02G173900	-1.64239	0.0119225	-2.59367	0.000181648	-3.41193	9.61708e-06	NA	NA	NA	NA	NA	NA	NA
Gohir.A02G174100	0.0470238	0.786594	-0.492069	0.00192448	-0.625557	0.000145475	NA	NA	NA	NA	NA	NA	NA
Gohir.A02G174200	-0.444348	0.213755	-1.44486	0.000226532	-2.35263	7.20987e-07	NA	NA	ko00020|ko00630|ko00720	Citrate cycle (TCA cycle)|Glyoxylate and dicarboxylate metabolism|Carbon fixation pathways in prokaryotes	NA	NA	NA
Gohir.A02G174300	0.444114	0.258647	0.506577	0.160766	1.78406	3.97132e-05	NA	NA	NA	NA	NA	NA	NA
Gohir.A02G174400	0.311085	0.295682	0.649818	0.0199803	1.71455	1.71512e-06	NA	NA	NA	NA	NA	NA	NA
Gohir.A02G174500	0.233876	0.157922	0.37293	0.0171425	0.766461	2.43309e-05	NA	NA	ko01522|ko03020|ko05016	Endocrine resistance|RNA polymerase|Huntington disease	NA	NA	NA
Gohir.A02G174700	-0.983086	0.0694389	-1.24188	0.0157385	-2.0472	0.000293029	NA	NA	NA	NA	NA	NA	NA
Gohir.A02G174750	0.549484	0.000302616	0.630113	1.68886e-05	0.669705	3.54721e-06	NA	NA	ko01522|ko03040	Endocrine resistance|Spliceosome	NA	NA	NA
Gohir.A02G174800	-0.881043	0.000283736	-1.25962	1.70127e-06	-1.72269	1.39161e-08	NA	NA	NA	NA	NA	NA	NA
Gohir.A02G175200	-0.969682	9.94588e-05	-0.85386	6.82102e-05	-0.74443	0.000170098	NA	NA	NA	NA	NA	NA	NA
Gohir.A02G175400	-1.01143	0.00235833	-1.26052	0.000105893	-1.41175	1.82697e-05	NA	NA	NA	NA	NA	NA	NA
Gohir.A02G175900	-0.330438	0.18606	-1.21898	3.50835e-05	-1.67966	3.86532e-07	NA	NA	NA	NA	NA	NA	NA
Gohir.A02G176100	0.705477	0.00202667	1.37109	1.04361e-06	2.01521	4.64846e-09	NA	NA	NA	NA	NA	NA	NA
Gohir.A02G176200	2.42304	6.2767e-06	1.88519	9.66476e-06	3.38314	8.44432e-09	NA	NA	NA	NA	NA	NA	NA
Gohir.A02G176400	2.36017	0.0152392	3.27836	1.27758e-05	6.83467	1.34689e-08	NA	NA	NA	NA	NA	NA	NA
Gohir.A02G176700	5.06785	1.65762e-07	4.35746	1.65935e-07	4.47821	2.25121e-08	NA	NA	ko01522	Endocrine resistance	NA	NA	NA
Gohir.A02G176800	-0.308323	0.430031	-1.05281	0.00633736	-2.01448	1.28666e-05	NA	NA	NA	NA	NA	NA	NA
Gohir.A02G177000	-0.398322	0.0896621	-0.907415	0.000255643	-1.5169	3.99308e-07	NA	NA	ko00270|ko00920|ko05111	Cysteine and methionine metabolism|Sulfur metabolism|Biofilm formation - Vibrio cholerae	NA	NA	NA
Gohir.A02G177200	-0.418779	0.0505603	-0.659453	0.00183356	-0.940032	4.07296e-05	NA	NA	ko01522|ko04141	Endocrine resistance|Protein processing in endoplasmic reticulum	NA	NA	NA
Gohir.A02G177300	-2.04706	4.79411e-05	-2.60772	9.2749e-07	-3.52826	1.08891e-08	NA	NA	ko00380|ko00630|ko04011|ko04016|ko04068|ko04146|ko04211|ko04212|ko04213|ko05014	Tryptophan metabolism|Glyoxylate and dicarboxylate metabolism|MAPK signaling pathway - yeast|MAPK signaling pathway - plant|FoxO signaling pathway|Peroxisome|Longevity regulating pathway|Longevity regulating pathway - worm|Longevity regulating pathway - m	NA	NA	NA
Gohir.A02G177450	-1.35587	0.0262741	-2.70372	8.81044e-05	-3.12866	1.26448e-05	NA	NA	NA	NA	NA	NA	NA
Gohir.A02G177500	-0.224303	0.479922	0.665418	0.0242033	1.47045	2.43404e-05	NA	NA	NA	NA	NA	NA	NA
Gohir.A02G177900	1.94861	0.000217579	1.7053	0.000167461	2.2651	4.66075e-06	NA	NA	NA	NA	NA	NA	NA
Gohir.A02G178000	0.963453	0.00107998	0.81169	0.00144117	0.998196	0.000145103	NA	NA	ko00563	Glycosylphosphatidylinositol (GPI)-anchor biosynthesis	NA	NA	NA
Gohir.A02G178400	1.06712	5.7843e-05	1.15179	4.97438e-06	1.26709	5.01701e-07	NA	NA	ko01522	Endocrine resistance	NA	NA	NA
Gohir.A02G178500	3.18587	3.25697e-05	3.86606	1.11516e-06	4.4538	6.69192e-08	NA	NA	ko01522|ko04138|ko04974	Endocrine resistance|Autophagy - yeast|Protein digestion and absorption	NA	NA	NA
Gohir.A02G178600	2.10891	4.49587e-06	2.13116	8.30458e-07	2.58858	2.30029e-08	NA	NA	ko01522	Endocrine resistance	NA	NA	NA
Gohir.A02G178700	-0.798271	0.00368587	-1.32204	1.24266e-05	-1.82221	1.09602e-07	NA	NA	ko01522	Endocrine resistance	NA	NA	NA
Gohir.A02G178800	0.694386	0.021118	1.64275	7.71271e-06	2.22419	7.69245e-08	NA	NA	ko01522|ko04140|ko04141|ko04210|ko04932|ko05010|ko05012|ko05016|ko05017	Endocrine resistance|Autophagy - animal|Protein processing in endoplasmic reticulum|Apoptosis|Non-alcoholic fatty liver disease (NAFLD)|Alzheimer disease|Parkinson disease|Huntington disease|Spinocerebellar ataxia	NA	NA	NA
Gohir.A02G178900	3.29271	1.37328e-05	5.83843	2.95762e-08	5.27907	9.54887e-09	NA	NA	ko01522	Endocrine resistance	NA	NA	NA
Gohir.A02G179300	0.038213	0.757748	-0.277339	0.0105942	-0.426063	0.00024065	NA	NA	NA	NA	NA	NA	NA
Gohir.A03G000001	-0.0989961	0.39119	-0.478267	0.000117351	-0.701008	6.82836e-07	NA	NA	NA	NA	NA	NA	NA
Gohir.A03G000005	-0.215065	0.159733	-0.32367	0.0228136	-0.53453	0.0004387	IPR004843|IPR007708	Calcineurin-like phosphoesterase domain, ApaH type|Lariat debranching enzyme, C-terminal	NA	NA	GO:0016787|GO:0006397|GO:0016788	Molecular Function|Biological Process|Molecular Function	hydrolase activity|mRNA processing|hydrolase activity, acting on ester bonds
Gohir.A03G000007	0.176892	0.253697	-0.387621	0.008391	-0.628708	9.14858e-05	IPR011990|IPR024111	Tetratricopeptide-like helical domain superfamily|Peroxisomal targeting signal 1 receptor family	NA	NA	GO:0005515	Molecular Function	protein binding
Gohir.A03G000010	-0.416136	0.0523474	-0.797299	0.000370587	-1.37295	4.78044e-07	IPR005134	Uncharacterised protein family UPF0114	NA	NA	NA	NA	NA
Gohir.A03G000013	-0.114416	0.395164	-0.568697	0.000101256	-0.854207	4.3117e-07	IPR000719|IPR011009	Protein kinase domain|Protein kinase-like domain superfamily	ko01522	Endocrine resistance	GO:0004672|GO:0005524|GO:0006468	Molecular Function|Molecular Function|Biological Process	protein kinase activity|ATP binding|protein phosphorylation
Gohir.A03G000018	-1.18698	0.0011938	-2.07053	1.74034e-06	-2.62452	3.44878e-08	IPR007300	CidB/LrgB family	NA	NA	NA	NA	NA
Gohir.A03G000019	-1.90885	0.00256646	-2.73618	4.16749e-05	-4.37709	1.61558e-07	IPR006082|IPR006083|IPR027417	Phosphoribulokinase|Phosphoribulokinase/uridine kinase|P-loop containing nucleoside triphosphate hydrolase	ko00710	Carbon fixation in photosynthetic organisms	GO:0005524|GO:0005975|GO:0008974|GO:0016301	Molecular Function|Biological Process|Molecular Function|Molecular Function	ATP binding|carbohydrate metabolic process|phosphoribulokinase activity|kinase activity
Gohir.A03G000021	0.771947	0.00723074	1.31936	2.83254e-05	1.61408	1.21434e-06	IPR001650|IPR011545|IPR014001|IPR014014|IPR027417	Helicase, C-terminal|DEAD/DEAH box helicase domain|Helicase superfamily 1/2, ATP-binding domain|RNA helicase, DEAD-box type, Q motif|P-loop containing nucleoside triphosphate hydrolase	ko01522	Endocrine resistance	GO:0003676|GO:0005524	Molecular Function|Molecular Function	nucleic acid binding|ATP binding
Gohir.A03G000024	-0.232146	0.342492	-1.57442	1.96612e-06	-2.4392	6.35626e-09	NA	NA	NA	NA	NA	NA	NA
Gohir.A03G000025	0.226471	0.240838	0.74023	0.000291826	1.21717	5.56849e-07	IPR000717|IPR035298	Proteasome component (PCI) domain|26S Proteasome non-ATPase regulatory subunit 13	NA	NA	NA	NA	NA
Gohir.A03G000027	0.119611	0.421921	0.460311	0.00165864	0.675511	2.42351e-05	IPR008570|IPR014041|IPR036388|IPR036390	ESCRT-II complex, Vps25 subunit|ESCRT-II complex, Vps25 subunit, N-terminal winged helix|Winged helix-like DNA-binding domain superfamily|Winged helix DNA-binding domain superfamily	ko01522|ko04144	Endocrine resistance|Endocytosis	GO:0000814|GO:0071985	Cellular Component|Biological Process	ESCRT II complex|multivesicular body sorting pathway
Gohir.A03G000032	0.71452	0.00298705	-0.430695	0.0329406	-0.854212	0.000151688	IPR002123|IPR016222|IPR023083|IPR038114	Phospholipid/glycerol acyltransferase|Glycerol-3-phosphate O-acyltransferase, chloroplast|Glycerol-3-phosphate O-acyltransferase, alpha helical bundle, N-terminal|GPAT, N-terminal domain superfamily	ko00561|ko00564|ko01522	Glycerolipid metabolism|Glycerophospholipid metabolism|Endocrine resistance	GO:0004366|GO:0006650|GO:0016746	Molecular Function|Biological Process|Molecular Function	glycerol-3-phosphate O-acyltransferase activity|glycerophospholipid metabolic process|transferase activity, transferring acyl groups
Gohir.A03G000033	0.249983	0.429849	1.0203	0.00115407	1.82174	1.6209e-06	IPR003038	DAD/Ost2	ko00510|ko00513|ko04141	N-Glycan biosynthesis|Various types of N-glycan biosynthesis|Protein processing in endoplasmic reticulum	GO:0008250|GO:0016021	Cellular Component|Cellular Component	oligosaccharyltransferase complex|integral component of membrane
Gohir.A03G000034	0.20605	0.132478	0.332416	0.00913833	0.582922	4.75153e-05	IPR007174	Las1	ko01522	Endocrine resistance	GO:0004519|GO:0006364|GO:0090730	Molecular Function|Biological Process|Cellular Component	endonuclease activity|rRNA processing|Las1 complex
Gohir.A03G000035	0.126626	0.792514	-1.79044	0.000188939	0.678023	0.0766639	IPR003347|IPR003349|IPR004198	JmjC domain|JmjN domain|Zinc finger, C5HC2-type	NA	NA	NA	NA	NA
Gohir.A03G000037	0.0334714	0.942244	1.39674	0.000224485	1.84244	6.1795e-06	IPR001356|IPR002913|IPR009057|IPR042160	Homeobox domain|START domain|Homeobox-like domain superfamily|Homeobox-leucine zipper protein GLABRA2/ANL2/PDF2/ATML1-like	NA	NA	GO:0003677|GO:0008289	Molecular Function|Molecular Function	DNA binding|lipid binding
Gohir.A03G000039	0.278665	0.375472	0.590744	0.0405051	1.22926	0.000153599	IPR002048|IPR011992	EF-hand domain|EF-hand domain pair	ko04626	Plant-pathogen interaction	GO:0005509	Molecular Function	calcium ion binding
Gohir.A03G000042	-0.0995461	0.758414	-0.889958	0.00244659	-1.09536	0.000311182	NA	NA	NA	NA	NA	NA	NA
Gohir.A03G000043	0.734396	0.109146	2.21909	3.67609e-05	3.27097	2.63864e-07	IPR011035|IPR020057|IPR029751|IPR037121	Ribosomal protein L25/Gln-tRNA synthetase, anti-codon-binding domain superfamily|Ribosomal protein L25, beta domain|Ribosomal protein L25|Ribosomal protein L25, C-terminal	ko01522|ko03010	Endocrine resistance|Ribosome	GO:0003735|GO:0005840|GO:0006412|GO:0008097	Molecular Function|Cellular Component|Biological Process|Molecular Function	structural constituent of ribosome|ribosome|translation|5S rRNA binding
Gohir.A03G000044	0.664011	0.0103118	1.03176	0.000116153	1.46138	1.1322e-06	IPR000504|IPR012677|IPR035979	RNA recognition motif domain|Nucleotide-binding alpha-beta plait domain superfamily|RNA-binding domain superfamily	NA	NA	GO:0003676	Molecular Function	nucleic acid binding
Gohir.A03G000045	0.191035	0.327599	-0.383804	0.0324674	-0.668347	0.000511558	IPR000727|IPR006011|IPR010989	Target SNARE coiled-coil homology domain|Syntaxin, N-terminal domain|SNARE	ko01522|ko04130|ko04145	Endocrine resistance|SNARE interactions in vesicular transport|Phagosome	GO:0016020|GO:0016192	Cellular Component|Biological Process	membrane|vesicle-mediated transport
Gohir.A03G000048	-0.901566	0.166751	-0.558996	0.33537	-2.26252	0.000684524	IPR003439|IPR011527|IPR027417|IPR036640|IPR039421	ABC transporter-like|ABC transporter type 1, transmembrane domain|P-loop containing nucleoside triphosphate hydrolase|ABC transporter type 1, transmembrane domain superfamily|Type I protein exporter	ko01522|ko02010|ko04976|ko05206|ko05226	Endocrine resistance|ABC transporters|Bile secretion|MicroRNAs in cancer|Gastric cancer	GO:0005524|GO:0016021|GO:0016887|GO:0042626|GO:0055085	Molecular Function|Cellular Component|Molecular Function|Molecular Function|Biological Process	ATP binding|integral component of membrane|ATPase activity|ATPase-coupled transmembrane transporter activity|transmembrane transport
Gohir.A03G000051	2.02901	0.000190547	2.40102	1.01334e-05	1.35501	0.00122051	IPR006044|IPR006045|IPR011051|IPR014710	11-S seed storage protein, plant|Cupin 1|RmlC-like cupin domain superfamily|RmlC-like jelly roll fold	NA	NA	GO:0045735	Molecular Function	nutrient reservoir activity
Gohir.A03G000053	-0.605112	0.0342905	-0.754243	0.00548839	-1.48922	5.47306e-06	IPR000504|IPR012677|IPR035979	RNA recognition motif domain|Nucleotide-binding alpha-beta plait domain superfamily|RNA-binding domain superfamily	NA	NA	GO:0003676	Molecular Function	nucleic acid binding
Gohir.A03G000100	-1.25984	0.00323531	-2.05314	1.34648e-05	-3.22012	4.31583e-08	IPR009288|IPR036568|IPR039126	Gamma-glutamylcyclotransferase, AIG2-like|Gamma-glutamyl cyclotransferase-like superfamily|Gamma-glutamylaminecyclotransferase	ko01522	Endocrine resistance	GO:0061929	Molecular Function	gamma-glutamylaminecyclotransferase activity
Gohir.A03G000266	-0.17502	0.857829	0.176505	0.834293	-3.30753	0.000606627	NA	NA	NA	NA	NA	NA	NA
Gohir.A03G000500	0.316305	0.0340127	0.340883	0.014278	0.693397	1.85209e-05	IPR009668	RNA polymerase I associated factor, A49-like	ko01522|ko03020	Endocrine resistance|RNA polymerase	GO:0003677|GO:0006351|GO:0042025	Molecular Function|Biological Process|Cellular Component	DNA binding|transcription, DNA-templated|host cell nucleus
Gohir.A03G000600	0.564035	0.00842046	0.657566	0.00121877	0.700567	0.000492556	IPR001164|IPR037278|IPR038508	Arf GTPase activating protein|ARFGAP/RecO-like zinc finger|ArfGAP domain superfamily	ko01522|ko04144	Endocrine resistance|Endocytosis	GO:0005096	Molecular Function	GTPase activator activity
Gohir.A03G000700	-0.731873	0.00529248	-1.1022	5.88325e-05	-1.79647	9.7003e-08	IPR011598|IPR025610|IPR036638	Myc-type, basic helix-loop-helix (bHLH) domain|Transcription factor MYC/MYB N-terminal|Helix-loop-helix DNA-binding domain superfamily	ko01522|ko04016|ko04075	Endocrine resistance|MAPK signaling pathway - plant|Plant hormone signal transduction	GO:0046983	Molecular Function	protein dimerization activity
Gohir.A03G000900	0.403645	0.059907	0.836761	0.000253337	0.968084	3.20424e-05	NA	NA	NA	NA	NA	NA	NA
Gohir.A03G001300	-2.99409	1.96248e-05	-2.7413	8.73557e-06	-2.57687	7.08565e-06	IPR018108|IPR023395	Mitochondrial substrate/solute carrier|Mitochondrial carrier domain superfamily	ko01522|ko04714	Endocrine resistance|Thermogenesis	NA	NA	NA
Gohir.A03G001400	0.580694	0.0104043	0.686841	0.00143405	0.984232	2.66156e-05	IPR002933|IPR011650|IPR036264	Peptidase M20|Peptidase M20, dimerisation domain|Bacterial exopeptidase dimerisation domain	ko00220	Arginine biosynthesis	GO:0016787	Molecular Function	hydrolase activity
Gohir.A03G001700	1.16623	0.000463456	1.05449	0.000151984	0.981169	0.000198635	IPR001392|IPR011012|IPR028565|IPR036168	Clathrin adaptor, mu subunit|Longin-like domain superfamily|Mu homology domain|AP-2 complex subunit mu, C-terminal superfamily	ko01522|ko04144|ko04721|ko04961|ko05016	Endocrine resistance|Endocytosis|Synaptic vesicle cycle|Endocrine and other factor-regulated calcium reabsorption|Huntington disease	GO:0006886|GO:0016192|GO:0030131	Biological Process|Biological Process|Cellular Component	intracellular protein transport|vesicle-mediated transport|clathrin adaptor complex
Gohir.A03G001900	0.265141	0.0725163	0.410022	0.0043063	0.481127	0.000891888	IPR001841|IPR013083	Zinc finger, RING-type|Zinc finger, RING/FYVE/PHD-type	NA	NA	NA	NA	NA
Gohir.A03G002000	5.91663	0.000104594	6.63698	3.94776e-06	7.01825	6.58463e-07	IPR003441|IPR036093	NAC domain|NAC domain superfamily	NA	NA	GO:0003677|GO:0006355	Molecular Function|Biological Process	DNA binding|regulation of transcription, DNA-templated
Gohir.A03G002100	0.288007	0.0638787	0.37487	0.00998814	0.720239	1.83517e-05	IPR000626|IPR019387|IPR029071|IPR039159	Ubiquitin-like domain|Uncharacterised domain SAYSvFN|Ubiquitin-like domain superfamily|SAYSvFN domain-containing protein 1	NA	NA	GO:0005515	Molecular Function	protein binding
Gohir.A03G002200	-1.07408	0.00935655	-1.8681	3.95859e-05	-3.00049	9.64603e-08	IPR000089|IPR002930|IPR011053|IPR017453|IPR033753	Biotin/lipoyl attachment|Glycine cleavage system H-protein|Single hybrid motif|Glycine cleavage system H-protein, subgroup|Glycine cleavage system H-protein/Simiate	ko00260|ko00630	Glycine, serine and threonine metabolism|Glyoxylate and dicarboxylate metabolism	GO:0005960|GO:0019464	Cellular Component|Biological Process	glycine cleavage complex|glycine decarboxylation via glycine cleavage system
Gohir.A03G002500	-0.848271	0.00135152	-1.45541	2.28132e-06	-2.16979	8.96077e-09	IPR001005|IPR001789|IPR006447|IPR009057|IPR011006|IPR017930	SANT/Myb domain|Signal transduction response regulator, receiver domain|Myb domain, plants|Homeobox-like domain superfamily|CheY-like superfamily|Myb domain	NA	NA	GO:0000160|GO:0003677	Biological Process|Molecular Function	phosphorelay signal transduction system|DNA binding
Gohir.A03G002600	0.0384596	0.795365	-0.283082	0.0244146	-0.469209	0.00047619	IPR018996|IPR041885	Man1/Src1, C-terminal|MAN1, winged-helix domain	NA	NA	NA	NA	NA
Gohir.A03G002700	-0.388987	0.0184144	-0.677237	0.000101971	-0.732594	2.51977e-05	IPR007262	Vps55/LEPROT	NA	NA	NA	NA	NA
Gohir.A03G002800	0.547673	0.0358712	0.204111	0.383026	0.900584	0.000470388	IPR009057|IPR017877	Homeobox-like domain superfamily|Myb-like domain	NA	NA	GO:0003677	Molecular Function	DNA binding
Gohir.A03G002901	1.08711	0.0198012	2.62366	6.16781e-06	3.20328	2.57062e-07	IPR024937|IPR043502	Domain X|DNA/RNA polymerase superfamily	NA	NA	GO:0006397	Biological Process	mRNA processing
Gohir.A03G003100	-1.72695	0.00125172	-3.46338	7.26849e-07	-2.6386	2.75407e-06	IPR001841|IPR013083|IPR017066	Zinc finger, RING-type|Zinc finger, RING/FYVE/PHD-type|E3 ubiquitin-protein ligase BOI-like	ko01522	Endocrine resistance	NA	NA	NA
Gohir.A03G003400	0.148637	0.609976	0.73305	0.00636849	1.2048	5.16599e-05	IPR011205|IPR036465	Uncharacterised conserved protein UCP015417, vWA|von Willebrand factor A-like domain superfamily	NA	NA	NA	NA	NA
Gohir.A03G003800	-0.733043	0.0304404	-0.481968	0.116213	-1.38977	9.70389e-05	IPR000209|IPR010259|IPR015500|IPR036852|IPR037045|IPR041469	Peptidase S8/S53 domain|Peptidase S8 propeptide/proteinase inhibitor I9|Peptidase S8, subtilisin-related|Peptidase S8/S53 domain superfamily|Peptidase S8 propeptide/proteinase inhibitor I9 superfamily|Subtilisin-like protease, fibronectin type-III domain	NA	NA	GO:0004252|GO:0006508	Molecular Function|Biological Process	serine-type endopeptidase activity|proteolysis
Gohir.A03G004800	0.182422	0.204651	0.645091	6.24871e-05	0.783346	3.32204e-06	IPR006214	Bax inhibitor 1-related	ko01522|ko05130	Endocrine resistance|Pathogenic Escherichia coli infection	NA	NA	NA
Gohir.A03G005000	-0.742293	0.00204734	-1.30776	2.86632e-06	-1.78032	2.52228e-08	IPR001857|IPR008991|IPR038657	Ribosomal protein L19|Translation protein SH3-like domain superfamily|Ribosomal protein L19 superfamily	ko01522|ko03010	Endocrine resistance|Ribosome	GO:0003735|GO:0005840|GO:0006412	Molecular Function|Cellular Component|Biological Process	structural constituent of ribosome|ribosome|translation
Gohir.A03G005100	-1.1773	0.0445879	-2.01481	0.00105526	-2.98957	1.6571e-05	NA	NA	NA	NA	NA	NA	NA
Gohir.A03G005400	-1.52484	0.00159026	-2.17385	1.98759e-05	-4.35283	8.80907e-09	IPR002938|IPR036188	FAD-binding domain|FAD/NAD(P)-binding domain superfamily	NA	NA	GO:0071949	Molecular Function	FAD binding
Gohir.A03G005900	0.794248	0.134754	0.326685	0.498175	2.89334	3.54049e-06	IPR001471|IPR016177|IPR036955	AP2/ERF domain|DNA-binding domain superfamily|AP2/ERF domain superfamily	ko01522	Endocrine resistance	GO:0003677|GO:0003700|GO:0006355	Molecular Function|Molecular Function|Biological Process	DNA binding|DNA-binding transcription factor activity|regulation of transcription, DNA-templated
Gohir.A03G006000	-1.58782	0.00362625	-2.54709	2.6033e-05	-3.16708	2.24952e-06	IPR000086|IPR003293|IPR015797|IPR040618	NUDIX hydrolase domain|Nudix hydrolase 6-like|NUDIX hydrolase-like domain superfamily|Pre-nudix hydrolase domain	NA	NA	GO:0016787	Molecular Function	hydrolase activity
Gohir.A03G006100	0.664761	0.0212297	-0.345883	0.176842	-0.98161	0.000547955	IPR008580|IPR042266	PPPDE putative peptidase domain|PPPDE putative peptidase domain superfamily	ko01522	Endocrine resistance	NA	NA	NA
Gohir.A03G006500	0.335258	0.0643117	0.561134	0.00187307	0.762819	6.94729e-05	IPR011528|IPR013083|IPR025151	Nuclease-related domain, NERD|Zinc finger, RING/FYVE/PHD-type|ELYS-like domain	NA	NA	NA	NA	NA
Gohir.A03G007000	0.258451	0.254553	1.19037	1.27684e-05	1.99105	1.46031e-08	IPR007942	Phospholipase-like	NA	NA	NA	NA	NA
Gohir.A03G007500	0.243311	0.372361	1.18732	7.87591e-05	1.26518	2.16712e-05	IPR003817|IPR033177|IPR033661	Phosphatidylserine decarboxylase-related|Phosphatidylserine decarboxylase|Phosphatidylserine decarboxylase, eukaryotic type 1	ko00564	Glycerophospholipid metabolism	GO:0004609|GO:0005739|GO:0008654	Molecular Function|Cellular Component|Biological Process	phosphatidylserine decarboxylase activity|mitochondrion|phospholipid biosynthetic process
Gohir.A03G007600	-0.970519	0.0408268	-1.77785	0.000398685	-3.57625	1.86713e-07	IPR002376|IPR002912|IPR004810|IPR036477	Formyl transferase, N-terminal|ACT domain|Formyltetrahydrofolate deformylase|Formyl transferase, N-terminal domain superfamily	ko00630|ko00670	Glyoxylate and dicarboxylate metabolism|One carbon pool by folate	GO:0006189|GO:0008864|GO:0009058|GO:0016742	Biological Process|Molecular Function|Biological Process|Molecular Function	'de novo' IMP biosynthetic process|formyltetrahydrofolate deformylase activity|biosynthetic process|hydroxymethyl-, formyl- and related transferase activity
Gohir.A03G007700	-1.15912	0.00744267	-0.752742	0.0437928	-2.04944	1.15285e-05	IPR008546|IPR013666|IPR040269	Domain of unknown function DUF828|Pleckstrin-like, plant|VAN3-binding protein	NA	NA	NA	NA	NA
Gohir.A03G008300	0.892489	0.00152915	1.86855	3.96914e-07	2.35423	8.13276e-09	IPR001623|IPR024586|IPR036869|IPR042162	DnaJ domain|DnaJ-like protein C11, C-terminal|Chaperone J-domain superfamily|Chaperone protein DnaJ 13	ko01522	Endocrine resistance	NA	NA	NA
Gohir.A03G008400	0.523722	0.0727529	1.56808	1.09751e-05	1.82439	7.07696e-07	IPR014644|IPR025799|IPR029063	Protein arginine N-methyltransferase PRMT7|Protein arginine N-methyltransferase|S-adenosyl-L-methionine-dependent methyltransferase	ko01522	Endocrine resistance	GO:0006479|GO:0008168|GO:0016274|GO:0018216	Biological Process|Molecular Function|Molecular Function|Biological Process	protein methylation|methyltransferase activity|protein-arginine N-methyltransferase activity|peptidyl-arginine methylation
Gohir.A03G008700	-0.642758	0.000228242	-0.691021	2.56081e-05	-0.742452	4.97373e-06	IPR005202	Transcription factor GRAS	NA	NA	NA	NA	NA
[truncated: 22,200 more rows]
