# Supplementary material for: Transcriptome analysis of the 2,4-dichlorophenoxyacetic acid (2,4-D)-tolerant cotton chromosome substitution line CS-B15sh and its susceptible parental lines G. hirsutum L. cv. Texas Marker-1 and G. barbadense L. cv. Pima 379
Source: Front Plant Sci. 2022 Aug 22;13:910369. doi: 10.3389/fpls.2022.910369 (PMC9441920; doi:10.3389/fpls.2022.910369)
Supplement: Supplementary Table 2 — Gene ontology. [file Table_2.XLSX]

## Sheet: intersect_GO
GO	pval	padj	ES	NES	nMoreExtreme	size	Transcripts
GO_0006355_BP_regulation of transcription, DNA-templated	0.00101523	0.0626804	0.506932	2.1495	0	155	Gohir.A05G189300.1, Gohir.D07G054400.1, Gohir.A10G114300.1, Gohir.D03G170300.1, Gohir.D08G185800.1, Gohir.D11G136200.1, Gohir.A12G123400.1, Gohir.A06G183300.2, Gohir.A03G002000.1, Gohir.D06G190000.2, Gohir.D06G115000.1, Gohir.A07G231300.1, Gohir.D07G034800.1, Gohir.A05G120600.1, Gohir.D09G049400.1, Gohir.A11G099600.1, Gohir.A12G193100.1, Gohir.A05G127200.1, Gohir.A06G054101.1, Gohir.A03G080300.1,…
GO_0003824_MF_catalytic activity	0.00102041	0.0626804	0.450919	1.90627	0	154	Gohir.D13G062100.1, Gohir.D13G062100.2, Gohir.A11G211400.1, Gohir.D11G046240.1, Gohir.D03G031400.1, Gohir.A11G049000.2, Gohir.A01G004600.1, Gohir.D01G004550.1, Gohir.D03G082700.1, Gohir.A01G004700.1, Gohir.A03G184300.1, Gohir.A12G015600.1, Gohir.D01G004500.1, Gohir.D08G266600.1, Gohir.A08G245600.1, Gohir.A08G245600.2, Gohir.A08G245600.3, Gohir.A09G160300.1, Gohir.A09G160300.2, Gohir.A13G167800.1,…
GO_0009733_BP_response to auxin	0.00128535	0.0626804	0.7044	2.03336	0	15	Gohir.A06G079500.1, Gohir.D06G079100.1, Gohir.A11G176300.1, Gohir.D11G184100.1, Gohir.A03G201000.1, Gohir.A03G201300.2, Gohir.A03G200200.1, Gohir.A03G200600.1, Gohir.A07G017000.1, Gohir.D01G099000.1, Gohir.D13G093800.1, Gohir.A03G207300.1, Gohir.A03G207500.1, Gohir.A03G207700.1
GO_0030170_MF_pyridoxal phosphate binding	0.00128535	0.0626804	0.702595	2.02815	0	15	Gohir.A11G211400.1, Gohir.D11G046240.1, Gohir.D03G031400.1, Gohir.A11G049000.2, Gohir.A12G233600.1, Gohir.D13G152212.1
GO_0016747_MF_transferase activity, transferring acyl groups other than amino-acyl groups	0.00129199	0.0626804	0.762187	2.1591	0	14	Gohir.A01G004600.1, Gohir.A10G232800.1, Gohir.D01G004550.1, Gohir.A01G004700.1, Gohir.D01G004500.1, Gohir.A04G088600.1, Gohir.D04G129100.1, Gohir.D04G129100.2, Gohir.A06G130100.1, Gohir.A03G194900.1
GO_0008194_MF_UDP-glycosyltransferase activity	0.0013245	0.0626804	0.722236	1.99799	0	13	Gohir.D01G184400.1, Gohir.A07G139000.1, Gohir.D03G046800.1, Gohir.D07G144100.1, Gohir.A04G145100.1, Gohir.D13G041200.1, Gohir.A13G042700.1, Gohir.D13G041100.1, Gohir.A07G184000.1, Gohir.A01G194100.1, Gohir.D04G189601.1
GO_0000160_BP_phosphorelay signal transduction system	0.00135501	0.0626804	0.721922	1.94673	0	12	Gohir.A09G138100.1, Gohir.A09G138100.2, Gohir.D09G226200.1, Gohir.D09G226200.2, Gohir.A09G224400.1, Gohir.D09G136500.1, Gohir.D09G136500.2, Gohir.A07G025600.1, Gohir.D07G029400.1, Gohir.D07G029400.3
GO_0005576_CC_extracellular region	0.00135501	0.0626804	0.878045	2.36774	0	12	Gohir.A05G258380.1, Gohir.A08G164800.1, Gohir.D08G183400.1, Gohir.D05G260250.1, Gohir.A06G001600.1, Gohir.A04G082900.1, Gohir.A10G179500.1, Gohir.A05G258500.1, Gohir.A11G327100.1, Gohir.D11G346000.1, Gohir.A03G101900.1
GO_0006520_BP_cellular amino acid metabolic process	0.00147275	0.0626804	0.835767	2.00354	0	8	Gohir.A08G213100.1, Gohir.A13G167800.1, Gohir.A13G167800.2, Gohir.A13G167800.4, Gohir.D13G173200.1, Gohir.D13G173200.2, Gohir.D13G152212.1
GO_0009664_BP_plant-type cell wall organization	0.00149925	0.0626804	0.852958	1.98204	0	7	Gohir.A06G001600.1, Gohir.A04G082900.1, Gohir.A10G179500.1, Gohir.A11G327100.1, Gohir.D11G346000.1, Gohir.A03G101900.1
GO_0000159_CC_protein phosphatase type 2A complex	0.00155521	0.0626804	0.80207	1.77711	0	6	Gohir.A13G197100.1, Gohir.A13G197100.2, Gohir.A13G197100.3, Gohir.D13G202400.2, Gohir.D13G202400.3, Gohir.D13G202400.4
GO_0016829_MF_lyase activity	0.00155521	0.0626804	0.89475	1.98246	0	6	Gohir.A05G289800.2, Gohir.A13G167800.1, Gohir.A13G167800.2, Gohir.A13G167800.4, Gohir.D13G173200.1, Gohir.D13G173200.2
GO_0019888_MF_protein phosphatase regulator activity	0.00155521	0.0626804	0.80207	1.77711	0	6	Gohir.A13G197100.1, Gohir.A13G197100.2, Gohir.A13G197100.3, Gohir.D13G202400.2, Gohir.D13G202400.3, Gohir.D13G202400.4
GO_0003978_MF_UDP-glucose 4-epimerase activity	0.00160772	0.0626804	0.832676	1.73307	0	5	Gohir.A05G394400.1, Gohir.D04G020400.2, Gohir.A06G181600.2, Gohir.A06G181600.3, Gohir.A06G181600.5
GO_0008200_MF_ion channel inhibitor activity	0.00181488	0.0626804	0.961084	1.69028	0	3	Gohir.A05G258380.1, Gohir.D05G260250.1, Gohir.A05G258500.1
GO_0009405_BP_pathogenesis	0.00181488	0.0626804	0.961084	1.69028	0	3	Gohir.A05G258380.1, Gohir.D05G260250.1, Gohir.A05G258500.1
GO_0019871_MF_sodium channel inhibitor activity	0.00181488	0.0626804	0.961084	1.69028	0	3	Gohir.A05G258380.1, Gohir.D05G260250.1, Gohir.A05G258500.1
GO_0004356_MF_glutamate-ammonia ligase activity	0.00189394	0.0626804	1	1.5697	0	2	Gohir.D13G062100.1, Gohir.D13G062100.2
GO_0006542_BP_glutamine biosynthetic process	0.00189394	0.0626804	1	1.5697	0	2	Gohir.D13G062100.1, Gohir.D13G062100.2
GO_0019825_MF_oxygen binding	0.00189394	0.0626804	0.983748	1.54419	0	2	Gohir.D04G174100.1, Gohir.A04G129000.1
GO_0019953_BP_sexual reproduction	0.00189394	0.0626804	0.993598	1.55965	0	2	Gohir.A08G164800.1, Gohir.D08G183400.1
GO_0006979_BP_response to oxidative stress	0.00263158	0.0744271	-0.834566	-2.0263	0	5	Gohir.D03G002600.1, Gohir.A01G167400.3, Gohir.A01G167400.1, Gohir.D01G158600.1
GO_0015276_MF_ligand-gated ion channel activity	0.00278552	0.0744271	-0.822952	-2.18069	0	6	Gohir.A12G013100.7, Gohir.A12G013100.6, Gohir.A12G013100.5, Gohir.A12G013100.4, Gohir.A12G013100.2
GO_0006633_BP_fatty acid biosynthetic process	0.00284495	0.0744271	0.706475	1.80646	1	10	Gohir.A01G004600.1, Gohir.D01G004550.1, Gohir.A01G004700.1, Gohir.D01G004500.1, Gohir.A03G194900.1
GO_0003899_MF_DNA-directed 5'-3' RNA polymerase activity	0.00298507	0.0744271	-0.767258	-2.12373	0	7	Gohir.A11G180662.1, Gohir.A03G019466.1, Gohir.D08G095620.1, Gohir.A04G065470.1, Gohir.A04G065185.1, Gohir.D01G029500.2, Gohir.D07G126525.1
GO_0016117_BP_carotenoid biosynthetic process	0.00298507	0.0744271	-0.715483	-1.98042	0	7	Gohir.A13G002600.1, Gohir.D13G002500.1, Gohir.A11G255100.1, Gohir.D01G122900.1, Gohir.D11G264800.3, Gohir.D11G264800.2, Gohir.D11G264800.1
GO_0051513_BP_regulation of monopolar cell growth	0.00298507	0.0744271	-0.956361	-2.64715	0	7	Gohir.D08G071700.2, Gohir.D08G071700.1, Gohir.A08G062500.5, Gohir.A08G062500.4, Gohir.A08G062500.3, Gohir.A08G062500.2, Gohir.A08G062500.1
GO_0005783_CC_endoplasmic reticulum	0.0031348	0.0744271	-0.68376	-2.11508	0	9	Gohir.A11G039000.5, Gohir.A11G039000.4, Gohir.A11G039000.3, Gohir.A11G039000.2, Gohir.A11G039000.1
GO_0003700_MF_DNA-binding transcription factor activity	0.00314795	0.0744271	0.416078	1.67721	2	89	Gohir.A05G189300.1, Gohir.D07G054400.1, Gohir.D08G185800.1, Gohir.D11G136200.1, Gohir.A12G123400.1, Gohir.A06G183300.2, Gohir.D06G190000.2, Gohir.D06G115000.1, Gohir.D07G034800.1, Gohir.A05G120600.1, Gohir.A03G080300.1, Gohir.D08G208400.1, Gohir.A08G189900.1, Gohir.D13G069800.1, Gohir.D06G189700.1, Gohir.A10G167000.1, Gohir.A09G183600.1, Gohir.D09G237300.1, Gohir.D11G262100.1, Gohir.D09G178300.1,…
GO_0015211_MF_purine nucleoside transmembrane transporter activity	0.00369004	0.0744271	-0.775913	-2.63396	0	11	Gohir.A06G136200.1, Gohir.A04G114766.4, Gohir.A04G114766.3, Gohir.A04G114766.2, Gohir.A04G114766.1, Gohir.D04G156200.3, Gohir.D04G156200.2, Gohir.D06G098000.4, Gohir.D06G098000.3, Gohir.D06G098000.2, Gohir.D06G098000.1
GO_0004722_MF_protein serine/threonine phosphatase activity	0.0037831	0.0744271	0.603013	1.80696	2	18	Gohir.D08G266600.1, Gohir.A08G245600.1, Gohir.A08G245600.2, Gohir.A08G245600.3, Gohir.A09G160300.1, Gohir.A09G160300.2, Gohir.D04G116700.1, Gohir.D04G116700.2
GO_0006470_BP_protein dephosphorylation	0.0037831	0.0744271	0.603013	1.80696	2	18	Gohir.D08G266600.1, Gohir.A08G245600.1, Gohir.A08G245600.2, Gohir.A08G245600.3, Gohir.A09G160300.1, Gohir.A09G160300.2, Gohir.D04G116700.1, Gohir.D04G116700.2
GO_0005743_CC_mitochondrial inner membrane	0.00378788	0.0744271	0.962325	1.51056	1	2	Gohir.D11G068900.1, Gohir.A11G064600.1
GO_0006850_BP_mitochondrial pyruvate transmembrane transport	0.00378788	0.0744271	0.962325	1.51056	1	2	Gohir.D11G068900.1, Gohir.A11G064600.1
GO_0008374_MF_O-acyltransferase activity	0.00383632	0.0744271	0.616012	1.80383	2	16	Gohir.D08G266800.1, Gohir.D06G073900.1, Gohir.D06G073900.2, Gohir.D06G073900.3, Gohir.D06G073900.4, Gohir.D06G073900.5, Gohir.D06G073900.6, Gohir.D06G073900.7, Gohir.D06G073900.8, Gohir.A06G075100.2, Gohir.A06G075100.3, Gohir.A06G075100.5, Gohir.A06G075100.6, Gohir.A06G075100.7, Gohir.A06G075100.8, Gohir.A06G075100.9
GO_0009909_BP_regulation of flower development	0.00401606	0.0744271	0.998277	1.32677	1	1	Gohir.A01G031951.1
GO_0042025_CC_host cell nucleus	0.00404858	0.0744271	-0.656776	-2.37243	0	13	Gohir.A01G061900.1, Gohir.A13G146600.1, Gohir.D01G048500.1, Gohir.A03G125600.3, Gohir.A03G125600.2, Gohir.A03G125600.1
GO_0004618_MF_phosphoglycerate kinase activity	0.00443459	0.0744271	-0.898522	-1.74889	1	3	Gohir.A01G097500.2, Gohir.A01G097500.1, Gohir.D01G082200.1
GO_0008081_MF_phosphoric diester hydrolase activity	0.00443459	0.0744271	-0.885222	-1.723	1	3	Gohir.A12G072700.5, Gohir.A12G072700.4, Gohir.A12G072700.1
GO_0015297_MF_antiporter activity	0.00446429	0.0744271	-0.717638	-2.64791	0	15	Gohir.A11G004301.1, Gohir.D11G003800.2, Gohir.D08G237700.4, Gohir.D08G237700.3, Gohir.D08G237700.2, Gohir.D01G219600.5, Gohir.D01G219600.4, Gohir.D01G219600.3, Gohir.A09G114500.2, Gohir.A09G114500.1, Gohir.A03G198100.1, Gohir.D09G111200.6, Gohir.D09G111200.5, Gohir.D09G111200.4, Gohir.D09G111200.3
GO_0042910_MF_xenobiotic transmembrane transporter activity	0.00446429	0.0744271	-0.717638	-2.64791	0	15	Gohir.A11G004301.1, Gohir.D11G003800.2, Gohir.D08G237700.4, Gohir.D08G237700.3, Gohir.D08G237700.2, Gohir.D01G219600.5, Gohir.D01G219600.4, Gohir.D01G219600.3, Gohir.A09G114500.2, Gohir.A09G114500.1, Gohir.A03G198100.1, Gohir.D09G111200.6, Gohir.D09G111200.5, Gohir.D09G111200.4, Gohir.D09G111200.3
GO_0004190_MF_aspartic-type endopeptidase activity	0.00449775	0.0744271	0.759448	1.76475	2	7	Gohir.D09G150100.1, Gohir.D08G203700.1, Gohir.A07G137300.2, Gohir.A09G154600.1, Gohir.D07G142600.1, Gohir.A09G177900.1
GO_0006351_BP_transcription, DNA-templated	0.00487805	0.0788429	-0.561429	-2.30169	0	20	Gohir.A12G092700.7, Gohir.A12G092700.6, Gohir.A12G092700.5, Gohir.A12G092700.4, Gohir.A12G092700.3, Gohir.A12G092700.2, Gohir.A12G092700.1, Gohir.A11G180662.1, Gohir.A03G019466.1, Gohir.D08G095620.1, Gohir.A04G065470.1, Gohir.A04G065185.1, Gohir.D01G029500.2
GO_0003729_MF_mRNA binding	0.00526316	0.0795195	-0.76811	-1.86495	1	5	Gohir.A07G134000.4, Gohir.A07G134000.3, Gohir.A07G134000.2, Gohir.A07G134000.1
GO_0010277_MF_chlorophyllide a oxygenase [overall] activity	0.00526316	0.0795195	-0.788812	-1.91521	1	5	Gohir.A08G011100.2, Gohir.A08G011100.1, Gohir.D08G021500.2, Gohir.D08G021500.1, Gohir.A05G060800.1
GO_0032549_MF_ribonucleoside binding	0.00526316	0.0795195	-0.76688	-1.86196	1	5	Gohir.D08G095620.1, Gohir.A04G065470.1, Gohir.A04G065185.1, Gohir.D01G029500.2, Gohir.D07G126525.1
GO_0046983_MF_protein dimerization activity	0.0056243	0.0813579	0.492297	1.82535	4	44	Gohir.A08G109900.1, Gohir.A12G165800.1, Gohir.A05G220000.1, Gohir.D09G049400.1, Gohir.A13G073000.1, Gohir.A12G193100.1, Gohir.D09G018500.1, Gohir.A09G019100.1, Gohir.A05G203400.1, Gohir.A11G038000.1, Gohir.A05G002000.1, Gohir.A05G002000.2, Gohir.A09G244000.1, Gohir.A12G053600.1, Gohir.A12G053600.2, Gohir.D03G057400.1, Gohir.A11G135300.2, Gohir.A09G048300.1
GO_0008083_MF_growth factor activity	0.00568182	0.0813579	0.931298	1.46186	2	2	Gohir.A05G012100.1, Gohir.D03G047500.1
GO_0015986_BP_ATP synthesis coupled proton transport	0.00597015	0.0813579	-0.649719	-1.79839	1	7	Gohir.1Z049478.1, Gohir.1Z049992.1, Gohir.A07G028825.1, Gohir.A01G040600.1, Gohir.D01G028200.1
GO_0016817_MF_hydrolase activity, acting on acid anhydrides	0.00597015	0.0813579	-0.642505	-1.77842	1	7	Gohir.A06G052700.7, Gohir.A06G052700.6, Gohir.A06G052700.5, Gohir.A06G052700.4, Gohir.A06G052700.3, Gohir.A06G052700.2, Gohir.A06G052700.1
GO_0048038_MF_quinone binding	0.00597015	0.0813579	-0.67565	-1.87016	1	7	Gohir.D08G192100.1, Gohir.D03G157766.1, Gohir.A03G012101.1, Gohir.A08G173400.1, Gohir.1Z049694.1, Gohir.A12G144700.1
GO_0003677_MF_DNA binding	0.00611621	0.081458	0.361459	1.52724	5	152	Gohir.A05G189300.1, Gohir.D03G170300.1, Gohir.D08G185800.1, Gohir.D11G136200.1, Gohir.A01G061100.1, Gohir.A06G183300.2, Gohir.D07G038300.2, Gohir.A03G002000.1, Gohir.D06G190000.2, Gohir.D06G115000.1, Gohir.A07G231300.1, Gohir.D07G034800.1, Gohir.A05G120600.1, Gohir.A11G099600.1, Gohir.D09G049500.1, Gohir.D11G034300.1, Gohir.A03G080300.1, Gohir.D01G047600.1, Gohir.D08G208400.1, Gohir.A08G189900.1,…
GO_0016730_MF_oxidoreductase activity, acting on iron-sulfur proteins as donors	0.00626959	0.081458	-0.662571	-2.04953	1	9	Gohir.D07G224700.1, Gohir.A09G024500.1, Gohir.A07G217600.1, Gohir.D09G023800.4, Gohir.D09G023800.3, Gohir.D09G023800.2, Gohir.D09G023800.1, Gohir.D07G103400.1
GO_0048529_MF_magnesium-protoporphyrin IX monomethyl ester (oxidative) cyclase activity	0.00632911	0.081458	-0.942379	-1.60282	2	2	Gohir.A01G192400.1, Gohir.D01G177500.2
GO_0008033_BP_tRNA processing	0.00738007	0.0896543	-0.604886	-2.05338	1	11	Gohir.D11G126700.1, Gohir.A09G005200.9, Gohir.A09G005200.8, Gohir.A09G005200.7, Gohir.A09G005200.3, Gohir.A09G005200.2, Gohir.A09G005200.13, Gohir.A09G005200.12, Gohir.A09G005200.11, Gohir.A09G005200.10, Gohir.A09G005200.1
GO_0006352_BP_DNA-templated transcription, initiation	0.00789474	0.0896543	-0.747659	-1.81529	2	5	Gohir.D11G234800.4, Gohir.D11G234800.3, Gohir.D11G234800.2, Gohir.D11G234800.1, Gohir.A11G301900.1
GO_0008131_MF_primary amine oxidase activity	0.00835655	0.0896543	-0.663963	-1.7594	2	6	Gohir.D08G192100.1, Gohir.D03G157766.1, Gohir.A03G012101.1, Gohir.A08G173400.1
GO_0009308_BP_amine metabolic process	0.00835655	0.0896543	-0.663963	-1.7594	2	6	Gohir.D08G192100.1, Gohir.D03G157766.1, Gohir.A03G012101.1, Gohir.A08G173400.1
GO_0015995_BP_chlorophyll biosynthetic process	0.00835655	0.0896543	-0.6702	-1.77592	2	6	Gohir.A01G192400.1, Gohir.D01G177500.2, Gohir.A07G047000.1, Gohir.D07G051300.1, Gohir.A06G200700.1, Gohir.A10G030400.1
GO_0006873_BP_cellular ion homeostasis	0.00843882	0.0896543	-0.936961	-1.5936	3	2	Gohir.A08G175300.1, Gohir.D08G194000.1
GO_0008308_MF_voltage-gated anion channel activity	0.00843882	0.0896543	-0.936961	-1.5936	3	2	Gohir.A08G175300.1, Gohir.D08G194000.1
GO_0004857_MF_enzyme inhibitor activity	0.00857633	0.0896543	0.835427	1.59477	4	4	Gohir.D05G144000.1, Gohir.A03G057500.1, Gohir.A05G141700.1, Gohir.A10G082500.1
GO_0006623_BP_protein targeting to vacuole	0.00857633	0.0896543	0.838877	1.60135	4	4	Gohir.D08G270300.1, Gohir.D08G270300.2, Gohir.D08G270300.3, Gohir.D08G270300.4
GO_0019205_MF_nucleobase-containing compound kinase activity	0.00886918	0.0896543	-0.848522	-1.65157	3	3	Gohir.A05G409800.5, Gohir.A05G409800.4, Gohir.A05G409800.1
GO_0006012_BP_galactose metabolic process	0.0089955	0.0896543	0.727122	1.68963	5	7	Gohir.A05G394400.1, Gohir.D04G020400.2, Gohir.A06G181600.2, Gohir.A06G181600.3, Gohir.A06G181600.5
GO_0003747_MF_translation release factor activity	0.00909091	0.0896543	-0.491477	-1.86122	1	16	Gohir.A03G011800.1, Gohir.D08G248700.9, Gohir.D08G248700.8, Gohir.D08G248700.7, Gohir.D08G248700.6, Gohir.D08G248700.5, Gohir.D08G248700.4, Gohir.D08G248700.3, Gohir.D08G248700.2, Gohir.D08G248700.10, Gohir.D03G158100.3, Gohir.D03G158100.2, Gohir.D03G158100.1, Gohir.A08G227200.1
GO_0006415_BP_translational termination	0.00909091	0.0896543	-0.491477	-1.86122	1	16	Gohir.A03G011800.1, Gohir.D08G248700.9, Gohir.D08G248700.8, Gohir.D08G248700.7, Gohir.D08G248700.6, Gohir.D08G248700.5, Gohir.D08G248700.4, Gohir.D08G248700.3, Gohir.D08G248700.2, Gohir.D08G248700.10, Gohir.D03G158100.3, Gohir.D03G158100.2, Gohir.D03G158100.1, Gohir.A08G227200.1
GO_0030001_BP_metal ion transport	0.00909091	0.0896543	-0.516436	-1.95574	1	16	Gohir.A12G168000.2, Gohir.A12G168000.1, Gohir.A09G041900.2, Gohir.A09G041900.1, Gohir.D09G042800.2, Gohir.D09G042800.1
GO_0004197_MF_cysteine-type endopeptidase activity	0.00928793	0.0896543	-0.631319	-1.85899	2	8	Gohir.A08G113000.2, Gohir.A08G113000.1, Gohir.A05G311600.5, Gohir.A05G311600.4, Gohir.A05G311600.3, Gohir.A05G311600.2, Gohir.A05G311600.1, Gohir.D04G192100.1
GO_0006096_BP_glycolytic process	0.00928793	0.0896543	-0.625727	-1.84252	2	8	Gohir.A01G097500.2, Gohir.A01G097500.1, Gohir.D01G082200.1, Gohir.A13G030400.1, Gohir.A05G220900.1, Gohir.D04G165150.1, Gohir.A04G123100.1
GO_0015979_BP_photosynthesis	0.00928793	0.0896543	-0.633292	-1.8648	2	8	Gohir.A01G192400.1, Gohir.D01G177500.2, Gohir.A01G188600.1, Gohir.1Z049558.1, Gohir.D08G063100.1, Gohir.D07G158900.1, Gohir.A05G300500.2, Gohir.A05G300500.1
GO_0071586_BP_CAAX-box protein processing	0.00928793	0.0896543	-0.631319	-1.85899	2	8	Gohir.A08G113000.2, Gohir.A08G113000.1, Gohir.A05G311600.5, Gohir.A05G311600.4, Gohir.A05G311600.3, Gohir.A05G311600.2, Gohir.A05G311600.1, Gohir.D04G192100.1
GO_0004601_MF_peroxidase activity	0.00954654	0.0905616	-0.808443	-1.76958	3	4	Gohir.A01G167400.3, Gohir.A01G167400.1, Gohir.D01G158600.1
GO_0005634_CC_nucleus	0.00968784	0.0905616	0.428649	1.66726	8	64	Gohir.A10G114300.1, Gohir.A05G127200.1, Gohir.A06G054101.1, Gohir.D11G258700.1, Gohir.D06G053100.1, Gohir.D06G053100.2, Gohir.A11G248300.1, Gohir.D08G261100.1, Gohir.D08G261100.2, Gohir.A09G222300.1, Gohir.D08G071000.1, Gohir.A07G208900.1, Gohir.D11G139700.1, Gohir.D11G139700.2, Gohir.A08G062000.1, Gohir.A07G037300.1, Gohir.A07G037300.2, Gohir.D09G224400.1, Gohir.D11G081000.1, Gohir.D11G258600.1,…
GO_0002098_BP_tRNA wobble uridine modification	0.0100334	0.0905616	-0.604737	-1.95206	2	10	Gohir.A09G005200.9, Gohir.A09G005200.8, Gohir.A09G005200.7, Gohir.A09G005200.3, Gohir.A09G005200.2, Gohir.A09G005200.13, Gohir.A09G005200.12, Gohir.A09G005200.11, Gohir.A09G005200.10, Gohir.A09G005200.1
GO_0004812_MF_aminoacyl-tRNA ligase activity	0.0100334	0.0905616	-0.598816	-1.93294	2	10	Gohir.A03G208200.1, Gohir.A01G046600.4, Gohir.A01G046600.3, Gohir.A01G046600.2, Gohir.D01G037300.1, Gohir.A09G196200.1, Gohir.A07G167800.1, Gohir.D09G190800.2, Gohir.D07G173400.1, Gohir.A10G126900.1
GO_0005507_MF_copper ion binding	0.0100334	0.0905616	-0.562906	-1.81703	2	10	Gohir.D08G192100.1, Gohir.D03G157766.1, Gohir.A03G012101.1, Gohir.A08G173400.1, Gohir.A03G122700.2, Gohir.A03G122700.1
GO_0003883_MF_CTP synthase activity	0.0102916	0.0917008	0.828529	1.5816	5	4	Gohir.A12G051300.1, Gohir.D13G130900.1, Gohir.A13G127200.1, Gohir.A13G127200.2
GO_0022857_MF_transmembrane transporter activity	0.0107527	0.0945964	-0.534005	-2.93504	0	52	Gohir.D06G054900.2, Gohir.D06G054900.1, Gohir.A08G158800.1, Gohir.D08G089500.2, Gohir.A08G079700.1, Gohir.A09G143500.2, Gohir.D06G006651.7, Gohir.D06G006651.6, Gohir.D06G006651.5, Gohir.D06G006651.4, Gohir.D06G006651.3, Gohir.D06G006651.2, Gohir.D06G006651.1, Gohir.A07G218600.4, Gohir.A07G218600.1, Gohir.D09G139600.2, Gohir.A11G226625.2, Gohir.A11G226625.1, Gohir.D05G306400.1, Gohir.D03G117400.1,…
GO_0016491_MF_oxidoreductase activity	0.0117396	0.101141	0.415779	1.64183	10	71	Gohir.D13G052800.1, Gohir.D06G196700.1, Gohir.A10G078600.1, Gohir.D01G023400.2, Gohir.A06G187700.2, Gohir.D13G052900.2, Gohir.A07G084000.1, Gohir.A08G213100.1, Gohir.D13G156300.1, Gohir.A04G068700.1, Gohir.D07G190400.1, Gohir.A01G041933.1, Gohir.D04G107300.1, Gohir.A07G183700.1, Gohir.A11G252800.1, Gohir.D13G025400.1, Gohir.A11G090900.1, Gohir.D11G249000.1, Gohir.A11G022600.1, Gohir.A06G157900.1,…
GO_0004325_MF_ferrochelatase activity	0.0119332	0.101141	-0.753272	-1.64882	4	4	Gohir.A05G375600.2, Gohir.A05G375550.1, Gohir.D04G040200.1
GO_0006783_BP_heme biosynthetic process	0.0119332	0.101141	-0.753272	-1.64882	4	4	Gohir.A05G375600.2, Gohir.A05G375550.1, Gohir.D04G040200.1
GO_0004084_MF_branched-chain-amino-acid transaminase activity	0.0127042	0.105112	0.871675	1.53304	6	3	Gohir.A05G212900.1, Gohir.A05G263700.1, Gohir.A05G263700.2
GO_0009081_BP_branched-chain amino acid metabolic process	0.0127042	0.105112	0.871675	1.53304	6	3	Gohir.A05G212900.1, Gohir.A05G263700.1, Gohir.A05G263700.2
GO_0007165_BP_signal transduction	0.0148883	0.120882	0.531911	1.70758	11	24	Gohir.D09G226200.1, Gohir.D09G226200.2, Gohir.A09G224400.1, Gohir.A12G128400.1, Gohir.A07G025600.1, Gohir.A13G197100.1, Gohir.A13G197100.2, Gohir.A13G197100.3, Gohir.D13G202400.2, Gohir.D13G202400.3, Gohir.D13G202400.4, Gohir.D07G029400.1, Gohir.D07G029400.3, Gohir.D11G117900.1, Gohir.D11G117900.2
GO_0000155_MF_phosphorelay sensor kinase activity	0.0149925	0.120882	0.718307	1.66915	9	7	Gohir.D09G226200.1, Gohir.D09G226200.2, Gohir.A09G224400.1, Gohir.A12G128400.1, Gohir.D11G117900.1, Gohir.D11G117900.2, Gohir.A11G251000.1
GO_0004866_MF_endopeptidase inhibitor activity	0.0151515	0.120882	0.921694	1.44678	7	2	Gohir.A05G392100.1, Gohir.D04G025000.1
GO_0006807_BP_nitrogen compound metabolic process	0.0154374	0.120882	0.809369	1.54502	8	4	Gohir.D13G062100.1, Gohir.D13G062100.2, Gohir.A12G250700.1, Gohir.A12G250700.2
GO_0006418_BP_tRNA aminoacylation for protein translation	0.0154799	0.120882	-0.601233	-1.77039	4	8	Gohir.A01G046600.4, Gohir.A01G046600.3, Gohir.A01G046600.2, Gohir.D01G037300.1, Gohir.A09G196200.1, Gohir.A07G167800.1, Gohir.D09G190800.2, Gohir.D07G173400.1
GO_0012511_CC_monolayer-surrounded lipid storage body	0.0160643	0.124052	0.987445	1.31237	7	1	Gohir.D07G229400.1
GO_0006869_BP_lipid transport	0.0168776	0.128901	-0.917016	-1.55968	7	2	Gohir.A09G213654.1, Gohir.D09G214700.1
GO_0008299_BP_isoprenoid biosynthetic process	0.0175439	0.132532	-0.548777	-2.00866	3	14	Gohir.A11G186800.1, Gohir.D11G193300.1, Gohir.D13G155500.1, Gohir.A09G171800.1, Gohir.A13G151300.1, Gohir.A11G044300.1, Gohir.D11G047800.1, Gohir.A08G197500.4, Gohir.A08G197500.3, Gohir.A08G197500.2, Gohir.A08G197500.1, Gohir.D09G167500.1, Gohir.D06G117100.3, Gohir.D06G117100.2
GO_0042626_MF_ATPase-coupled transmembrane transporter activity	0.0184502	0.136414	-0.507733	-1.72358	4	11	Gohir.A07G153100.2, Gohir.D07G159300.1, Gohir.A01G023000.2, Gohir.A01G023000.1, Gohir.D03G081100.3, Gohir.D03G081100.2, Gohir.D01G021000.2, Gohir.D01G021000.1
GO_0051082_MF_unfolded protein binding	0.0184502	0.136414	-0.527363	-1.79022	4	11	Gohir.A11G039000.5, Gohir.A11G039000.4, Gohir.A11G039000.3, Gohir.A11G039000.2, Gohir.A11G039000.1
GO_0016887_MF_ATPase activity	0.0196078	0.143447	-0.454229	-1.72935	3	17	Gohir.D01G123000.2, Gohir.A01G135900.2, Gohir.A08G149600.1, Gohir.A07G153100.2, Gohir.D07G159300.1, Gohir.A01G023000.2, Gohir.A01G023000.1, Gohir.D03G081100.3, Gohir.D03G081100.2, Gohir.D01G021000.2, Gohir.D01G021000.1
GO_0045735_MF_nutrient reservoir activity	0.0200803	0.145373	0.984983	1.3091	9	1	Gohir.D03G172800.1
GO_0009058_BP_biosynthetic process	0.021197	0.150998	0.518782	1.63978	16	23	Gohir.A11G211400.1, Gohir.D11G046240.1, Gohir.D03G031400.1, Gohir.A11G049000.2, Gohir.A12G233600.1, Gohir.D13G152212.1, Gohir.A13G033500.2, Gohir.A13G033500.3, Gohir.A13G033500.4
GO_0006486_BP_protein glycosylation	0.0213033	0.150998	0.546865	1.63366	16	17	Gohir.A09G206900.1, Gohir.D09G200500.1, Gohir.D06G041400.1, Gohir.D06G041400.2, Gohir.A06G040400.1, Gohir.A06G040400.2, Gohir.D13G039400.2, Gohir.A12G193000.1, Gohir.A13G040700.1, Gohir.D13G193100.1, Gohir.D13G193100.2, Gohir.A13G186300.1, Gohir.A13G186300.2, Gohir.A13G186300.3, Gohir.A01G080600.1, Gohir.A01G080600.3
GO_0009507_CC_chloroplast	0.0216718	0.150998	-0.577312	-1.69996	6	8	Gohir.A04G039060.1, Gohir.A03G208200.1, Gohir.D11G019600.1, Gohir.A05G213900.1, Gohir.A04G039120.1, Gohir.A11G192600.1, Gohir.A05G177700.2, Gohir.A05G177700.1
GO_0009247_BP_glycolipid biosynthetic process	0.0219436	0.150998	-0.538727	-1.66645	6	9	Gohir.D06G104500.2, Gohir.D06G104500.1, Gohir.A07G033900.1, Gohir.A06G103900.6, Gohir.A06G103900.5, Gohir.A06G103900.4, Gohir.A06G103900.2, Gohir.A06G103900.1, Gohir.D07G037400.1
GO_0016758_MF_transferase activity, transferring hexosyl groups	0.0219436	0.150998	-0.538727	-1.66645	6	9	Gohir.D06G104500.2, Gohir.D06G104500.1, Gohir.A07G033900.1, Gohir.A06G103900.6, Gohir.A06G103900.5, Gohir.A06G103900.4, Gohir.A06G103900.2, Gohir.A06G103900.1, Gohir.D07G037400.1
GO_0016757_MF_transferase activity, transferring glycosyl groups	0.0246238	0.16778	0.612606	1.62554	17	11	Gohir.A09G206900.1, Gohir.D09G200500.1, Gohir.A05G362200.1, Gohir.D04G052200.1, Gohir.D13G193100.1, Gohir.D13G193100.2, Gohir.A13G186300.1, Gohir.A13G186300.2, Gohir.A13G186300.3
GO_0009785_BP_blue light signaling pathway	0.0253165	0.170825	-0.892391	-1.5178	11	2	Gohir.A05G266800.1, Gohir.D04G100100.2
GO_0009787_BP_regulation of abscisic acid-activated signaling pathway	0.026253	0.17377	-0.725548	-1.58813	10	4	Gohir.D04G136500.2, Gohir.D04G136500.1, Gohir.A04G096700.2, Gohir.A04G096700.1
GO_0010100_BP_negative regulation of photomorphogenesis	0.026253	0.17377	-0.725548	-1.58813	10	4	Gohir.D04G136500.2, Gohir.D04G136500.1, Gohir.A04G096700.2, Gohir.A04G096700.1
GO_0004375_MF_glycine dehydrogenase (decarboxylating) activity	0.0277778	0.178755	-0.973166	-1.30546	13	1	Gohir.D06G087600.1
GO_0006544_BP_glycine metabolic process	0.0277778	0.178755	-0.973166	-1.30546	13	1	Gohir.D06G087600.1
GO_0006546_BP_glycine catabolic process	0.0277778	0.178755	-0.973166	-1.30546	13	1	Gohir.D06G087600.1
GO_0004222_MF_metalloendopeptidase activity	0.0282132	0.17932	-0.525407	-1.62524	8	9	Gohir.A12G174000.2, Gohir.A05G180400.1, Gohir.A01G022900.3, Gohir.A01G022900.1, Gohir.D01G020900.1, Gohir.A04G050300.1, Gohir.D08G156600.2, Gohir.D06G090400.2, Gohir.D06G090400.1
GO_0055085_BP_transmembrane transport	0.0285714	0.17932	-0.492518	-3.14085	0	107	Gohir.D06G054900.2, Gohir.D06G054900.1, Gohir.A08G158800.1, Gohir.D08G089500.2, Gohir.A08G175300.1, Gohir.A08G079700.1, Gohir.A09G143500.2, Gohir.D06G006651.7, Gohir.D06G006651.6, Gohir.D06G006651.5, Gohir.D06G006651.4, Gohir.D06G006651.3, Gohir.D06G006651.2, Gohir.D06G006651.1, Gohir.A11G004301.1, Gohir.D08G194000.1, Gohir.A03G051300.2, Gohir.A03G051300.1, Gohir.A07G035400.1, Gohir.A07G075800.1,…
GO_0016719_MF_carotene 7,8-desaturase activity	0.0286396	0.17932	-0.714954	-1.56494	11	4	Gohir.A11G255100.1, Gohir.D11G264800.3, Gohir.D11G264800.2, Gohir.D11G264800.1
GO_0019441_BP_tryptophan catabolic process to kynurenine	0.0291595	0.180945	0.780734	1.49036	16	4	Gohir.A10G233600.1, Gohir.D13G017300.1, Gohir.A05G303900.1, Gohir.A13G016200.1
GO_0000145_CC_exocyst	0.030853	0.188095	0.843144	1.48286	16	3	Gohir.D09G131200.1, Gohir.A09G134700.1, Gohir.A12G189200.1
GO_0006887_BP_exocytosis	0.030853	0.188095	0.843144	1.48286	16	3	Gohir.D09G131200.1, Gohir.A09G134700.1, Gohir.A12G189200.1
GO_0046622_BP_positive regulation of organ growth	0.0326679	0.197428	0.839655	1.47672	17	3	Gohir.D13G095400.1, Gohir.D13G095400.2, Gohir.A13G079200.3
GO_0016021_CC_integral component of membrane	0.0333333	0.199713	-0.397939	-2.66236	0	118	Gohir.A12G251500.3, Gohir.A12G251500.2, Gohir.A08G175300.1, Gohir.A06G136200.1, Gohir.A04G067400.1, Gohir.D06G006651.7, Gohir.D06G006651.6, Gohir.D06G006651.5, Gohir.D06G006651.4, Gohir.D06G006651.3, Gohir.D06G006651.2, Gohir.D06G006651.1, Gohir.A13G174800.1, Gohir.D08G194000.1, Gohir.A07G218600.4, Gohir.A07G218600.1, Gohir.A07G075800.1, Gohir.A12G013100.2, Gohir.A04G114766.4, Gohir.A04G114766.3,…
GO_0016846_MF_carbon-sulfur lyase activity	0.0343053	0.199713	0.774623	1.4787	19	4	Gohir.A03G136800.1, Gohir.D08G250300.1, Gohir.D08G250200.1, Gohir.A08G229800.1
GO_0000398_BP_mRNA splicing, via spliceosome	0.0344828	0.199713	-0.511593	-1.58251	10	9	Gohir.D11G123300.9, Gohir.D11G123300.8, Gohir.D11G123300.7, Gohir.D11G123300.6, Gohir.D11G123300.1, Gohir.A05G001900.4, Gohir.A05G001900.3, Gohir.A05G001900.2, Gohir.A05G001900.1
GO_0030599_MF_pectinesterase activity	0.0344828	0.199713	0.835222	1.46893	18	3	Gohir.D05G144000.1, Gohir.A05G141700.1, Gohir.A10G082500.1
GO_0042545_BP_cell wall modification	0.0344828	0.199713	0.835222	1.46893	18	3	Gohir.D05G144000.1, Gohir.A05G141700.1, Gohir.A10G082500.1
GO_0004497_MF_monooxygenase activity	0.035865	0.206001	-0.866043	-1.47298	16	2	Gohir.A11G154300.2, Gohir.A11G154300.1
GO_0006006_BP_glucose metabolic process	0.0381862	0.217536	-0.704114	-1.54122	15	4	Gohir.A11G035400.1, Gohir.D11G156300.1, Gohir.A11G149300.1, Gohir.D07G233200.1
GO_0009630_BP_gravitropism	0.0396825	0.224222	-0.967996	-1.29852	19	1	Gohir.A04G026600.1
GO_0000774_MF_adenyl-nucleotide exchange factor activity	0.0416667	0.226229	0.872199	1.36909	21	2	Gohir.D11G288200.1, Gohir.D11G288200.2
GO_0003865_MF_3-oxo-5-alpha-steroid 4-dehydrogenase activity	0.0416667	0.226229	-0.967011	-1.2972	20	1	Gohir.D04G128400.1
GO_0008202_BP_steroid metabolic process	0.0416667	0.226229	-0.967011	-1.2972	20	1	Gohir.D04G128400.1
GO_0042803_MF_protein homodimerization activity	0.0416667	0.226229	0.872199	1.36909	21	2	Gohir.D11G288200.1, Gohir.D11G288200.2
GO_0000413_BP_protein peptidyl-prolyl isomerization	0.0417827	0.226229	-0.596662	-1.58106	14	6	Gohir.A06G049800.1, Gohir.D03G108800.1, Gohir.D04G164800.1, Gohir.D06G049100.1, Gohir.A04G122800.1
GO_0006952_BP_defense response	0.0419907	0.226229	0.684434	1.51647	26	6	Gohir.A01G065800.1, Gohir.A10G233600.1, Gohir.D13G017300.1, Gohir.A05G303900.1, Gohir.A13G016200.1
GO_0016702_MF_oxidoreductase activity, acting on single donors with incorporation of molecular oxygen, incorporation of two atoms of oxygen	0.0435572	0.232863	0.810358	1.4252	23	3	Gohir.A05G047200.1, Gohir.A10G041800.1
GO_0003979_MF_UDP-glucose 6-dehydrogenase activity	0.0463122	0.243319	0.760532	1.4518	26	4	Gohir.D11G076100.1, Gohir.A11G072100.1, Gohir.A12G161900.1, Gohir.A12G161900.2
GO_0046406_MF_magnesium protoporphyrin IX methyltransferase activity	0.0464135	0.243319	-0.838956	-1.42691	21	2	Gohir.A07G047000.1, Gohir.D07G051300.1
GO_0042132_MF_fructose 1,6-bisphosphate 1-phosphatase activity	0.0465632	0.243319	-0.765517	-1.49001	20	3	Gohir.A04G086800.1, Gohir.A12G016800.2, Gohir.A12G016800.1
GO_0016020_CC_membrane	0.047619	0.245143	-0.315154	-2.14035	0	134	Gohir.D01G123000.2, Gohir.D06G054900.2, Gohir.D06G054900.1, Gohir.A08G158800.1, Gohir.A01G135900.2, Gohir.D08G089500.2, Gohir.A08G079700.1, Gohir.D04G128400.1, Gohir.A09G143500.2, Gohir.D06G006651.7, Gohir.D06G006651.6, Gohir.D06G006651.5, Gohir.D06G006651.4, Gohir.D06G006651.3, Gohir.D06G006651.2, Gohir.D06G006651.1, Gohir.A11G004301.1, Gohir.A08G149600.1, Gohir.A07G218600.4, Gohir.A07G218600.1,…
GO_0050661_MF_NADP binding	0.0477612	0.245143	-0.560788	-1.55223	15	7	Gohir.A11G035400.1, Gohir.D11G156300.1, Gohir.A11G149300.1, Gohir.A06G067300.1, Gohir.D07G233200.1, Gohir.D06G065900.1
GO_0033926_MF_glycopeptide alpha-N-acetylgalactosaminidase activity	0.0479705	0.245143	-0.473716	-1.60811	12	11	Gohir.A01G130411.4, Gohir.A01G130411.3, Gohir.A01G130411.2, Gohir.A01G130411.1, Gohir.D01G119200.3, Gohir.D01G119200.2, Gohir.D01G119200.1
GO_0009723_BP_response to ethylene	0.0497427	0.248714	0.752769	1.43698	28	4	Gohir.D09G226200.1, Gohir.D09G226200.2, Gohir.A09G224400.1, Gohir.A11G251000.1
GO_0038199_MF_ethylene receptor activity	0.0497427	0.248714	0.752769	1.43698	28	4	Gohir.D09G226200.1, Gohir.D09G226200.2, Gohir.A09G224400.1, Gohir.A11G251000.1
GO_0051740_MF_ethylene binding	0.0497427	0.248714	0.752769	1.43698	28	4	Gohir.D09G226200.1, Gohir.D09G226200.2, Gohir.A09G224400.1, Gohir.A11G251000.1
GO_0008970_MF_phospholipase A1 activity	0.0508167	0.252269	0.805911	1.41738	27	3	Gohir.D11G115500.2, Gohir.A11G110400.1, Gohir.A11G110400.2
GO_0004831_MF_tyrosine-tRNA ligase activity	0.052506	0.256983	-0.684159	-1.49754	21	4	Gohir.A01G046600.4, Gohir.A01G046600.3, Gohir.A01G046600.2, Gohir.D01G037300.1
GO_0006437_BP_tyrosyl-tRNA aminoacylation	0.052506	0.256983	-0.684159	-1.49754	21	4	Gohir.A01G046600.4, Gohir.A01G046600.3, Gohir.A01G046600.2, Gohir.D01G037300.1
GO_0016639_MF_oxidoreductase activity, acting on the CH-NH2 group of donors, NAD or NADP as acceptor	0.0544465	0.261454	0.799507	1.40611	29	3	Gohir.A08G213100.1, Gohir.A12G250700.1, Gohir.A12G250700.2
GO_0003935_MF_GTP cyclohydrolase II activity	0.0548523	0.261454	-0.832554	-1.41603	25	2	Gohir.D03G130200.3, Gohir.D03G130200.1
GO_0008686_MF_3,4-dihydroxy-2-butanone-4-phosphate synthase activity	0.0548523	0.261454	-0.832554	-1.41603	25	2	Gohir.D03G130200.3, Gohir.D03G130200.1
GO_0003993_MF_acid phosphatase activity	0.0549242	0.261454	0.861118	1.3517	28	2	Gohir.A07G150800.1, Gohir.A07G150800.2
GO_0051537_MF_2 iron, 2 sulfur cluster binding	0.0567164	0.264106	-0.544483	-1.5071	18	7	Gohir.A08G011100.2, Gohir.A08G011100.1, Gohir.D08G021500.2, Gohir.D08G021500.1
GO_0016655_MF_oxidoreductase activity, acting on NAD(P)H, quinone or similar compound as acceptor	0.0576497	0.264106	-0.75197	-1.46364	25	3	Gohir.A03G118700.3, Gohir.A03G118700.2, Gohir.A03G118700.1
GO_0009786_BP_regulation of asymmetric cell division	0.0578778	0.264106	0.702809	1.46278	35	5	Gohir.D13G085500.3, Gohir.D13G085500.4, Gohir.D13G085500.5, Gohir.D13G085500.6, Gohir.D13G085500.7
GO_0004096_MF_catalase activity	0.0595238	0.264106	-0.961349	-1.2896	29	1	Gohir.D03G002600.1
GO_0016310_BP_phosphorylation	0.0598911	0.264106	0.795074	1.39832	32	3	Gohir.A12G128400.1, Gohir.D11G117900.1, Gohir.D11G117900.2
GO_0016772_MF_transferase activity, transferring phosphorus-containing groups	0.0598911	0.264106	0.795074	1.39832	32	3	Gohir.A12G128400.1, Gohir.D11G117900.1, Gohir.D11G117900.2
GO_0005381_MF_iron ion transmembrane transporter activity	0.0605263	0.264106	-0.633251	-1.53751	22	5	Gohir.D13G115300.3, Gohir.D13G115300.2, Gohir.D13G115300.1
GO_0009523_CC_photosystem II	0.0605263	0.264106	-0.632824	-1.53648	22	5	Gohir.A01G188600.1, Gohir.D08G063100.1, Gohir.D07G158900.1, Gohir.A05G300500.2, Gohir.A05G300500.1
GO_0009654_CC_photosystem II oxygen evolving complex	0.0605263	0.264106	-0.632824	-1.53648	22	5	Gohir.A01G188600.1, Gohir.D08G063100.1, Gohir.D07G158900.1, Gohir.A05G300500.2, Gohir.A05G300500.1
GO_0034755_BP_iron ion transmembrane transport	0.0605263	0.264106	-0.633251	-1.53751	22	5	Gohir.D13G115300.3, Gohir.D13G115300.2, Gohir.D13G115300.1
GO_0030276_MF_clathrin binding	0.0606532	0.264106	0.658368	1.45872	38	6	Gohir.D08G270300.1, Gohir.D08G270300.2, Gohir.D08G270300.3, Gohir.D08G270300.4, Gohir.D07G041200.1, Gohir.D07G041200.2
GO_0005452_MF_inorganic anion exchanger activity	0.0611814	0.264106	-0.825905	-1.40472	28	2	Gohir.A03G096400.2, Gohir.A03G096400.1
GO_0006820_BP_anion transport	0.0611814	0.264106	-0.825905	-1.40472	28	2	Gohir.A03G096400.2, Gohir.A03G096400.1
GO_0009765_BP_photosynthesis, light harvesting	0.0611814	0.264106	-0.826644	-1.40597	28	2	Gohir.A03G172800.1, Gohir.A07G015800.1
GO_0051017_BP_actin filament bundle assembly	0.0611814	0.264106	-0.825412	-1.40388	28	2	Gohir.A07G086200.2, Gohir.A07G086200.1
GO_0016791_MF_phosphatase activity	0.0620525	0.264426	-0.666836	-1.45962	25	4	Gohir.A04G086800.1, Gohir.A12G016800.2, Gohir.A12G016800.1
GO_0004367_MF_glycerol-3-phosphate dehydrogenase [NAD+] activity	0.0631579	0.264426	-0.623826	-1.51463	23	5	Gohir.D04G012900.3, Gohir.D04G012900.1, Gohir.A05G402600.2, Gohir.A05G402600.1
GO_0006072_BP_glycerol-3-phosphate metabolic process	0.0631579	0.264426	-0.623826	-1.51463	23	5	Gohir.D04G012900.3, Gohir.D04G012900.1, Gohir.A05G402600.2, Gohir.A05G402600.1
GO_0009331_CC_glycerol-3-phosphate dehydrogenase complex	0.0631579	0.264426	-0.623826	-1.51463	23	5	Gohir.D04G012900.3, Gohir.D04G012900.1, Gohir.A05G402600.2, Gohir.A05G402600.1
GO_0046168_BP_glycerol-3-phosphate catabolic process	0.0631579	0.264426	-0.623826	-1.51463	23	5	Gohir.D04G012900.3, Gohir.D04G012900.1, Gohir.A05G402600.2, Gohir.A05G402600.1
GO_0015035_MF_protein disulfide oxidoreductase activity	0.0635452	0.264454	-0.443848	-1.43272	18	10	Gohir.D09G241200.1, Gohir.A09G240500.1, Gohir.D11G324500.1
GO_0046429_MF_4-hydroxy-3-methylbut-2-en-1-yl diphosphate synthase activity	0.0668258	0.276452	-0.658783	-1.44199	27	4	Gohir.A08G197500.4, Gohir.A08G197500.3, Gohir.A08G197500.2, Gohir.A08G197500.1
GO_0006221_BP_pyrimidine nucleotide biosynthetic process	0.0675241	0.277688	0.697425	1.45157	41	5	Gohir.A12G051300.1, Gohir.D13G130900.1, Gohir.A13G127200.1, Gohir.A13G127200.2
GO_0005515_MF_protein binding	0.068	0.278	0.280204	1.22909	67	292	Gohir.D07G158700.1, Gohir.D09G145900.1, Gohir.A10G114300.1, Gohir.A09G031700.1, Gohir.D09G031700.1, Gohir.A07G036300.1, Gohir.A07G036300.2, Gohir.A09G150000.1, Gohir.A05G127200.1, Gohir.A06G054101.1, Gohir.A09G126200.1, Gohir.D07G040300.1, Gohir.A13G062600.1, Gohir.D11G258700.1, Gohir.D08G138300.1, Gohir.D06G053100.1, Gohir.D06G053100.2, Gohir.A05G068100.1, Gohir.A11G248300.1, Gohir.D08G261100.1,…
GO_0004617_MF_phosphoglycerate dehydrogenase activity	0.0744102	0.300669	0.780574	1.37282	40	3	Gohir.A13G043500.1, Gohir.D13G042000.1
GO_0006564_BP_L-serine biosynthetic process	0.0744102	0.300669	0.780574	1.37282	40	3	Gohir.A13G043500.1, Gohir.D13G042000.1
GO_0046872_MF_metal ion binding	0.08	0.321387	-0.276572	-1.42769	9	38	Gohir.A12G168000.2, Gohir.A12G168000.1, Gohir.A09G041900.2, Gohir.A09G041900.1, Gohir.A01G192400.1, Gohir.D01G177500.2, Gohir.D09G042800.2, Gohir.D09G042800.1, Gohir.D11G345700.1, Gohir.D09G217500.1
GO_0004650_MF_polygalacturonase activity	0.0815789	0.325847	-0.603233	-1.46463	30	5	Gohir.A03G138400.1, Gohir.A09G063700.1
GO_0010181_MF_FMN binding	0.0835655	0.331874	-0.549968	-1.45733	29	6	Gohir.D06G149400.3, Gohir.D06G149400.2, Gohir.D06G149400.1
GO_0006659_BP_phosphatidylserine biosynthetic process	0.0864745	0.33718	-0.723399	-1.40803	38	3	Gohir.A12G141400.3, Gohir.A12G141400.2, Gohir.A12G141400.1
GO_0055114_BP_oxidation-reduction process	0.0866935	0.33718	0.299717	1.27981	85	169	Gohir.A01G044400.1, Gohir.D08G145000.1, Gohir.D08G145000.3, Gohir.A05G047200.1, Gohir.D13G052800.1, Gohir.A01G137617.1, Gohir.D06G196700.1, Gohir.A10G078600.1, Gohir.A07G198300.2, Gohir.D01G023400.2, Gohir.A06G187700.2, Gohir.D13G052900.2, Gohir.A07G084000.1, Gohir.A08G213100.1, Gohir.D13G156300.1, Gohir.A10G041800.1, Gohir.A12G015600.1, Gohir.A04G068700.1, Gohir.D07G190400.1, Gohir.A01G041933.1,…
GO_0006839_BP_mitochondrial transport	0.0868421	0.33718	-0.598324	-1.45271	32	5	Gohir.A07G102500.4, Gohir.A07G102500.2, Gohir.A07G102500.1, Gohir.D07G106500.5, Gohir.D07G106500.4
GO_0031966_CC_mitochondrial membrane	0.0868421	0.33718	-0.598324	-1.45271	32	5	Gohir.A07G102500.4, Gohir.A07G102500.2, Gohir.A07G102500.1, Gohir.D07G106500.5, Gohir.D07G106500.4
GO_0016308_MF_1-phosphatidylinositol-4-phosphate 5-kinase activity	0.0883534	0.341142	0.952486	1.26591	43	1	Gohir.A10G185600.1
GO_0018580_MF_nitronate monooxygenase activity	0.0903614	0.346968	0.95224	1.26558	44	1	Gohir.A12G015600.1
GO_0009055_MF_electron transfer activity	0.0909091	0.347153	-0.413998	-1.46037	23	12	Gohir.D09G241200.1, Gohir.A09G240500.1, Gohir.D11G324500.1, Gohir.D13G209400.1, Gohir.A13G116600.1, Gohir.D13G119600.1
GO_0008271_MF_secondary active sulfate transmembrane transporter activity	0.0949367	0.356654	-0.787245	-1.33896	44	2	Gohir.D04G061400.2, Gohir.D04G061400.1
GO_0008272_BP_sulfate transport	0.0949367	0.356654	-0.787245	-1.33896	44	2	Gohir.D04G061400.2, Gohir.D04G061400.1
GO_0015116_MF_sulfate transmembrane transporter activity	0.0949367	0.356654	-0.787245	-1.33896	44	2	Gohir.D04G061400.2, Gohir.D04G061400.1
GO_0050660_MF_flavin adenine dinucleotide binding	0.095941	0.358489	-0.410974	-1.39512	25	11	Gohir.A09G005200.9, Gohir.A09G005200.8, Gohir.A09G005200.7, Gohir.A09G005200.3, Gohir.A09G005200.2, Gohir.A09G005200.13, Gohir.A09G005200.12, Gohir.A09G005200.11, Gohir.A09G005200.10, Gohir.A09G005200.1
GO_0000166_MF_nucleotide binding	0.102439	0.380723	-0.341578	-1.40037	20	20	Gohir.A05G064700.1, Gohir.A03G208200.1, Gohir.A01G046600.4, Gohir.A01G046600.3, Gohir.A01G046600.2, Gohir.A03G064600.1, Gohir.D01G037300.1, Gohir.A09G196200.1, Gohir.A07G167800.1, Gohir.D11G103400.1, Gohir.D09G190800.2, Gohir.D07G173400.1, Gohir.A10G126900.1, Gohir.A03G173900.2, Gohir.A03G173900.1, Gohir.A13G164100.4, Gohir.A13G164100.3, Gohir.A13G164100.1, Gohir.A05G068500.2, Gohir.A05G068500.1
GO_0042742_BP_defense response to bacterium	0.106061	0.384761	0.836247	1.31266	55	2	Gohir.D13G175200.1, Gohir.A13G169800.1
GO_0050832_BP_defense response to fungus	0.106061	0.384761	0.836247	1.31266	55	2	Gohir.D13G175200.1, Gohir.A13G169800.1
GO_0060918_BP_auxin transport	0.10643	0.384761	-0.709113	-1.38022	47	3	Gohir.A06G101900.1, Gohir.D06G103900.2, Gohir.D06G103900.1
GO_0099402_BP_plant organ development	0.10643	0.384761	-0.709113	-1.38022	47	3	Gohir.A06G101900.1, Gohir.D06G103900.2, Gohir.D06G103900.1
GO_0006457_BP_protein folding	0.107143	0.384761	-0.371628	-1.37122	23	15	Gohir.A11G039000.5, Gohir.A11G039000.4, Gohir.A11G039000.3, Gohir.A11G039000.2, Gohir.A11G039000.1, Gohir.A05G067800.1
GO_0004568_MF_chitinase activity	0.107955	0.384761	0.834931	1.31059	56	2	Gohir.D06G050800.1, Gohir.D09G206700.1
GO_0006032_BP_chitin catabolic process	0.107955	0.384761	0.834931	1.31059	56	2	Gohir.D06G050800.1, Gohir.D09G206700.1
GO_0016998_BP_cell wall macromolecule catabolic process	0.107955	0.384761	0.834931	1.31059	56	2	Gohir.D06G050800.1, Gohir.D09G206700.1
GO_0019898_CC_extrinsic component of membrane	0.109785	0.389289	-0.632668	-1.38483	45	4	Gohir.A01G188600.1, Gohir.D08G063100.1, Gohir.A05G300500.2, Gohir.A05G300500.1
GO_0010333_MF_terpene synthase activity	0.114458	0.403798	0.939439	1.24857	56	1	Gohir.A05G289800.2
GO_0003755_MF_peptidyl-prolyl cis-trans isomerase activity	0.115987	0.407128	-0.436138	-1.34911	36	9	Gohir.A06G049800.1, Gohir.D03G108800.1, Gohir.D04G164800.1, Gohir.D06G049100.1, Gohir.A04G122800.1, Gohir.D04G141000.3, Gohir.D04G141000.1, Gohir.A08G122000.1
GO_0005484_MF_SNAP receptor activity	0.123106	0.427794	0.82492	1.29488	64	2	Gohir.D08G181800.1, Gohir.D08G181800.2
GO_0006890_BP_retrograde vesicle-mediated transport, Golgi to endoplasmic reticulum	0.123106	0.427794	0.82492	1.29488	64	2	Gohir.D08G181800.1, Gohir.D08G181800.2
GO_0016192_BP_vesicle-mediated transport	0.127223	0.4399	0.499867	1.32638	92	11	Gohir.D08G251100.1, Gohir.D08G251100.2, Gohir.A03G001700.1, Gohir.D07G030000.1, Gohir.D07G030000.2, Gohir.A11G030200.1, Gohir.A08G230700.1, Gohir.A08G230700.2, Gohir.A08G230700.3, Gohir.A08G230700.4, Gohir.A11G184400.1
GO_0003690_MF_double-stranded DNA binding	0.128134	0.440856	-0.515498	-1.36599	45	6	Gohir.D13G135300.4, Gohir.D13G135300.3, Gohir.D13G135300.2, Gohir.D13G135300.1
GO_0009882_MF_blue light photoreceptor activity	0.128968	0.441542	-0.932546	-1.25097	64	1	Gohir.A05G266800.1
GO_0005789_CC_endoplasmic reticulum membrane	0.130307	0.442829	0.539467	1.33688	88	9	Gohir.D09G226200.1, Gohir.D09G226200.2, Gohir.A09G224400.1, Gohir.A11G251000.1, Gohir.A07G136200.1, Gohir.A07G136200.2, Gohir.A08G030200.1, Gohir.A08G030200.2, Gohir.A11G026600.1
GO_0016765_MF_transferase activity, transferring alkyl or aryl (other than methyl) groups	0.131265	0.442829	-0.618379	-1.35355	54	4	Gohir.A03G175100.1, Gohir.A09G131000.1, Gohir.D09G126900.2, Gohir.D09G126900.1
GO_0009742_BP_brassinosteroid mediated signaling pathway	0.131833	0.442829	0.638738	1.32943	81	5	Gohir.A11G287500.1, Gohir.D01G041800.1, Gohir.D01G041800.2, Gohir.D01G041800.3, Gohir.D01G041800.4
GO_0043565_MF_sequence-specific DNA binding	0.132474	0.442829	0.390502	1.33824	112	32	Gohir.D07G054400.1, Gohir.A12G123400.1, Gohir.A11G099600.1, Gohir.D06G189700.1, Gohir.A06G182900.1, Gohir.D07G237200.1, Gohir.A12G081000.1, Gohir.A08G119900.1, Gohir.A05G215100.1, Gohir.D11G104100.1, Gohir.A07G230000.1, Gohir.D11G081000.1
GO_0009793_BP_embryo development ending in seed dormancy	0.13253	0.442829	0.933038	1.24006	65	1	Gohir.A08G157700.1
GO_0005685_CC_U1 snRNP	0.133705	0.444616	-0.509243	-1.34942	47	6	Gohir.D11G123300.9, Gohir.D11G123300.8, Gohir.D11G123300.7, Gohir.D11G123300.6, Gohir.D11G123300.1, Gohir.D03G078000.1
GO_0009231_BP_riboflavin biosynthetic process	0.135255	0.44763	-0.683968	-1.33128	60	3	Gohir.D03G130200.3, Gohir.D03G130200.1
GO_0045492_BP_xylan biosynthetic process	0.138889	0.453807	-0.929345	-1.24667	69	1	Gohir.D11G039800.1
GO_0000387_BP_spliceosomal snRNP assembly	0.139474	0.453807	-0.5483	-1.33126	52	5	Gohir.D11G123300.9, Gohir.D11G123300.8, Gohir.D11G123300.7, Gohir.D11G123300.6, Gohir.D11G123300.1
GO_0004345_MF_glucose-6-phosphate dehydrogenase activity	0.14135	0.453807	-0.760404	-1.29331	66	2	Gohir.D11G156300.1, Gohir.A11G149300.1
GO_0016614_MF_oxidoreductase activity, acting on CH-OH group of donors	0.14135	0.453807	-0.760404	-1.29331	66	2	Gohir.D11G156300.1, Gohir.A11G149300.1
GO_0004535_MF_poly(A)-specific ribonuclease activity	0.141524	0.453807	0.595632	1.31971	90	6	Gohir.D09G097301.1, Gohir.A07G111801.1, Gohir.A09G097600.1, Gohir.D07G115400.1, Gohir.A05G058100.1
GO_0030014_CC_CCR4-NOT complex	0.141524	0.453807	0.595632	1.31971	90	6	Gohir.D09G097301.1, Gohir.A07G111801.1, Gohir.A09G097600.1, Gohir.D07G115400.1, Gohir.A05G058100.1
GO_0004672_MF_protein kinase activity	0.141692	0.453807	0.289927	1.22282	138	148	Gohir.D07G158700.1, Gohir.D09G145900.1, Gohir.A06G147500.1, Gohir.A10G175600.1, Gohir.A09G150000.1, Gohir.D04G172600.1, Gohir.D03G023900.1, Gohir.A09G123400.1, Gohir.D09G226200.1, Gohir.D09G226200.2, Gohir.A03G087000.1, Gohir.D01G131400.1, Gohir.A09G224400.1, Gohir.A10G236500.1, Gohir.A06G028800.1, Gohir.D13G176000.2, Gohir.D13G056800.1, Gohir.D13G056800.2, Gohir.D07G166400.1, Gohir.A05G202900.1,…
GO_0020037_MF_heme binding	0.142531	0.4544	0.365468	1.30089	124	38	Gohir.A01G044400.1, Gohir.D08G145000.1, Gohir.D08G145000.3, Gohir.D04G174100.1, Gohir.A04G129000.1, Gohir.A10G233600.1, Gohir.D13G017300.1, Gohir.D07G059900.1, Gohir.A05G303900.1, Gohir.A05G405000.1, Gohir.A05G405000.3, Gohir.A13G016200.1, Gohir.D01G035400.1, Gohir.D01G035400.2
GO_0016307_MF_phosphatidylinositol phosphate kinase activity	0.147513	0.463108	0.68691	1.31126	85	4	Gohir.A10G185600.1, Gohir.A05G248900.1, Gohir.A05G248900.2, Gohir.A05G248900.3
GO_0046488_BP_phosphatidylinositol metabolic process	0.147513	0.463108	0.68691	1.31126	85	4	Gohir.A10G185600.1, Gohir.A05G248900.1, Gohir.A05G248900.2, Gohir.A05G248900.3
GO_0070403_MF_NAD+ binding	0.147679	0.463108	-0.7508	-1.27698	69	2	Gohir.D13G136100.2, Gohir.D13G136100.1
GO_0009143_BP_nucleoside triphosphate catabolic process	0.148594	0.463108	0.927376	1.23254	73	1	Gohir.A11G141900.1
GO_0047429_MF_nucleoside-triphosphate diphosphatase activity	0.148594	0.463108	0.927376	1.23254	73	1	Gohir.A11G141900.1
GO_0008863_MF_formate dehydrogenase (NAD+) activity	0.149621	0.464227	0.806205	1.2655	78	2	Gohir.A07G219700.1, Gohir.D07G226500.1
GO_0006396_BP_RNA processing	0.151424	0.465704	0.562881	1.30798	100	7	Gohir.D09G099200.1, Gohir.D09G099200.2, Gohir.A13G164100.1, Gohir.A13G164100.3, Gohir.A13G164100.4, Gohir.A05G048100.1, Gohir.D11G023600.1
GO_0016746_MF_transferase activity, transferring acyl groups	0.152455	0.465704	0.455421	1.2901	117	14	Gohir.D09G238600.1, Gohir.D03G172700.1, Gohir.D03G172700.10, Gohir.D03G172700.11, Gohir.D03G172700.2, Gohir.D03G172700.5, Gohir.D03G172700.7, Gohir.D03G172700.8, Gohir.D03G172700.9, Gohir.D13G046700.1, Gohir.D13G046700.3, Gohir.D13G046700.6, Gohir.D13G046700.7, Gohir.D13G046700.8
GO_0004556_MF_alpha-amylase activity	0.152778	0.465704	-0.924421	-1.24007	76	1	Gohir.A05G255400.1
GO_0043169_MF_cation binding	0.152778	0.465704	-0.924421	-1.24007	76	1	Gohir.A05G255400.1
GO_0003723_MF_RNA binding	0.154639	0.46932	-0.220529	-1.22443	14	53	Gohir.D08G164600.1, Gohir.A08G143600.7, Gohir.A08G143600.6, Gohir.A08G143600.5, Gohir.A08G143600.4, Gohir.A08G143600.3, Gohir.A08G143600.2, Gohir.A08G143600.1, Gohir.D08G163600.1, Gohir.D08G273500.3, Gohir.D08G273500.2, Gohir.D08G273500.1, Gohir.A01G046600.4, Gohir.A01G046600.3, Gohir.A01G046600.2, Gohir.D01G037300.1, Gohir.A05G274800.1, Gohir.D06G210100.1, Gohir.A06G065800.2, Gohir.A06G065800.1,…
GO_0005216_MF_ion channel activity	0.157895	0.477117	-0.545297	-1.32397	59	5	Gohir.A05G109800.1, Gohir.A11G015800.1, Gohir.D11G015800.2, Gohir.D11G015800.1
GO_0017022_MF_myosin binding	0.160187	0.481947	0.58664	1.29979	102	6	Gohir.D01G143100.4, Gohir.D01G143100.5, Gohir.D01G143100.6, Gohir.A01G150000.3, Gohir.A01G150000.4, Gohir.A01G150000.5
GO_0048544_BP_recognition of pollen	0.16156	0.483983	-0.495124	-1.312	57	6	Gohir.D06G019500.1, Gohir.A12G108200.1, Gohir.A06G122100.2, Gohir.A06G122100.1
GO_0016616_MF_oxidoreductase activity, acting on the CH-OH group of donors, NAD or NADP as acceptor	0.163683	0.485815	0.443	1.29721	127	16	Gohir.A13G043500.1, Gohir.D13G042000.1, Gohir.A07G219700.1, Gohir.D11G076100.1, Gohir.D07G226500.1, Gohir.A11G072100.1, Gohir.A12G161900.1, Gohir.A12G161900.2
GO_0046933_MF_proton-transporting ATP synthase activity, rotational mechanism	0.166297	0.485815	-0.666749	-1.29777	74	3	Gohir.A01G040600.1, Gohir.D01G028200.1, Gohir.A12G114100.2
GO_0006537_BP_glutamate biosynthetic process	0.166667	0.485815	0.799311	1.25468	87	2	Gohir.A12G250700.1, Gohir.A12G250700.2
GO_0015930_MF_glutamate synthase activity	0.166667	0.485815	0.799311	1.25468	87	2	Gohir.A12G250700.1, Gohir.A12G250700.2
GO_0016638_MF_oxidoreductase activity, acting on the CH-NH2 group of donors	0.166667	0.485815	0.799311	1.25468	87	2	Gohir.A12G250700.1, Gohir.A12G250700.2
GO_0030246_MF_carbohydrate binding	0.166895	0.485815	0.485269	1.28765	121	11	Gohir.D03G082700.1, Gohir.A12G236200.1, Gohir.A08G096900.1, Gohir.D08G130700.1
GO_0016742_MF_hydroxymethyl-, formyl- and related transferase activity	0.167064	0.485815	-0.60138	-1.31634	69	4	Gohir.D08G187500.2, Gohir.D08G187500.1, Gohir.D07G080800.2, Gohir.D07G080800.1
GO_0007017_BP_microtubule-based process	0.167916	0.486257	0.555966	1.29191	111	7	Gohir.D01G141500.1, Gohir.A12G174700.1, Gohir.D03G151700.1, Gohir.A09G082201.1, Gohir.A09G082201.2, Gohir.A09G082201.3, Gohir.A09G082201.4
GO_0004014_MF_adenosylmethionine decarboxylase activity	0.170455	0.487514	0.798326	1.25313	89	2	Gohir.A09G231800.2, Gohir.D09G232900.1
GO_0006597_BP_spermine biosynthetic process	0.170455	0.487514	0.798326	1.25313	89	2	Gohir.A09G231800.2, Gohir.D09G232900.1
GO_0008295_BP_spermidine biosynthetic process	0.170455	0.487514	0.798326	1.25313	89	2	Gohir.A09G231800.2, Gohir.D09G232900.1
GO_0004930_MF_G protein-coupled receptor activity	0.176587	0.498962	-0.911374	-1.22257	88	1	Gohir.A12G013100.2
GO_0007186_BP_G protein-coupled receptor signaling pathway	0.176587	0.498962	-0.911374	-1.22257	88	1	Gohir.A12G013100.2
GO_0043039_BP_tRNA aminoacylation	0.176611	0.498962	-0.597931	-1.30879	73	4	Gohir.A03G208200.1, Gohir.A07G167800.1, Gohir.D07G173400.1, Gohir.A10G126900.1
GO_0008610_BP_lipid biosynthetic process	0.177858	0.500452	0.723892	1.27313	97	3	Gohir.A06G157900.1, Gohir.A12G254300.1, Gohir.A09G182700.1
GO_0003825_MF_alpha,alpha-trehalose-phosphate synthase (UDP-forming) activity	0.181384	0.500706	-0.596699	-1.3061	75	4	Gohir.D09G079400.6, Gohir.D09G079400.5, Gohir.D09G079400.4, Gohir.D09G079400.3
GO_0004160_MF_dihydroxy-acid dehydratase activity	0.181818	0.500706	0.786998	1.23535	95	2	Gohir.A10G121600.1, Gohir.A10G121600.3
GO_0009082_BP_branched-chain amino acid biosynthetic process	0.181818	0.500706	0.786998	1.23535	95	2	Gohir.A10G121600.1, Gohir.A10G121600.3
GO_0004807_MF_triose-phosphate isomerase activity	0.183544	0.500706	-0.722236	-1.22839	86	2	Gohir.D04G165150.1, Gohir.A04G123100.1
GO_0004788_MF_thiamine diphosphokinase activity	0.183712	0.500706	0.785521	1.23303	96	2	Gohir.D08G052500.1, Gohir.D08G052500.2
GO_0006772_BP_thiamine metabolic process	0.183712	0.500706	0.785521	1.23303	96	2	Gohir.D08G052500.1, Gohir.D08G052500.2
GO_0009229_BP_thiamine diphosphate biosynthetic process	0.183712	0.500706	0.785521	1.23303	96	2	Gohir.D08G052500.1, Gohir.D08G052500.2
GO_0030975_MF_thiamine binding	0.183712	0.500706	0.785521	1.23303	96	2	Gohir.D08G052500.1, Gohir.D08G052500.2
GO_0003735_MF_structural constituent of ribosome	0.187919	0.510172	-0.245597	-1.22906	27	32	Gohir.A04G059000.1, Gohir.1Z050480.1, Gohir.A05G213900.1, Gohir.A05G086033.1, Gohir.A05G339100.1, Gohir.D08G163600.1, Gohir.D01G075300.1, Gohir.D06G010100.1, Gohir.A01G090000.1, Gohir.A11G276900.1, Gohir.A01G048100.1, Gohir.A05G274800.1, Gohir.D11G287000.1, Gohir.D06G210100.1, Gohir.A04G010000.1, Gohir.D13G228900.1, Gohir.D07G138600.1, Gohir.D09G079100.2, Gohir.A13G006900.1, Gohir.A08G047000.1, G…
GO_0004553_MF_hydrolase activity, hydrolyzing O-glycosyl compounds	0.190773	0.514461	0.401	1.26749	152	23	Gohir.D03G082700.1, Gohir.A11G059500.1, Gohir.A09G065800.1, Gohir.D11G063600.1, Gohir.D09G064900.1, Gohir.A12G236200.1, Gohir.A08G096900.1, Gohir.A11G113300.1
GO_0042254_BP_ribosome biogenesis	0.19211	0.514461	0.657058	1.25427	111	4	Gohir.A13G144300.1, Gohir.D13G057300.1, Gohir.D09G099200.1, Gohir.D09G099200.2
GO_0010207_BP_photosystem II assembly	0.19246	0.514461	-0.899311	-1.20638	96	1	Gohir.D01G015900.1
GO_0016788_MF_hydrolase activity, acting on ester bonds	0.19246	0.514461	-0.901773	-1.20969	96	1	Gohir.A11G093800.1
GO_0005840_CC_ribosome	0.194245	0.515626	-0.245658	-1.20667	26	33	Gohir.A04G059000.1, Gohir.1Z050480.1, Gohir.A05G213900.1, Gohir.A05G086033.1, Gohir.A05G339100.1, Gohir.A01G226400.1, Gohir.D01G075300.1, Gohir.D01G216000.1, Gohir.D06G010100.1, Gohir.A01G090000.1, Gohir.A11G276900.1, Gohir.A01G048100.1, Gohir.A05G274800.1, Gohir.D11G287000.1, Gohir.D06G210100.1, Gohir.A04G010000.1, Gohir.D13G228900.1, Gohir.D07G138600.1, Gohir.D09G079100.2, Gohir.A13G006900.1, G…
GO_0009072_BP_aromatic amino acid family metabolic process	0.194779	0.515626	0.906696	1.20505	96	1	Gohir.A12G101900.1
GO_0004045_MF_aminoacyl-tRNA hydrolase activity	0.195122	0.515626	-0.647783	-1.26085	87	3	Gohir.A07G174100.3, Gohir.A07G174100.2, Gohir.A07G174100.1
GO_0070569_MF_uridylyltransferase activity	0.197256	0.51929	0.65558	1.25145	114	4	Gohir.A10G100400.1, Gohir.A10G100400.2, Gohir.A10G100400.3, Gohir.A10G100400.4
GO_0003924_MF_GTPase activity	0.203797	0.534488	0.409375	1.24008	160	19	Gohir.D07G166600.1, Gohir.D07G203600.1, Gohir.A07G197200.1, Gohir.A08G112700.1, Gohir.A13G035000.1, Gohir.A06G178300.1, Gohir.D13G087800.1, Gohir.D13G087800.2, Gohir.A12G045100.1, Gohir.A10G003500.1, Gohir.A10G003500.2, Gohir.A11G205700.1, Gohir.D03G151700.1, Gohir.D11G219500.2, Gohir.D11G219500.3
GO_2001070_MF_starch binding	0.206751	0.540195	-0.71214	-1.21122	97	2	Gohir.A03G028500.1, Gohir.D06G113100.1
GO_0006412_BP_translation	0.210191	0.544439	-0.245536	-1.19246	32	31	Gohir.A04G059000.1, Gohir.1Z050480.1, Gohir.A05G213900.1, Gohir.A05G086033.1, Gohir.A05G339100.1, Gohir.D08G163600.1, Gohir.D01G075300.1, Gohir.D06G010100.1, Gohir.A01G090000.1, Gohir.A11G276900.1, Gohir.A01G048100.1, Gohir.A05G274800.1, Gohir.D11G287000.1, Gohir.D06G210100.1, Gohir.A04G010000.1, Gohir.D13G228900.1, Gohir.D09G079100.2, Gohir.A13G006900.1, Gohir.A08G047000.1, Gohir.A05G278000.1, G…
GO_0006629_BP_lipid metabolic process	0.210651	0.544439	0.365605	1.2375	177	31	Gohir.A01G137617.1, Gohir.D11G115500.2, Gohir.A05G381500.1, Gohir.A11G110400.1, Gohir.A11G110400.2, Gohir.D08G266800.1, Gohir.D06G073900.1, Gohir.D06G073900.2, Gohir.D06G073900.3, Gohir.D06G073900.4, Gohir.D06G073900.5, Gohir.D06G073900.6, Gohir.D06G073900.7, Gohir.D06G073900.8, Gohir.D04G033800.1, Gohir.D01G023505.1, Gohir.A06G075100.2, Gohir.A06G075100.3, Gohir.A06G075100.5, Gohir.A06G075100.6,…
GO_0006468_BP_protein phosphorylation	0.210794	0.544439	0.273542	1.15268	206	144	Gohir.D07G158700.1, Gohir.D09G145900.1, Gohir.A06G147500.1, Gohir.A10G175600.1, Gohir.A09G150000.1, Gohir.D04G172600.1, Gohir.D03G023900.1, Gohir.A09G123400.1, Gohir.A03G087000.1, Gohir.D01G131400.1, Gohir.A10G236500.1, Gohir.A06G028800.1, Gohir.D13G176000.2, Gohir.D13G056800.1, Gohir.D13G056800.2, Gohir.D07G166400.1, Gohir.A05G202900.1, Gohir.D09G118700.2, Gohir.A05G288000.1, Gohir.D11G216000.1,…
GO_0030286_CC_dynein complex	0.211509	0.544439	0.555829	1.23153	135	6	Gohir.D01G141500.1, Gohir.A12G174700.1, Gohir.A09G082201.1, Gohir.A09G082201.2, Gohir.A09G082201.3, Gohir.A09G082201.4
GO_0003998_MF_acylphosphatase activity	0.219512	0.56109	-0.632266	-1.23065	98	3	Gohir.A09G146600.1, Gohir.D09G142300.1, Gohir.A04G072000.1
GO_0008553_MF_proton-exporting ATPase activity, phosphorylative mechanism	0.221519	0.56109	-0.705491	-1.19991	104	2	Gohir.A05G064700.1, Gohir.A03G064600.1
GO_0120029_BP_proton export across plasma membrane	0.221519	0.56109	-0.705491	-1.19991	104	2	Gohir.A05G064700.1, Gohir.A03G064600.1
GO_0009767_BP_photosynthetic electron transport chain	0.222222	0.56109	-0.885771	-1.18822	111	1	Gohir.D04G065600.1
GO_0003951_MF_NAD+ kinase activity	0.223629	0.56109	-0.704753	-1.19866	105	2	Gohir.A05G237900.4, Gohir.A05G237900.3
GO_0006741_BP_NADP biosynthetic process	0.223629	0.56109	-0.704753	-1.19866	105	2	Gohir.A05G237900.4, Gohir.A05G237900.3
GO_0019674_BP_NAD metabolic process	0.223629	0.56109	-0.704753	-1.19866	105	2	Gohir.A05G237900.4, Gohir.A05G237900.3
GO_0001522_BP_pseudouridine synthesis	0.232305	0.580762	0.69803	1.22764	127	3	Gohir.D01G008200.1, Gohir.A13G144300.1, Gohir.A01G008100.1
GO_0009579_CC_thylakoid	0.236111	0.583967	-0.879862	-1.18029	118	1	Gohir.D07G145100.1
GO_0009639_BP_response to red or far red light	0.236707	0.583967	0.635132	1.21242	137	4	Gohir.A11G176200.1, Gohir.D11G183900.1, Gohir.D11G183900.3, Gohir.D11G183900.4
GO_0009959_BP_negative gravitropism	0.236707	0.583967	0.635132	1.21242	137	4	Gohir.A11G176200.1, Gohir.D11G183900.1, Gohir.D11G183900.3, Gohir.D11G183900.4
GO_0008146_MF_sulfotransferase activity	0.236948	0.583967	0.884786	1.17593	117	1	Gohir.D11G243300.1
GO_0005992_BP_trehalose biosynthetic process	0.244776	0.597368	-0.432199	-1.1963	81	7	Gohir.A11G031600.1, Gohir.D09G079400.6, Gohir.D09G079400.5, Gohir.D09G079400.4, Gohir.D09G079400.3, Gohir.D06G206800.2, Gohir.D06G206800.1
GO_0004106_MF_chorismate mutase activity	0.245823	0.597368	-0.562207	-1.2306	102	4	Gohir.D06G103700.3, Gohir.D06G103700.2, Gohir.D06G103700.1, Gohir.D11G074800.1
GO_0009073_BP_aromatic amino acid family biosynthetic process	0.245823	0.597368	-0.562207	-1.2306	102	4	Gohir.D06G103700.3, Gohir.D06G103700.2, Gohir.D06G103700.1, Gohir.D11G074800.1
GO_0046417_BP_chorismate metabolic process	0.245823	0.597368	-0.562207	-1.2306	102	4	Gohir.D06G103700.3, Gohir.D06G103700.2, Gohir.D06G103700.1, Gohir.D11G074800.1
GO_0016114_BP_terpenoid biosynthetic process	0.247368	0.599028	-0.497504	-1.20793	93	5	Gohir.A08G197500.4, Gohir.A08G197500.3, Gohir.A08G197500.2, Gohir.A08G197500.1
GO_0006729_BP_tetrahydrobiopterin biosynthetic process	0.252772	0.603066	-0.614367	-1.19581	113	3	Gohir.A07G045100.1, Gohir.D07G049500.1
GO_0008124_MF_4-alpha-hydroxytetrahydrobiopterin dehydratase activity	0.252772	0.603066	-0.614367	-1.19581	113	3	Gohir.A07G045100.1, Gohir.D07G049500.1
GO_0004364_MF_glutathione transferase activity	0.257028	0.603066	0.872477	1.15957	127	1	Gohir.A05G145300.1
GO_0010274_BP_hydrotropism	0.257028	0.603066	0.870261	1.15663	127	1	Gohir.D01G106600.1
GO_0005618_CC_cell wall	0.257713	0.603066	0.683048	1.20129	141	3	Gohir.A11G059500.1, Gohir.D11G063600.1
GO_0006073_BP_cellular glucan metabolic process	0.257713	0.603066	0.683048	1.20129	141	3	Gohir.A11G059500.1, Gohir.D11G063600.1
GO_0010411_BP_xyloglucan metabolic process	0.257713	0.603066	0.683048	1.20129	141	3	Gohir.A11G059500.1, Gohir.D11G063600.1
GO_0016762_MF_xyloglucan_xyloglucosyl transferase activity	0.257713	0.603066	0.683048	1.20129	141	3	Gohir.A11G059500.1, Gohir.D11G063600.1
GO_0042546_BP_cell wall biogenesis	0.257713	0.603066	0.683048	1.20129	141	3	Gohir.A11G059500.1, Gohir.D11G063600.1
GO_0048046_CC_apoplast	0.257713	0.603066	0.683048	1.20129	141	3	Gohir.A11G059500.1, Gohir.D11G063600.1
GO_0004842_MF_ubiquitin-protein transferase activity	0.262058	0.609131	0.570494	1.18739	162	5	Gohir.D11G093300.1, Gohir.A11G183400.1, Gohir.A11G183400.2, Gohir.A03G188400.1, Gohir.D06G021800.1
GO_0016567_BP_protein ubiquitination	0.262058	0.609131	0.570494	1.18739	162	5	Gohir.D11G093300.1, Gohir.A11G183400.1, Gohir.A11G183400.2, Gohir.A03G188400.1, Gohir.D06G021800.1
GO_0015299_MF_solute_proton antiporter activity	0.265873	0.615939	-0.864845	-1.16015	133	1	Gohir.A01G220600.1
GO_0008233_MF_peptidase activity	0.267857	0.618474	-0.863122	-1.15784	134	1	Gohir.D06G089200.1
GO_0009725_BP_response to hormone	0.268939	0.618917	0.750308	1.17776	141	2	Gohir.D07G142100.1, Gohir.D07G142100.2
GO_0016630_MF_protochlorophyllide reductase activity	0.2751	0.631006	0.861645	1.14518	136	1	Gohir.A04G024700.1
GO_0008417_MF_fucosyltransferase activity	0.276515	0.632165	0.748584	1.17505	145	2	Gohir.D13G039400.2, Gohir.A13G040700.1
GO_0006506_BP_GPI anchor biosynthetic process	0.278184	0.633896	0.480791	1.19147	189	9	Gohir.D03G172700.1, Gohir.D03G172700.10, Gohir.D03G172700.11, Gohir.D03G172700.2, Gohir.D03G172700.5, Gohir.D03G172700.7, Gohir.D03G172700.8, Gohir.D03G172700.9
GO_0004144_MF_diacylglycerol O-acyltransferase activity	0.280591	0.635214	-0.686038	-1.16683	132	2	Gohir.A13G042100.2, Gohir.A13G042100.1
GO_0045017_BP_glycerolipid biosynthetic process	0.280591	0.635214	-0.686038	-1.16683	132	2	Gohir.A13G042100.2, Gohir.A13G042100.1
GO_0005509_MF_calcium ion binding	0.283186	0.639007	-0.216201	-1.15171	31	43	Gohir.A12G271700.1, Gohir.A11G039000.5, Gohir.A11G039000.4, Gohir.A11G039000.3, Gohir.A11G039000.2, Gohir.A11G039000.1, Gohir.A12G066500.1, Gohir.A05G255400.1, Gohir.D11G198300.1
GO_0006139_BP_nucleobase-containing compound metabolic process	0.291536	0.65572	-0.364578	-1.12775	92	9	Gohir.A05G409800.5, Gohir.A05G409800.4, Gohir.A05G409800.1, Gohir.D01G065200.1, Gohir.D13G108500.2, Gohir.D13G108500.1, Gohir.A13G164100.4, Gohir.A13G164100.3, Gohir.A13G164100.1
GO_0004540_MF_ribonuclease activity	0.293556	0.656028	-0.522789	-1.14432	122	4	Gohir.A09G155500.5, Gohir.A09G155500.4, Gohir.A09G155500.3, Gohir.A09G155500.1
GO_0008757_MF_S-adenosylmethionine-dependent methyltransferase activity	0.293561	0.656028	0.742428	1.16539	154	2	Gohir.D01G077700.1, Gohir.D01G077700.2
GO_0004124_MF_cysteine synthase activity	0.299578	0.660974	-0.675203	-1.1484	141	2	Gohir.A09G213610.2, Gohir.A09G213610.1
GO_0006535_BP_cysteine biosynthetic process from serine	0.299578	0.660974	-0.675203	-1.1484	141	2	Gohir.A09G213610.2, Gohir.A09G213610.1
GO_0006661_BP_phosphatidylinositol biosynthetic process	0.299578	0.660974	-0.674464	-1.14714	141	2	Gohir.A12G152100.3, Gohir.A12G152100.2
GO_0070772_CC_PAS complex	0.299578	0.660974	-0.674464	-1.14714	141	2	Gohir.A12G152100.3, Gohir.A12G152100.2
GO_0004127_MF_cytidylate kinase activity	0.309524	0.675668	-0.848351	-1.13802	155	1	Gohir.A05G409800.4
GO_0006207_BP_'de novo' pyrimidine nucleobase biosynthetic process	0.309524	0.675668	-0.848351	-1.13802	155	1	Gohir.A05G409800.4
GO_0009041_MF_uridylate kinase activity	0.309524	0.675668	-0.848351	-1.13802	155	1	Gohir.A05G409800.4
GO_0003725_MF_double-stranded RNA binding	0.310127	0.675668	-0.671756	-1.14254	146	2	Gohir.D09G036900.2, Gohir.D09G036900.1
GO_0004848_MF_ureidoglycolate hydrolase activity	0.312236	0.676482	-0.670032	-1.1396	147	2	Gohir.A05G344500.1, Gohir.D04G083000.1
GO_0016851_MF_magnesium chelatase activity	0.314346	0.676482	-0.66954	-1.13877	148	2	Gohir.A06G200700.1, Gohir.A10G030400.1
GO_0004675_MF_transmembrane receptor protein serine/threonine kinase activity	0.314394	0.676482	0.736518	1.15611	165	2	Gohir.D13G055900.1, Gohir.D13G055900.3
GO_0005102_MF_signaling receptor binding	0.314394	0.676482	0.736518	1.15611	165	2	Gohir.D13G055900.1, Gohir.D13G055900.3
GO_0006189_BP_'de novo' IMP biosynthetic process	0.316456	0.676728	-0.668308	-1.13667	149	2	Gohir.D08G187500.2, Gohir.D08G187500.1
GO_0008864_MF_formyltetrahydrofolate deformylase activity	0.316456	0.676728	-0.668308	-1.13667	149	2	Gohir.D08G187500.2, Gohir.D08G187500.1
GO_0005315_MF_inorganic phosphate transmembrane transporter activity	0.319444	0.677414	-0.842442	-1.1301	160	1	Gohir.A03G135300.1
GO_0006817_BP_phosphate ion transport	0.319444	0.677414	-0.842442	-1.1301	160	1	Gohir.A03G135300.1
GO_0004791_MF_thioredoxin-disulfide reductase activity	0.320675	0.677414	-0.666092	-1.1329	151	2	Gohir.D03G069600.2, Gohir.D03G069600.1
GO_0019430_BP_removal of superoxide radicals	0.320675	0.677414	-0.666092	-1.1329	151	2	Gohir.D03G069600.2, Gohir.D03G069600.1
GO_0071013_CC_catalytic step 2 spliceosome	0.324582	0.681725	-0.510963	-1.11843	135	4	Gohir.A05G001900.4, Gohir.A05G001900.3, Gohir.A05G001900.2, Gohir.A05G001900.1
GO_0004674_MF_protein serine/threonine kinase activity	0.325905	0.681725	-0.425072	-1.12638	116	6	Gohir.D06G019500.1, Gohir.A12G108200.1, Gohir.A06G122100.2, Gohir.A06G122100.1
GO_0008290_CC_F-actin capping protein complex	0.327381	0.681725	-0.837765	-1.12382	164	1	Gohir.A05G247200.1
GO_0051016_BP_barbed-end actin filament capping	0.327381	0.681725	-0.837765	-1.12382	164	1	Gohir.A05G247200.1
GO_1902600_BP_proton transmembrane transport	0.328173	0.681725	-0.369914	-1.08925	105	8	Gohir.A05G345878.1, Gohir.A05G327400.1, Gohir.D01G158000.1, Gohir.A12G231200.3, Gohir.A12G231200.1, Gohir.D01G095700.1, Gohir.A13G024100.2, Gohir.A13G024100.1
GO_0000786_CC_nucleosome	0.329582	0.681725	0.55175	1.14837	204	5	Gohir.D01G208700.2, Gohir.D03G128700.1, Gohir.D04G119300.1, Gohir.A03G039450.1, Gohir.A03G039450.2
GO_0046982_MF_protein heterodimerization activity	0.329582	0.681725	0.55175	1.14837	204	5	Gohir.D01G208700.2, Gohir.D03G128700.1, Gohir.D04G119300.1, Gohir.A03G039450.1, Gohir.A03G039450.2
GO_0030163_BP_protein catabolic process	0.332594	0.682305	-0.587181	-1.14289	149	3	Gohir.A10G133600.1
GO_0006779_BP_porphyrin-containing compound biosynthetic process	0.333333	0.682305	-0.662398	-1.12662	157	2	Gohir.A04G042000.1, Gohir.D08G060400.1
GO_0051287_MF_NAD binding	0.334586	0.682305	0.354603	1.10222	266	21	Gohir.A13G043500.1, Gohir.D13G042000.1, Gohir.A07G219700.1, Gohir.D11G076100.1, Gohir.D07G226500.1, Gohir.A11G072100.1, Gohir.D03G058000.1, Gohir.A12G161900.1, Gohir.A12G161900.2
GO_0000272_BP_polysaccharide catabolic process	0.334812	0.682305	-0.586259	-1.1411	150	3	Gohir.A11G029500.1, Gohir.A12G212000.1
GO_0016161_MF_beta-amylase activity	0.334812	0.682305	-0.586259	-1.1411	150	3	Gohir.A11G029500.1, Gohir.A12G212000.1
GO_0000287_MF_magnesium ion binding	0.335753	0.682305	0.648472	1.14049	184	3	Gohir.A05G289800.2, Gohir.A11G166650.1
GO_0008080_MF_N-acetyltransferase activity	0.342105	0.690574	-0.297175	-1.08773	77	14	Gohir.A13G092700.1, Gohir.A10G205600.4, Gohir.A10G205600.3, Gohir.A10G205600.2, Gohir.A10G205600.1, Gohir.D13G090000.1, Gohir.A05G318600.1, Gohir.D13G099300.7, Gohir.D13G099300.6, Gohir.D13G099300.5, Gohir.D13G099300.4, Gohir.D13G099300.3, Gohir.D13G099300.2
GO_0008446_MF_GDP-mannose 4,6-dehydratase activity	0.342803	0.690574	0.729623	1.14529	180	2	Gohir.A11G176600.1, Gohir.D11G184400.1
GO_0019673_BP_GDP-mannose metabolic process	0.342803	0.690574	0.729623	1.14529	180	2	Gohir.A11G176600.1, Gohir.D11G184400.1
GO_0004751_MF_ribose-5-phosphate isomerase activity	0.345898	0.692793	-0.577586	-1.12422	155	3	Gohir.D11G263700.1, Gohir.D08G231700.1, Gohir.A08G214500.1
GO_0009052_BP_pentose-phosphate shunt, non-oxidative branch	0.345898	0.692793	-0.577586	-1.12422	155	3	Gohir.D11G263700.1, Gohir.D08G231700.1, Gohir.A08G214500.1
GO_0006886_BP_intracellular protein transport	0.352941	0.69925	-0.282254	-1.07461	71	17	Gohir.D01G216252.4, Gohir.D01G216252.3, Gohir.D01G216252.2, Gohir.D01G216252.1, Gohir.A09G185100.1, Gohir.A11G065400.1, Gohir.A11G030200.1, Gohir.A11G277500.2, Gohir.A11G277500.1, Gohir.A03G001700.1, Gohir.D04G076600.2, Gohir.D04G076600.1, Gohir.A10G012300.1, Gohir.A04G094700.1, Gohir.D04G134400.2, Gohir.D04G134400.1, Gohir.A08G192000.1
GO_0048364_BP_root development	0.353175	0.69925	-0.824963	-1.10665	177	1	Gohir.D06G191000.1
GO_0050355_MF_triphosphatase activity	0.353175	0.69925	-0.824963	-1.10665	177	1	Gohir.D06G191000.1
GO_0016624_MF_oxidoreductase activity, acting on the aldehyde or oxo group of donors, disulfide as acceptor	0.354167	0.69925	0.723467	1.13563	186	2	Gohir.A05G240400.1, Gohir.A05G240500.1
GO_0004784_MF_superoxide dismutase activity	0.355159	0.69925	-0.822994	-1.10401	178	1	Gohir.D07G049600.3
GO_0006801_BP_superoxide metabolic process	0.355159	0.69925	-0.822994	-1.10401	178	1	Gohir.D07G049600.3
GO_0000176_CC_nuclear exosome (RNase complex)	0.357532	0.699286	0.635961	1.11848	196	3	Gohir.A13G164100.1, Gohir.A13G164100.3, Gohir.A13G164100.4
GO_0016705_MF_oxidoreductase activity, acting on paired donors, with incorporation or reduction of molecular oxygen	0.357995	0.699286	0.327084	1.08822	299	27	Gohir.A01G044400.1, Gohir.D08G145000.1, Gohir.D08G145000.3, Gohir.D07G059900.1, Gohir.A05G405000.1, Gohir.A05G405000.3, Gohir.D01G035400.1, Gohir.D01G035400.2
GO_0030171_MF_voltage-gated proton channel activity	0.359127	0.699286	-0.819055	-1.09872	180	1	Gohir.A05G327400.1
GO_0008237_MF_metallopeptidase activity	0.359202	0.699286	-0.566749	-1.10312	161	3	Gohir.D03G150100.1, Gohir.A03G018800.2, Gohir.A03G018800.1
GO_0006812_BP_cation transport	0.360502	0.699856	-0.340651	-1.05374	114	9	Gohir.A01G220600.1, Gohir.A11G015800.1, Gohir.D11G015800.2, Gohir.D11G015800.1, Gohir.A03G173900.2, Gohir.A03G173900.1, Gohir.A07G217400.1, Gohir.A05G068500.2, Gohir.A05G068500.1
GO_0004474_MF_malate synthase activity	0.36747	0.709357	0.818562	1.08792	182	1	Gohir.D07G057400.1
GO_0006097_BP_glyoxylate cycle	0.36747	0.709357	0.818562	1.08792	182	1	Gohir.D07G057400.1
GO_0030247_MF_polysaccharide binding	0.369318	0.709357	0.71598	1.12387	194	2	Gohir.A12G236350.1
GO_0022900_BP_electron transport chain	0.369478	0.709357	0.816347	1.08497	183	1	Gohir.A13G222600.1
GO_0031072_MF_heat shock protein binding	0.377637	0.723024	-0.635558	-1.08097	178	2	Gohir.A06G113200.2, Gohir.D06G120600.1
GO_0005730_CC_nucleolus	0.385852	0.734016	0.530972	1.10513	239	5	Gohir.A03G186800.1, Gohir.D03G078100.1, Gohir.D09G099200.1, Gohir.D09G099200.2, Gohir.A05G355200.1
GO_0003743_MF_translation initiation factor activity	0.387187	0.734016	-0.403747	-1.06987	138	6	Gohir.A01G095300.1, Gohir.D01G079500.1, Gohir.D01G182300.1, Gohir.D04G164600.1, Gohir.A12G046100.1, Gohir.A01G187400.1
GO_0005506_MF_iron ion binding	0.389082	0.734016	0.306215	1.06962	334	35	Gohir.A01G044400.1, Gohir.D08G145000.1, Gohir.D08G145000.3, Gohir.D07G059900.1, Gohir.A06G157900.1, Gohir.A12G254300.1, Gohir.A05G405000.1, Gohir.A05G405000.3, Gohir.A12G250700.1, Gohir.D01G035400.1, Gohir.D01G035400.2
GO_0005337_MF_nucleoside transmembrane transporter activity	0.390873	0.734016	-0.803791	-1.07825	196	1	Gohir.A06G137000.1
GO_1901642_BP_nucleoside transmembrane transport	0.390873	0.734016	-0.803791	-1.07825	196	1	Gohir.A06G137000.1
GO_0004813_MF_alanine-tRNA ligase activity	0.392857	0.734016	-0.802806	-1.07693	197	1	Gohir.A03G208200.1
GO_0006419_BP_alanyl-tRNA aminoacylation	0.392857	0.734016	-0.802806	-1.07693	197	1	Gohir.A03G208200.1
GO_0000724_BP_double-strand break repair via homologous recombination	0.393939	0.734016	0.703521	1.10432	207	2	Gohir.A01G061000.1, Gohir.D01G047500.1
GO_0019789_MF_SUMO transferase activity	0.393939	0.734016	0.703521	1.10432	207	2	Gohir.A01G061000.1, Gohir.D01G047500.1
GO_0030915_CC_Smc5-Smc6 complex	0.393939	0.734016	0.703521	1.10432	207	2	Gohir.A01G061000.1, Gohir.D01G047500.1
GO_0005732_CC_small nucleolar ribonucleoprotein complex	0.397727	0.739092	0.700813	1.10007	209	2	Gohir.A13G144300.1, Gohir.A12G275100.1
GO_0008252_MF_nucleotidase activity	0.400794	0.742804	-0.800345	-1.07362	201	1	Gohir.D06G199500.1
GO_0009451_BP_RNA modification	0.407197	0.750668	0.697858	1.09543	214	2	Gohir.D01G008200.1, Gohir.A01G008100.1
GO_0009982_MF_pseudouridine synthase activity	0.407197	0.750668	0.697858	1.09543	214	2	Gohir.D01G008200.1, Gohir.A01G008100.1
GO_0006606_BP_protein import into nucleus	0.409949	0.753457	0.556845	1.06297	238	4	Gohir.D04G134400.1, Gohir.D04G134400.2, Gohir.A04G094700.1, Gohir.A09G185100.1
GO_0006631_BP_fatty acid metabolic process	0.413793	0.753457	0.60936	1.0717	227	3	Gohir.A01G019800.1, Gohir.A09G062900.1, Gohir.A09G062900.2
GO_0016651_MF_oxidoreductase activity, acting on NAD(P)H	0.414683	0.753457	-0.794929	-1.06636	208	1	Gohir.1Z049694.1
GO_0016717_MF_oxidoreductase activity, acting on paired donors, with oxidation of a pair of donors resulting in the reduction of molecular oxygen to two molecules of water	0.416667	0.753457	0.691417	1.08532	219	2	Gohir.A01G137617.1
GO_0019538_BP_protein metabolic process	0.416667	0.753457	0.692687	1.08731	219	2	Gohir.A07G027000.1, Gohir.A07G027000.2
GO_0030145_MF_manganese ion binding	0.416667	0.753457	0.692687	1.08731	219	2	Gohir.A07G027000.1, Gohir.A07G027000.2
GO_0016040_MF_glutamate synthase (NADH) activity	0.417671	0.753457	0.79936	1.0624	207	1	Gohir.A12G250700.1
GO_1901001_BP_negative regulation of response to salt stress	0.418561	0.753457	0.69047	1.08383	220	2	Gohir.D06G034800.1, Gohir.A06G033900.1
GO_0008017_MF_microtubule binding	0.418741	0.753457	0.423008	1.04828	285	9	Gohir.A03G144400.1, Gohir.A05G319800.1, Gohir.A05G319800.3, Gohir.A13G136400.1, Gohir.A05G023000.1, Gohir.A05G023000.2
GO_0005471_MF_ATP_ADP antiporter activity	0.420635	0.753457	-0.790005	-1.05975	211	1	Gohir.A06G187500.1
GO_0006862_BP_nucleotide transport	0.420635	0.753457	-0.790005	-1.05975	211	1	Gohir.A06G187500.1
GO_0015031_BP_protein transport	0.423881	0.756322	-0.382643	-1.05913	141	7	Gohir.A05G006500.1, Gohir.D09G043122.1, Gohir.A09G042000.1, Gohir.D04G076600.2, Gohir.D04G076600.1, Gohir.A11G042600.2, Gohir.A11G042600.1
GO_0003746_MF_translation elongation factor activity	0.424603	0.756322	-0.788774	-1.0581	213	1	Gohir.D11G019600.1
GO_0005525_MF_GTP binding	0.426249	0.756322	0.297516	1.03924	366	35	Gohir.D07G166600.1, Gohir.D07G203600.1, Gohir.A07G197200.1, Gohir.A08G112700.1, Gohir.A11G121100.1, Gohir.D03G055900.1, Gohir.A13G035000.1, Gohir.A06G178300.1, Gohir.D13G087800.1, Gohir.D13G087800.2, Gohir.D03G078100.1, Gohir.A12G045100.1, Gohir.A10G003500.1, Gohir.A10G003500.2, Gohir.A10G003500.3, Gohir.A11G205700.1, Gohir.D03G151700.1, Gohir.D11G219500.2, Gohir.D11G219500.3, Gohir.D04G055800.1,…
GO_0080048_MF_GDP-D-glucose phosphorylase activity	0.426587	0.756322	-0.786558	-1.05513	214	1	Gohir.A13G137200.1
GO_0016868_MF_intramolecular transferase activity, phosphotransferases	0.430556	0.759483	-0.781142	-1.04787	216	1	Gohir.A01G145500.1
GO_0071704_BP_organic substance metabolic process	0.430556	0.759483	-0.781142	-1.04787	216	1	Gohir.A01G145500.1
GO_0004816_MF_asparagine-tRNA ligase activity	0.443038	0.775383	-0.615858	-1.04746	209	2	Gohir.A09G196200.1, Gohir.D09G190800.2
GO_0006421_BP_asparaginyl-tRNA aminoacylation	0.443038	0.775383	-0.615858	-1.04746	209	2	Gohir.A09G196200.1, Gohir.D09G190800.2
GO_0004386_MF_helicase activity	0.445148	0.775383	-0.614627	-1.04537	210	2	Gohir.A11G006000.2, Gohir.A11G006000.1
GO_0030604_MF_1-deoxy-D-xylulose-5-phosphate reductoisomerase activity	0.445148	0.775383	-0.613888	-1.04411	210	2	Gohir.A09G171800.1, Gohir.D09G167500.1
GO_0070402_MF_NADPH binding	0.445148	0.775383	-0.613888	-1.04411	210	2	Gohir.A09G171800.1, Gohir.D09G167500.1
GO_0004385_MF_guanylate kinase activity	0.448864	0.777956	0.675449	1.06025	236	2	Gohir.D03G067400.1, Gohir.D03G067400.2
GO_0006163_BP_purine nucleotide metabolic process	0.448864	0.777956	0.675449	1.06025	236	2	Gohir.D03G067400.1, Gohir.D03G067400.2
GO_0003680_MF_AT DNA binding	0.452652	0.779884	0.673233	1.05677	238	2	Gohir.D08G177700.4, Gohir.A08G157200.1
GO_0015267_MF_channel activity	0.453815	0.779884	0.784097	1.04211	225	1	Gohir.A10G033400.1
GO_0008234_MF_cysteine-type peptidase activity	0.455823	0.779884	0.782866	1.04047	226	1	Gohir.A05G189400.1
GO_0004347_MF_glucose-6-phosphate isomerase activity	0.456349	0.779884	-0.772033	-1.03565	229	1	Gohir.A05G220900.1
GO_0006094_BP_gluconeogenesis	0.456349	0.779884	-0.772033	-1.03565	229	1	Gohir.A05G220900.1
GO_0000123_CC_histone acetyltransferase complex	0.460227	0.779884	0.669786	1.05136	242	2	Gohir.D08G208500.1, Gohir.D08G208500.2
GO_0016442_CC_RISC complex	0.460227	0.779884	0.671263	1.05368	242	2	Gohir.A12G194700.1, Gohir.A11G039100.1
GO_0016573_BP_histone acetylation	0.460227	0.779884	0.669786	1.05136	242	2	Gohir.D08G208500.1, Gohir.D08G208500.2
GO_0031047_BP_gene silencing by RNA	0.460227	0.779884	0.671263	1.05368	242	2	Gohir.A12G194700.1, Gohir.A11G039100.1
GO_0009408_BP_response to heat	0.461197	0.779884	-0.526108	-1.02402	207	3	Gohir.A06G113200.2, Gohir.D06G120600.1, Gohir.D09G010200.1
GO_0015996_BP_chlorophyll catabolic process	0.468254	0.786755	-0.764156	-1.02508	235	1	Gohir.A10G124100.1
GO_0047746_MF_chlorophyllase activity	0.468254	0.786755	-0.764156	-1.02508	235	1	Gohir.A10G124100.1
GO_0044237_BP_cellular metabolic process	0.468657	0.786755	-0.364398	-1.00863	156	7	Gohir.A08G197500.4, Gohir.A08G197500.3, Gohir.A08G197500.2, Gohir.A08G197500.1, Gohir.A13G164100.4, Gohir.A13G164100.3, Gohir.A13G164100.1
GO_0006364_BP_rRNA processing	0.473763	0.790617	0.436449	1.01419	315	7	Gohir.D01G077700.1, Gohir.D01G077700.2, Gohir.A03G195500.1, Gohir.A12G275100.1
GO_0006464_BP_cellular protein modification process	0.474501	0.790617	-0.519951	-1.01204	213	3	Gohir.A13G233900.1, Gohir.A13G215000.2, Gohir.A13G215000.1
GO_0005096_MF_GTPase activator activity	0.478559	0.790617	0.531904	1.01536	278	4	Gohir.D08G261400.2, Gohir.D08G261400.3, Gohir.D08G261400.4, Gohir.D08G261400.6
GO_0004829_MF_threonine-tRNA ligase activity	0.481013	0.790617	-0.600345	-1.02108	227	2	Gohir.A07G167800.1, Gohir.D07G173400.1
GO_0006435_BP_threonyl-tRNA aminoacylation	0.481013	0.790617	-0.600345	-1.02108	227	2	Gohir.A07G167800.1, Gohir.D07G173400.1
GO_0006413_BP_translational initiation	0.484211	0.790617	-0.403647	-0.980044	183	5	Gohir.A01G095300.1, Gohir.D01G079500.1, Gohir.D01G182300.1, Gohir.A12G046100.1, Gohir.A01G187400.1
GO_0015078_MF_proton transmembrane transporter activity	0.485232	0.790617	-0.595666	-1.01312	229	2	Gohir.A07G028825.1, Gohir.D01G158000.1
GO_0019722_BP_calcium-mediated signaling	0.485232	0.790617	-0.597109	-1.01558	229	2	Gohir.A12G271700.1
GO_0045263_CC_proton-transporting ATP synthase complex, coupling factor F(o)	0.485232	0.790617	-0.595666	-1.01312	229	2	Gohir.A07G028825.1, Gohir.D01G158000.1
GO_0005543_MF_phospholipid binding	0.486742	0.790617	0.65772	1.03242	256	2	Gohir.D07G041200.1, Gohir.D07G041200.2
GO_0005545_MF_1-phosphatidylinositol binding	0.486742	0.790617	0.65772	1.03242	256	2	Gohir.D07G041200.1, Gohir.D07G041200.2
GO_0030136_CC_clathrin-coated vesicle	0.486742	0.790617	0.65772	1.03242	256	2	Gohir.D07G041200.1, Gohir.D07G041200.2
GO_0048268_BP_clathrin coat assembly	0.486742	0.790617	0.65772	1.03242	256	2	Gohir.D07G041200.1, Gohir.D07G041200.2
GO_0046608_MF_carotenoid isomerase activity	0.490079	0.790617	-0.752339	-1.00923	246	1	Gohir.D01G122900.1
GO_0004470_MF_malic enzyme activity	0.491968	0.790617	0.765633	1.01757	244	1	Gohir.D03G058000.1
GO_0004471_MF_malate dehydrogenase (decarboxylating) (NAD+) activity	0.491968	0.790617	0.765633	1.01757	244	1	Gohir.D03G058000.1
GO_0005385_MF_zinc ion transmembrane transporter activity	0.492063	0.790617	-0.749631	-1.00559	247	1	Gohir.A07G084700.1
GO_0071577_BP_zinc ion transmembrane transport	0.492063	0.790617	-0.749631	-1.00559	247	1	Gohir.A07G084700.1
GO_0008373_MF_sialyltransferase activity	0.493976	0.790617	0.764156	1.01561	245	1	Gohir.A12G193000.1
GO_0016627_MF_oxidoreductase activity, acting on the CH-CH group of donors	0.494457	0.790617	-0.513599	-0.999674	222	3	Gohir.D04G128400.1
GO_0009414_BP_response to water deprivation	0.495984	0.790617	0.763909	1.01528	246	1	Gohir.A09G177900.1
GO_0009737_BP_response to abscisic acid	0.495984	0.790617	0.763909	1.01528	246	1	Gohir.A09G177900.1
GO_0000179_MF_rRNA (adenine-N6,N6-)-dimethyltransferase activity	0.503968	0.801506	-0.742245	-0.995687	253	1	Gohir.A11G084700.1
GO_0005874_CC_microtubule	0.505443	0.802016	0.445861	0.987874	324	6	Gohir.A03G144400.1, Gohir.A05G319800.1, Gohir.A05G319800.3, Gohir.D03G151700.1
GO_0004659_MF_prenyltransferase activity	0.509921	0.805443	-0.739045	-0.991394	256	1	Gohir.A03G175100.1
GO_0042372_BP_phylloquinone biosynthetic process	0.509921	0.805443	-0.739045	-0.991394	256	1	Gohir.A03G175100.1
GO_0005975_BP_carbohydrate metabolic process	0.511111	0.805493	0.261569	0.977317	459	45	Gohir.D06G050800.1, Gohir.D03G082700.1, Gohir.A11G059500.1, Gohir.A09G065800.1, Gohir.D11G063600.1, Gohir.D09G064900.1, Gohir.A12G236200.1, Gohir.A08G096900.1, Gohir.A11G113300.1
GO_0008536_MF_Ran GTPase binding	0.513932	0.808106	-0.323605	-0.952889	165	8	Gohir.D01G216252.4, Gohir.D01G216252.3, Gohir.D01G216252.2, Gohir.D01G216252.1
GO_0030976_MF_thiamine pyrophosphate binding	0.524096	0.822228	0.751108	0.998266	260	1	Gohir.A11G166650.1
GO_0051015_MF_actin filament binding	0.529833	0.82679	-0.435439	-0.953121	221	4	Gohir.A07G086200.2, Gohir.A07G086200.1
GO_0046907_BP_intracellular transport	0.532197	0.82679	0.631618	0.99145	280	2	Gohir.A13G233200.1, Gohir.A08G201300.1
GO_0032259_BP_methylation	0.53222	0.82679	-0.432226	-0.946089	222	4	Gohir.A10G117300.1, Gohir.A13G157500.2
GO_0010020_BP_chloroplast fission	0.533755	0.82679	-0.576459	-0.980454	252	2	Gohir.A05G177700.2, Gohir.A05G177700.1
GO_0016471_CC_vacuolar proton-transporting V-type ATPase complex	0.534091	0.82679	0.630633	0.989904	281	2	Gohir.A13G024100.1, Gohir.A13G024100.2
GO_0008909_MF_isochorismate synthase activity	0.537975	0.82679	-0.573504	-0.975428	254	2	Gohir.A04G049100.2, Gohir.A04G049100.1
GO_0043953_BP_protein transport by the Tat complex	0.537975	0.82679	-0.573997	-0.976266	254	2	Gohir.D09G043122.1, Gohir.A09G042000.1
GO_0000493_BP_box H/ACA snoRNP assembly	0.544177	0.82679	0.743968	0.988777	270	1	Gohir.A13G144300.1
GO_0003774_MF_motor activity	0.547348	0.82679	0.619552	0.97251	288	2	Gohir.A03G166200.1, Gohir.A03G166200.2
GO_0016459_CC_myosin complex	0.547348	0.82679	0.619552	0.97251	288	2	Gohir.A03G166200.1, Gohir.A03G166200.2
GO_0030906_CC_retromer, cargo-selective complex	0.549242	0.82679	0.617828	0.969804	289	2	Gohir.A11G042600.1, Gohir.A11G042600.2
GO_0042147_BP_retrograde transport, endosome to Golgi	0.549242	0.82679	0.617828	0.969804	289	2	Gohir.A11G042600.1, Gohir.A11G042600.2
GO_0009522_CC_photosystem I	0.549603	0.82679	-0.717381	-0.962332	276	1	Gohir.1Z049558.1
GO_0009538_CC_photosystem I reaction center	0.549603	0.82679	-0.717381	-0.962332	276	1	Gohir.1Z049558.1
GO_0022625_CC_cytosolic large ribosomal subunit	0.550201	0.82679	0.740768	0.984524	273	1	Gohir.D09G237200.1
GO_0016760_MF_cellulose synthase (UDP-forming) activity	0.552209	0.82679	0.740276	0.983869	274	1	Gohir.D03G050700.2
GO_0030244_BP_cellulose biosynthetic process	0.552209	0.82679	0.740276	0.983869	274	1	Gohir.D03G050700.2
GO_0004521_MF_endoribonuclease activity	0.554217	0.82679	0.738306	0.981252	275	1	Gohir.A12G211900.1
GO_0015935_CC_small ribosomal subunit	0.554852	0.82679	-0.566117	-0.962864	262	2	Gohir.A05G086033.1, Gohir.D06G210100.1
GO_0003873_MF_6-phosphofructo-2-kinase activity	0.555556	0.82679	-0.713442	-0.957049	279	1	Gohir.A03G028500.1
GO_0004134_MF_4-alpha-glucanotransferase activity	0.555556	0.82679	-0.711965	-0.955067	279	1	Gohir.D06G113100.1
GO_0004853_MF_uroporphyrinogen decarboxylase activity	0.555556	0.82679	-0.712949	-0.956388	279	1	Gohir.A04G042000.1
GO_0006000_BP_fructose metabolic process	0.555556	0.82679	-0.713442	-0.957049	279	1	Gohir.A03G028500.1
GO_0006003_BP_fructose 2,6-bisphosphate metabolic process	0.555556	0.82679	-0.713442	-0.957049	279	1	Gohir.A03G028500.1
GO_0006605_BP_protein targeting	0.5625	0.829073	0.610933	0.958982	296	2	Gohir.D04G076600.1, Gohir.D04G076600.2
GO_0015450_MF_P-P-bond-hydrolysis-driven protein transmembrane transporter activity	0.5625	0.829073	0.610933	0.958982	296	2	Gohir.D04G076600.1, Gohir.D04G076600.2
GO_0051087_MF_chaperone binding	0.564322	0.829073	0.493923	0.942861	328	4	Gohir.D11G288200.1, Gohir.D11G288200.2
GO_0003857_MF_3-hydroxyacyl-CoA dehydrogenase activity	0.564394	0.829073	0.60921	0.956276	297	2	Gohir.A09G062900.1, Gohir.A09G062900.2
GO_0000226_BP_microtubule cytoskeleton organization	0.566265	0.829073	0.728705	0.968491	281	1	Gohir.A13G136400.1
GO_0009956_BP_radial pattern formation	0.566265	0.829073	0.728459	0.968164	281	1	Gohir.A12G077400.1
GO_0048366_BP_leaf development	0.566265	0.829073	0.728459	0.968164	281	1	Gohir.A12G077400.1
GO_0009535_CC_chloroplast thylakoid membrane	0.57173	0.829073	-0.550603	-0.936478	270	2	Gohir.D07G103400.1, Gohir.A07G098900.1
GO_0009773_BP_photosynthetic electron transport in photosystem I	0.57173	0.829073	-0.550603	-0.936478	270	2	Gohir.D07G103400.1, Gohir.A07G098900.1
GO_0005759_CC_mitochondrial matrix	0.572289	0.829073	0.720581	0.957694	284	1	Gohir.A05G058200.1
GO_0005741_CC_mitochondrial outer membrane	0.578313	0.829073	0.718858	0.955404	287	1	Gohir.A08G192000.1
GO_0001510_BP_RNA methylation	0.580321	0.829073	0.714919	0.950169	288	1	Gohir.A03G195500.1
GO_0008649_MF_rRNA methyltransferase activity	0.580321	0.829073	0.714919	0.950169	288	1	Gohir.A03G195500.1
GO_0031167_BP_rRNA methylation	0.580321	0.829073	0.714919	0.950169	288	1	Gohir.A03G195500.1
GO_0004845_MF_uracil phosphoribosyltransferase activity	0.582278	0.829073	-0.546663	-0.929777	275	2	Gohir.A09G153300.1, Gohir.D09G149000.1
GO_0006223_BP_uracil salvage	0.582278	0.829073	-0.546663	-0.929777	275	2	Gohir.A09G153300.1, Gohir.D09G149000.1
GO_0050518_MF_2-C-methyl-D-erythritol 4-phosphate cytidylyltransferase activity	0.582278	0.829073	-0.547156	-0.930615	275	2	Gohir.D06G117100.3, Gohir.D06G117100.2
GO_0070567_MF_cytidylyltransferase activity	0.582278	0.829073	-0.547156	-0.930615	275	2	Gohir.D06G117100.3, Gohir.D06G117100.2
GO_0006338_BP_chromatin remodeling	0.583333	0.829073	0.59936	0.940815	307	2	Gohir.A09G240700.1, Gohir.A09G240700.2
GO_0016818_MF_hydrolase activity, acting on acid anhydrides, in phosphorus-containing anhydrides	0.583333	0.829073	0.59936	0.940815	307	2	Gohir.A09G240700.1, Gohir.A09G240700.2
GO_0031491_MF_nucleosome binding	0.583333	0.829073	0.59936	0.940815	307	2	Gohir.A09G240700.1, Gohir.A09G240700.2
GO_0043044_BP_ATP-dependent chromatin remodeling	0.583333	0.829073	0.59936	0.940815	307	2	Gohir.A09G240700.1, Gohir.A09G240700.2
GO_0016874_MF_ligase activity	0.589286	0.834091	-0.698424	-0.936904	296	1	Gohir.D09G232200.1
GO_0016884_MF_carbon-nitrogen ligase activity, with glutamine as amido-N-donor	0.589286	0.834091	-0.698424	-0.936904	296	1	Gohir.D09G232200.1
GO_0034457_CC_Mpp10 complex	0.598394	0.834091	0.70064	0.931191	297	1	Gohir.A12G275100.1
GO_0006888_BP_endoplasmic reticulum to Golgi vesicle-mediated transport	0.600379	0.834091	0.58754	0.922261	316	2	Gohir.A11G277500.1, Gohir.A11G277500.2
GO_0030127_CC_COPII vesicle coat	0.600379	0.834091	0.58754	0.922261	316	2	Gohir.A11G277500.1, Gohir.A11G277500.2
GO_0003756_MF_protein disulfide isomerase activity	0.600402	0.834091	0.700148	0.930537	298	1	Gohir.D08G139400.1
GO_0004514_MF_nicotinate-nucleotide diphosphorylase (carboxylating) activity	0.601266	0.834091	-0.538537	-0.915956	284	2	Gohir.D01G145600.3, Gohir.D01G145600.2
GO_0009435_BP_NAD biosynthetic process	0.601266	0.834091	-0.538537	-0.915956	284	2	Gohir.D01G145600.3, Gohir.D01G145600.2
GO_0015846_BP_polyamine transport	0.601266	0.834091	-0.539276	-0.917212	284	2	Gohir.D08G168300.2, Gohir.D08G168300.1
GO_0016763_MF_transferase activity, transferring pentosyl groups	0.601266	0.834091	-0.538537	-0.915956	284	2	Gohir.D01G145600.3, Gohir.D01G145600.2
GO_0019808_MF_polyamine binding	0.601266	0.834091	-0.539276	-0.917212	284	2	Gohir.D08G168300.2, Gohir.D08G168300.1
GO_0042597_CC_periplasmic space	0.601266	0.834091	-0.539276	-0.917212	284	2	Gohir.D08G168300.2, Gohir.D08G168300.1
GO_0006360_BP_transcription by RNA polymerase I	0.611111	0.837611	-0.690547	-0.926336	307	1	Gohir.D11G348700.2
GO_0004664_MF_prephenate dehydratase activity	0.611742	0.837611	0.584831	0.918009	322	2	Gohir.A07G115800.1, Gohir.A07G115800.2
GO_0009094_BP_L-phenylalanine biosynthetic process	0.611742	0.837611	0.584831	0.918009	322	2	Gohir.A07G115800.1, Gohir.A07G115800.2
GO_0008408_MF_3'-5' exonuclease activity	0.61235	0.837611	0.475383	0.90747	356	4	Gohir.A13G164100.1, Gohir.A13G164100.3, Gohir.A13G164100.4, Gohir.D01G065200.1
GO_0006534_BP_cysteine metabolic process	0.613924	0.837611	-0.528934	-0.899622	290	2	Gohir.D13G223200.2, Gohir.D13G223200.1
GO_0031071_MF_cysteine desulfurase activity	0.613924	0.837611	-0.528934	-0.899622	290	2	Gohir.D13G223200.2, Gohir.D13G223200.1
GO_0000062_MF_fatty-acyl-CoA binding	0.615245	0.837611	0.524384	0.922248	338	3	Gohir.A11G266400.1, Gohir.A11G266400.2, Gohir.D11G276700.1
GO_0043023_MF_ribosomal large subunit binding	0.61553	0.837611	0.584093	0.91685	324	2	Gohir.D09G020700.1, Gohir.A09G021300.1
GO_0016866_MF_intramolecular transferase activity	0.616466	0.837611	0.690547	0.917776	306	1	Gohir.D07G072100.1
GO_0071669_BP_plant-type cell wall organization or biogenesis	0.616466	0.837611	0.690547	0.917776	306	1	Gohir.D07G072100.1
GO_0016790_MF_thiolester hydrolase activity	0.61706	0.837611	0.520443	0.915317	339	3	Gohir.D08G261200.1, Gohir.A08G240550.1, Gohir.A08G240550.2
GO_0008641_MF_ubiquitin-like modifier activating enzyme activity	0.630952	0.851479	-0.681684	-0.914447	317	1	Gohir.A13G233900.1
GO_0009540_MF_zeaxanthin epoxidase [overall] activity	0.630952	0.851479	-0.682176	-0.915107	317	1	Gohir.A11G192600.1
GO_0009688_BP_abscisic acid biosynthetic process	0.630952	0.851479	-0.682176	-0.915107	317	1	Gohir.A11G192600.1
GO_0006777_BP_Mo-molybdopterin cofactor biosynthetic process	0.637024	0.854694	0.514039	0.904054	350	3	Gohir.A01G039700.1, Gohir.D01G027500.1, Gohir.D01G027500.2
GO_0008265_MF_Mo-molybdopterin cofactor sulfurase activity	0.637024	0.854694	0.514039	0.904054	350	3	Gohir.A01G039700.1, Gohir.D01G027500.1, Gohir.D01G027500.2
GO_0030151_MF_molybdenum ion binding	0.637024	0.854694	0.514039	0.904054	350	3	Gohir.A01G039700.1, Gohir.D01G027500.1, Gohir.D01G027500.2
GO_0009873_BP_ethylene-activated signaling pathway	0.638554	0.855097	0.681684	0.905998	317	1	Gohir.D09G144900.1
GO_0106035_BP_protein maturation by [4Fe-4S] cluster transfer	0.640562	0.856136	0.680453	0.904362	318	1	Gohir.D03G014900.3
GO_0005534_MF_galactose binding	0.646098	0.858663	0.507882	0.893225	355	3	Gohir.A06G107500.1, Gohir.D09G241800.1, Gohir.A09G241000.1
GO_0009249_BP_protein lipoylation	0.649789	0.858663	-0.519823	-0.884126	307	2	Gohir.A13G215000.2, Gohir.A13G215000.1
GO_0033819_MF_lipoyl(octanoyl) transferase activity	0.649789	0.858663	-0.519823	-0.884126	307	2	Gohir.A13G215000.2, Gohir.A13G215000.1
GO_0005886_CC_plasma membrane	0.651515	0.858663	0.563408	0.884381	343	2	Gohir.A13G146000.1, Gohir.D13G150900.1
GO_0010155_BP_regulation of proton transport	0.651515	0.858663	0.563408	0.884381	343	2	Gohir.A13G146000.1, Gohir.D13G150900.1
GO_0030131_CC_clathrin adaptor complex	0.651515	0.858663	0.564639	0.886314	343	2	Gohir.A03G001700.1, Gohir.A11G030200.1
GO_0008483_MF_transaminase activity	0.653358	0.858663	0.504225	0.886793	359	3	Gohir.D13G152212.1, Gohir.A11G156000.1, Gohir.A03G155100.1
GO_0003999_MF_adenine phosphoribosyltransferase activity	0.656627	0.858663	0.674545	0.896509	326	1	Gohir.A05G209100.1
GO_0006168_BP_adenine salvage	0.656627	0.858663	0.674545	0.896509	326	1	Gohir.A05G209100.1
GO_0003997_MF_acyl-CoA oxidase activity	0.658635	0.858663	0.672575	0.893891	327	1	Gohir.A01G019800.1
GO_0005777_CC_peroxisome	0.658635	0.858663	0.672575	0.893891	327	1	Gohir.A01G019800.1
GO_0006635_BP_fatty acid beta-oxidation	0.658635	0.858663	0.672575	0.893891	327	1	Gohir.A01G019800.1
GO_0019829_MF_ATPase-coupled cation transmembrane transporter activity	0.658662	0.858663	0.457009	0.872395	383	4	Gohir.A05G068500.1, Gohir.A05G068500.2, Gohir.A03G173900.1, Gohir.A03G173900.2
GO_0033178_CC_proton-transporting two-sector ATPase complex, catalytic domain	0.660985	0.858663	0.558237	0.876264	348	2	Gohir.A12G231200.1, Gohir.A12G231200.3
GO_0046961_MF_proton-transporting ATPase activity, rotational mechanism	0.660985	0.858663	0.558237	0.876264	348	2	Gohir.A12G231200.1, Gohir.A12G231200.3
GO_0004109_MF_coproporphyrinogen oxidase activity	0.668651	0.864733	-0.662235	-0.888358	336	1	Gohir.D08G060400.1
GO_0003987_MF_acetate-CoA ligase activity	0.670635	0.864733	-0.661004	-0.886706	337	1	Gohir.D06G187600.1
GO_0016208_MF_AMP binding	0.670635	0.864733	-0.661004	-0.886706	337	1	Gohir.D06G187600.1
GO_0019427_BP_acetyl-CoA biosynthetic process from acetate	0.670635	0.864733	-0.661004	-0.886706	337	1	Gohir.D06G187600.1
GO_0006508_BP_proteolysis	0.673649	0.866357	0.225361	0.851955	610	50	Gohir.D09G150100.1, Gohir.D08G203700.1, Gohir.A07G137300.2, Gohir.A09G154600.1, Gohir.D13G061200.1, Gohir.D07G142600.1, Gohir.A13G031000.1, Gohir.A13G031000.2, Gohir.A13G031000.3, Gohir.A09G066500.1, Gohir.A05G189400.1, Gohir.A09G177900.1, Gohir.D09G066100.1, Gohir.D13G029000.1, Gohir.D13G029000.2, Gohir.D13G029000.3, Gohir.A07G027000.1, Gohir.A07G027000.2
GO_0005694_CC_chromosome	0.681818	0.866357	0.550111	0.863509	359	2	Gohir.A12G249700.2, Gohir.A12G249700.4
GO_0006744_BP_ubiquinone biosynthetic process	0.681818	0.866357	0.549618	0.862736	359	2	Gohir.D06G077200.1, Gohir.D06G077200.2
GO_0051276_BP_chromosome organization	0.681818	0.866357	0.550111	0.863509	359	2	Gohir.A12G249700.2, Gohir.A12G249700.4
GO_0000462_BP_maturation of SSU-rRNA from tricistronic rRNA transcript (SSU-rRNA, 5.8S rRNA, LSU-rRNA)	0.684739	0.866357	0.66322	0.881458	340	1	Gohir.A03G186800.1
GO_0030686_CC_90S preribosome	0.684739	0.866357	0.66322	0.881458	340	1	Gohir.A03G186800.1
GO_0030688_CC_preribosome, small subunit precursor	0.684739	0.866357	0.66322	0.881458	340	1	Gohir.A03G186800.1
GO_0000911_BP_cytokinesis by cell plate formation	0.685606	0.866357	0.54691	0.858484	361	2	Gohir.A11G038200.1, Gohir.D11G041500.1
GO_0004527_MF_exonuclease activity	0.685606	0.866357	0.547156	0.85887	361	2	Gohir.D13G108500.1, Gohir.D13G108500.2
GO_0004534_MF_5'-3' exoribonuclease activity	0.685606	0.866357	0.547156	0.85887	361	2	Gohir.D13G108500.1, Gohir.D13G108500.2
GO_0045893_BP_positive regulation of transcription, DNA-templated	0.685606	0.866357	0.545432	0.856165	361	2	Gohir.A13G230200.1, Gohir.A13G230200.3
GO_0016301_MF_kinase activity	0.693624	0.874897	0.381213	0.844637	445	6	Gohir.A10G138400.1, Gohir.A12G262300.1, Gohir.D09G241800.1, Gohir.A09G241000.1, Gohir.A07G077200.1, Gohir.D07G081900.1
GO_0008356_BP_asymmetric cell division	0.698113	0.875527	0.441242	0.842297	406	4	Gohir.A12G077400.1, Gohir.A07G068500.1, Gohir.A07G068500.2, Gohir.A07G068500.3
GO_0015079_MF_potassium ion transmembrane transporter activity	0.698651	0.875527	0.358175	0.832299	465	7	Gohir.A05G277700.2, Gohir.A05G277700.6, Gohir.A01G144700.1
GO_0071805_BP_potassium ion transmembrane transport	0.698651	0.875527	0.358175	0.832299	465	7	Gohir.A05G277700.2, Gohir.A05G277700.6, Gohir.A01G144700.1
GO_0003676_MF_nucleic acid binding	0.700104	0.875527	0.213847	0.863851	669	90	Gohir.A05G298000.1, Gohir.A05G298000.2, Gohir.D09G097301.1, Gohir.A07G111801.1, Gohir.A09G097600.1, Gohir.D01G157000.1, Gohir.D08G030400.1, Gohir.A06G167300.1, Gohir.A05G185800.1, Gohir.A05G185800.2, Gohir.D13G152342.1, Gohir.D13G152342.2, Gohir.A13G164100.1, Gohir.A13G164100.3, Gohir.A13G164100.4, Gohir.A05G048100.1, Gohir.D07G115400.1, Gohir.A05G058100.1, Gohir.D09G080100.1, Gohir.A09G240700.1,…
GO_0046034_BP_ATP metabolic process	0.700422	0.875527	-0.499412	-0.849411	331	2	Gohir.A05G345878.1
GO_0043531_MF_ADP binding	0.715064	0.885184	0.468578	0.8241	393	3	Gohir.A06G170400.1, Gohir.D11G329800.1, Gohir.D11G329800.2
GO_0004616_MF_phosphogluconate dehydrogenase (decarboxylating) activity	0.716867	0.885184	0.645495	0.8579	356	1	Gohir.D07G185100.1
GO_0006098_BP_pentose-phosphate shunt	0.716867	0.885184	0.645495	0.8579	356	1	Gohir.D07G185100.1
GO_0006414_BP_translational elongation	0.7173	0.885184	-0.492284	-0.837287	339	2	Gohir.D11G019600.1
GO_0016409_MF_palmitoyltransferase activity	0.717803	0.885184	0.532627	0.836065	378	2	Gohir.A13G172200.1, Gohir.A13G172200.2
GO_0003678_MF_DNA helicase activity	0.720884	0.885184	0.644756	0.856919	358	1	Gohir.D03G091700.1
GO_0031011_CC_Ino80 complex	0.720884	0.885184	0.644756	0.856919	358	1	Gohir.D03G091700.1
GO_0035267_CC_NuA4 histone acetyltransferase complex	0.720884	0.885184	0.644756	0.856919	358	1	Gohir.D03G091700.1
GO_0043139_MF_5'-3' DNA helicase activity	0.720884	0.885184	0.644756	0.856919	358	1	Gohir.D03G091700.1
GO_0097255_CC_R2TP complex	0.720884	0.885184	0.644756	0.856919	358	1	Gohir.D03G091700.1
GO_0015969_BP_guanosine tetraphosphate metabolic process	0.727768	0.892061	0.460783	0.81039	400	3	Gohir.A10G053700.1, Gohir.D13G160100.1, Gohir.D13G160100.2
GO_0004185_MF_serine-type carboxypeptidase activity	0.730408	0.89372	-0.268937	-0.831903	232	9	Gohir.A08G226500.1, Gohir.D11G149200.2, Gohir.D11G149200.1, Gohir.A04G108901.1, Gohir.D08G246900.1, Gohir.A04G058500.1
GO_0005737_CC_cytoplasm	0.732661	0.894902	0.266254	0.797845	580	18	Gohir.A12G101900.1, Gohir.D08G222900.1, Gohir.A07G027000.1, Gohir.A07G027000.2, Gohir.A08G186600.1, Gohir.A05G209100.1, Gohir.D09G241800.1, Gohir.A10G050000.1, Gohir.A09G241000.1, Gohir.A07G201800.1, Gohir.D09G010200.1, Gohir.A10G126900.1, Gohir.D07G173400.1, Gohir.A08G227200.1, Gohir.A07G167800.1, Gohir.D03G069600.1, Gohir.D03G069600.2
GO_0016274_MF_protein-arginine N-methyltransferase activity	0.744318	0.905956	0.518345	0.813646	392	2	Gohir.A05G019000.1, Gohir.A05G019000.2
GO_0018216_BP_peptidyl-arginine methylation	0.744318	0.905956	0.518345	0.813646	392	2	Gohir.A05G019000.1, Gohir.A05G019000.2
GO_0033180_CC_proton-transporting V-type ATPase, V1 domain	0.751004	0.912496	0.629985	0.837287	373	1	Gohir.D01G095700.1
GO_0006662_BP_glycerol ether metabolic process	0.760532	0.92163	-0.394102	-0.767084	342	3	Gohir.D04G148500.1, Gohir.A04G109000.1
GO_1990904_CC_ribonucleoprotein complex	0.763052	0.92163	0.625308	0.83107	379	1	Gohir.A05G048100.1
GO_0004335_MF_galactokinase activity	0.765152	0.92163	0.507757	0.797025	403	2	Gohir.D09G241800.1, Gohir.A09G241000.1
GO_0016773_MF_phosphotransferase activity, alcohol group as acceptor	0.765152	0.92163	0.507757	0.797025	403	2	Gohir.D09G241800.1, Gohir.A09G241000.1
GO_0046835_BP_carbohydrate phosphorylation	0.765152	0.92163	0.507757	0.797025	403	2	Gohir.D09G241800.1, Gohir.A09G241000.1
GO_0002949_BP_tRNA threonylcarbamoyladenosine modification	0.77381	0.930446	-0.610537	-0.819006	389	1	Gohir.D08G156600.2
GO_0004802_MF_transketolase activity	0.777778	0.933602	-0.607336	-0.814713	391	1	Gohir.D11G084800.1
GO_0005375_MF_copper ion transmembrane transporter activity	0.781746	0.935135	-0.606598	-0.813722	393	1	Gohir.D03G120300.1
GO_0035434_BP_copper ion transmembrane transport	0.781746	0.935135	-0.606598	-0.813722	393	1	Gohir.D03G120300.1
GO_0008289_MF_lipid binding	0.789474	0.939466	-0.211857	-0.765277	194	13	Gohir.A09G213654.1, Gohir.D09G214700.1
GO_0005978_BP_glycogen biosynthetic process	0.790105	0.939466	0.322514	0.749433	526	7	Gohir.A13G033500.2, Gohir.A13G033500.3, Gohir.A13G033500.4, Gohir.D11G153500.1, Gohir.A07G194100.1, Gohir.A07G194100.2, Gohir.A11G146800.1
GO_0008878_MF_glucose-1-phosphate adenylyltransferase activity	0.790105	0.939466	0.322514	0.749433	526	7	Gohir.A13G033500.2, Gohir.A13G033500.3, Gohir.A13G033500.4, Gohir.D11G153500.1, Gohir.A07G194100.1, Gohir.A07G194100.2, Gohir.A11G146800.1
GO_0032542_MF_sulfiredoxin activity	0.793651	0.939466	-0.602166	-0.807778	399	1	Gohir.A12G046700.1
GO_0016042_BP_lipid catabolic process	0.793792	0.939466	-0.37734	-0.734457	357	3	Gohir.A01G001000.1, Gohir.D01G000700.1, Gohir.D01G023505.1
GO_0004479_MF_methionyl-tRNA formyltransferase activity	0.795635	0.939466	-0.600935	-0.806127	400	1	Gohir.D07G080800.1
GO_0071951_BP_conversion of methionyl-tRNA to N-formyl-methionyl-tRNA	0.795635	0.939466	-0.600935	-0.806127	400	1	Gohir.D07G080800.1
GO_0045454_BP_cell redox homeostasis	0.797136	0.939466	-0.338014	-0.73987	333	4	Gohir.D04G148500.1, Gohir.A04G109000.1, Gohir.A09G027900.1, Gohir.A09G020700.1
GO_0000049_MF_tRNA binding	0.801587	0.939466	-0.597489	-0.801503	403	1	Gohir.A10G126900.1
GO_0004826_MF_phenylalanine-tRNA ligase activity	0.801587	0.939466	-0.597489	-0.801503	403	1	Gohir.A10G126900.1
GO_0006432_BP_phenylalanyl-tRNA aminoacylation	0.801587	0.939466	-0.597489	-0.801503	403	1	Gohir.A10G126900.1
GO_0033177_CC_proton-transporting two-sector ATPase complex, proton-transporting domain	0.801587	0.939466	-0.595519	-0.798861	403	1	Gohir.D01G158000.1
GO_0016226_BP_iron-sulfur cluster assembly	0.806683	0.943846	-0.335031	-0.73334	337	4	Gohir.A05G003800.3
GO_0005852_CC_eukaryotic translation initiation factor 3 complex	0.814394	0.947637	0.483132	0.758372	429	2	Gohir.A12G046100.1, Gohir.D08G224200.1
GO_0005200_MF_structural constituent of cytoskeleton	0.817269	0.947637	0.594289	0.789844	406	1	Gohir.D03G151700.1
GO_0042578_MF_phosphoric ester hydrolase activity	0.817269	0.947637	0.592319	0.787226	406	1	Gohir.D13G196000.1
GO_0009306_BP_protein secretion	0.820076	0.947637	0.478946	0.751801	432	2	Gohir.A05G010700.2, Gohir.D06G048050.1
GO_0016853_MF_isomerase activity	0.823413	0.947637	-0.579517	-0.777396	414	1	Gohir.D11G189800.1
GO_0000902_BP_cell morphogenesis	0.825301	0.947637	0.587888	0.781337	410	1	Gohir.A11G202400.1
GO_0007023_BP_post-chaperonin tubulin folding pathway	0.825301	0.947637	0.587888	0.781337	410	1	Gohir.A11G202400.1
GO_0015631_MF_tubulin binding	0.825301	0.947637	0.587888	0.781337	410	1	Gohir.A11G202400.1
GO_0006397_BP_mRNA processing	0.825771	0.947637	0.405921	0.713904	454	3	Gohir.D06G123100.1, Gohir.D06G123100.2
GO_0005887_CC_integral component of plasma membrane	0.827051	0.947637	-0.364778	-0.710007	372	3	Gohir.A05G327400.1, Gohir.D06G048050.1, Gohir.A05G010700.2
GO_0005985_BP_sucrose metabolic process	0.829317	0.947637	0.586903	0.780028	412	1	Gohir.D13G206900.1
GO_0016157_MF_sucrose synthase activity	0.829317	0.947637	0.586903	0.780028	412	1	Gohir.D13G206900.1
GO_0046524_MF_sucrose-phosphate synthase activity	0.829317	0.947637	0.586903	0.780028	412	1	Gohir.D13G206900.1
GO_0008235_MF_metalloexopeptidase activity	0.833031	0.947637	0.40037	0.704141	458	3	Gohir.A07G027000.1, Gohir.A07G027000.2
GO_0004332_MF_fructose-bisphosphate aldolase activity	0.833333	0.947637	-0.43222	-0.735129	394	2	Gohir.A13G030400.1
GO_0008171_MF_O-methyltransferase activity	0.833333	0.947637	-0.572378	-0.767818	419	1	Gohir.D01G180200.1
GO_0004177_MF_aminopeptidase activity	0.835148	0.947637	0.316983	0.702325	536	6	Gohir.A07G027000.1, Gohir.A07G027000.2, Gohir.A08G244100.1, Gohir.D13G011500.1, Gohir.A13G010800.1, Gohir.A11G191000.1
GO_0051536_MF_iron-sulfur cluster binding	0.83947	0.947637	0.295452	0.708269	569	8	Gohir.A13G222600.1, Gohir.A12G250700.1, Gohir.A12G250700.2, Gohir.A08G186600.1
GO_0006108_BP_malate metabolic process	0.84127	0.947637	-0.566224	-0.759562	423	1	Gohir.A10G111200.1
GO_0016615_MF_malate dehydrogenase activity	0.84127	0.947637	-0.566224	-0.759562	423	1	Gohir.A10G111200.1
GO_0019752_BP_carboxylic acid metabolic process	0.84127	0.947637	-0.566224	-0.759562	423	1	Gohir.A10G111200.1
GO_0030060_MF_L-malate dehydrogenase activity	0.84127	0.947637	-0.566224	-0.759562	423	1	Gohir.A10G111200.1
GO_0015934_CC_large ribosomal subunit	0.844789	0.947637	-0.353448	-0.687955	380	3	Gohir.D08G163600.1, Gohir.A08G047000.1, Gohir.D08G057400.1
GO_0004379_MF_glycylpeptide N-tetradecanoyltransferase activity	0.84739	0.947637	0.577548	0.767595	421	1	Gohir.A05G031200.1
GO_0006499_BP_N-terminal protein myristoylation	0.84739	0.947637	0.577548	0.767595	421	1	Gohir.A05G031200.1
GO_0031369_MF_translation initiation factor binding	0.84739	0.947637	0.575579	0.764977	421	1	Gohir.A12G046100.1
GO_0042819_BP_vitamin B6 biosynthetic process	0.848101	0.947637	-0.419645	-0.713741	401	2	Gohir.A09G165300.1
GO_0042823_BP_pyridoxal phosphate biosynthetic process	0.848101	0.947637	-0.419645	-0.713741	401	2	Gohir.A09G165300.1
GO_0016149_MF_translation release factor activity, codon specific	0.859848	0.953396	0.454646	0.713658	453	2	Gohir.D08G222900.1, Gohir.A08G227200.1
GO_0008324_MF_cation transmembrane transporter activity	0.861446	0.953396	0.56967	0.757125	428	1	Gohir.A07G217400.1
GO_0003779_MF_actin binding	0.862528	0.953396	-0.347291	-0.675969	388	3	Gohir.A07G148500.1, Gohir.D01G209300.1, Gohir.A01G220300.1
GO_0015629_CC_actin cytoskeleton	0.862528	0.953396	-0.347291	-0.675969	388	3	Gohir.A07G148500.1, Gohir.D01G209300.1, Gohir.A01G220300.1
GO_0030042_BP_actin filament depolymerization	0.862528	0.953396	-0.347291	-0.675969	388	3	Gohir.A07G148500.1, Gohir.D01G209300.1, Gohir.A01G220300.1
GO_0015018_MF_galactosylgalactosylxylosylprotein 3-beta-glucuronosyltransferase activity	0.865462	0.953396	0.567947	0.754834	430	1	Gohir.D03G025200.1
GO_0008661_MF_1-deoxy-D-xylulose-5-phosphate synthase activity	0.86747	0.953396	0.565977	0.752217	431	1	Gohir.A10G102486.1
GO_0097361_CC_CIA complex	0.86747	0.953396	0.566224	0.752544	431	1	Gohir.A01G206500.1
GO_0071949_MF_FAD binding	0.871397	0.953396	-0.33912	-0.660066	392	3	Gohir.D11G199300.2, Gohir.A11G192600.1
GO_0009116_BP_nucleoside metabolic process	0.873106	0.953396	0.446688	0.701166	460	2	Gohir.A05G209100.1, Gohir.D04G036400.1
GO_0016779_MF_nucleotidyltransferase activity	0.876289	0.953396	0.269544	0.646162	594	8	Gohir.A13G033500.2, Gohir.A13G033500.3, Gohir.A13G033500.4, Gohir.D11G153500.1, Gohir.A07G194100.1, Gohir.A07G194100.2, Gohir.A07G194100.3, Gohir.A11G146800.1
GO_0004749_MF_ribose phosphate diphosphokinase activity	0.876984	0.953396	-0.553422	-0.74239	441	1	Gohir.D04G036400.1
GO_0006790_BP_sulfur compound metabolic process	0.876984	0.953396	-0.553668	-0.74272	441	1	Gohir.A09G004400.1
GO_0008441_MF_3'(2'),5'-bisphosphate nucleotidase activity	0.876984	0.953396	-0.553668	-0.74272	441	1	Gohir.A09G004400.1
GO_0009165_BP_nucleotide biosynthetic process	0.876984	0.953396	-0.553422	-0.74239	441	1	Gohir.D04G036400.1
GO_0046855_BP_inositol phosphate dephosphorylation	0.876984	0.953396	-0.553668	-0.74272	441	1	Gohir.A09G004400.1
GO_0005524_MF_ATP binding	0.881	0.953396	0.185948	0.805701	880	234	Gohir.D07G158700.1, Gohir.D09G145900.1, Gohir.A06G147500.1, Gohir.A10G175600.1, Gohir.D03G079600.1, Gohir.D03G079600.2, Gohir.A09G150000.1, Gohir.D04G172600.1, Gohir.D11G183700.1, Gohir.D09G249300.1, Gohir.A10G185600.1, Gohir.D03G023900.1, Gohir.A09G123400.1, Gohir.A05G123900.3, Gohir.A03G087000.1, Gohir.D09G029800.1, Gohir.D01G131400.1, Gohir.A12G254466.1, Gohir.A12G254466.2, Gohir.A10G236500.1,…
GO_0008654_BP_phospholipid biosynthetic process	0.883534	0.953396	0.5613	0.746	439	1	Gohir.D04G189400.1
GO_0016780_MF_phosphotransferase activity, for other substituted phosphate groups	0.883534	0.953396	0.5613	0.746	439	1	Gohir.D04G189400.1
GO_0005681_CC_spliceosomal complex	0.885542	0.953396	0.559823	0.744037	440	1	Gohir.A08G186300.1
GO_0008380_BP_RNA splicing	0.885542	0.953396	0.559823	0.744037	440	1	Gohir.A08G186300.1
GO_0004592_MF_pantoate-beta-alanine ligase activity	0.88755	0.953396	0.559577	0.74371	441	1	Gohir.D07G162300.1
GO_0015940_BP_pantothenate biosynthetic process	0.88755	0.953396	0.559577	0.74371	441	1	Gohir.D07G162300.1
GO_0016971_MF_flavin-linked sulfhydryl oxidase activity	0.88755	0.953396	0.55933	0.743383	441	1	Gohir.A05G309600.1
GO_0016972_MF_thiol oxidase activity	0.88755	0.953396	0.55933	0.743383	441	1	Gohir.A05G309600.1
GO_0005319_MF_lipid transporter activity	0.902778	0.968257	-0.543575	-0.72918	454	1	Gohir.A01G104800.1
GO_0008270_MF_zinc ion binding	0.912377	0.974134	0.169025	0.645582	832	57	Gohir.D08G066000.1, Gohir.D03G134000.2, Gohir.D03G134000.3, Gohir.D03G134000.5, Gohir.D03G134000.6, Gohir.D03G134000.7, Gohir.A11G133000.1, Gohir.A01G061000.1, Gohir.D01G157000.1, Gohir.D01G047500.1, Gohir.A10G035700.1, Gohir.D08G183900.1, Gohir.A11G277500.1, Gohir.A11G277500.2, Gohir.A09G124600.1, Gohir.A09G124600.2, Gohir.A01G165500.1, Gohir.D01G196600.1, Gohir.D01G196600.2, Gohir.D13G108500.1,…
GO_0007275_BP_multicellular organism development	0.912698	0.974134	-0.537912	-0.721584	459	1	Gohir.A09G101000.1
GO_0046873_MF_metal ion transmembrane transporter activity	0.915743	0.974134	-0.318473	-0.619878	412	3	Gohir.A07G084700.1, Gohir.A08G013200.1, Gohir.D09G144900.1
GO_0003887_MF_DNA-directed DNA polymerase activity	0.916667	0.974134	-0.535943	-0.718942	461	1	Gohir.D01G065200.1
GO_0006260_BP_DNA replication	0.916667	0.974134	-0.535943	-0.718942	461	1	Gohir.D01G065200.1
GO_0006261_BP_DNA-dependent DNA replication	0.916667	0.974134	-0.535943	-0.718942	461	1	Gohir.D01G065200.1
GO_0016787_MF_hydrolase activity	0.920863	0.977099	-0.13816	-0.678639	127	33	Gohir.A05G124700.1, Gohir.A12G151700.5, Gohir.A12G151700.3, Gohir.A12G151700.2, Gohir.D11G323200.1, Gohir.A10G106500.1, Gohir.D06G199500.2, Gohir.D06G199500.1, Gohir.A04G141700.1
GO_0030488_BP_tRNA methylation	0.934524	0.982904	-0.528557	-0.709035	470	1	Gohir.A12G142700.1
GO_0070475_BP_rRNA base methylation	0.934524	0.982904	-0.528557	-0.709035	470	1	Gohir.A12G142700.1
GO_0005249_MF_voltage-gated potassium channel activity	0.934599	0.982904	-0.369544	-0.628529	442	2	Gohir.A05G109800.1
GO_0006811_BP_ion transport	0.934599	0.982904	-0.369544	-0.628529	442	2	Gohir.A05G109800.1
GO_0006813_BP_potassium ion transport	0.934599	0.982904	-0.369544	-0.628529	442	2	Gohir.A05G109800.1
GO_0004843_MF_thiol-dependent ubiquitin-specific protease activity	0.939759	0.982904	0.528557	0.702483	467	1	Gohir.D08G031200.1
GO_0016579_BP_protein deubiquitination	0.939759	0.982904	0.528557	0.702483	467	1	Gohir.D08G031200.1
GO_0036459_MF_thiol-dependent ubiquitinyl hydrolase activity	0.939759	0.982904	0.528557	0.702483	467	1	Gohir.D08G031200.1
GO_0000906_MF_6,7-dimethyl-8-ribityllumazine synthase activity	0.940476	0.982904	-0.52708	-0.707053	473	1	Gohir.A04G135700.1
GO_0009349_CC_riboflavin synthase complex	0.940476	0.982904	-0.52708	-0.707053	473	1	Gohir.A04G135700.1
GO_0042026_BP_protein refolding	0.94246	0.983498	-0.525849	-0.705402	474	1	Gohir.D09G010200.1
GO_0005347_MF_ATP transmembrane transporter activity	0.957871	0.984408	-0.296431	-0.576976	431	3	Gohir.A07G035400.1, Gohir.A07G102500.5
GO_0017176_MF_phosphatidylinositol N-acetylglucosaminyltransferase activity	0.959839	0.984408	0.519941	0.691032	477	1	Gohir.D03G001800.1
GO_0003777_MF_microtubule motor activity	0.960073	0.984408	0.314744	0.553548	528	3	Gohir.A05G023000.1, Gohir.A05G023000.2
GO_0007018_BP_microtubule-based movement	0.960073	0.984408	0.314744	0.553548	528	3	Gohir.A05G023000.1, Gohir.A05G023000.2
GO_0004721_MF_phosphoprotein phosphatase activity	0.963855	0.984408	0.51871	0.689396	479	1	Gohir.D04G140200.1
GO_0008420_MF_RNA polymerase II CTD heptapeptide repeat phosphatase activity	0.963855	0.984408	0.51871	0.689396	479	1	Gohir.D04G140200.1
GO_0070940_BP_dephosphorylation of RNA polymerase II C-terminal domain	0.963855	0.984408	0.51871	0.689396	479	1	Gohir.D04G140200.1
GO_0004252_MF_serine-type endopeptidase activity	0.968474	0.984408	0.174344	0.522432	767	18	Gohir.A13G031000.1, Gohir.A13G031000.2, Gohir.A13G031000.3, Gohir.D13G029000.1, Gohir.D13G029000.2, Gohir.D13G029000.3
GO_0019843_MF_rRNA binding	0.968974	0.984408	-0.262795	-0.575225	405	4	Gohir.A09G045300.1, Gohir.A05G213900.1
GO_0001735_MF_prenylcysteine oxidase activity	0.974206	0.984408	-0.512555	-0.687569	490	1	Gohir.A12G085400.1
GO_0003910_MF_DNA ligase (ATP) activity	0.974206	0.984408	-0.511817	-0.686578	490	1	Gohir.A06G052600.1
GO_0004484_MF_mRNA guanylyltransferase activity	0.974206	0.984408	-0.511817	-0.686578	490	1	Gohir.A06G052600.1
GO_0004651_MF_polynucleotide 5'-phosphatase activity	0.974206	0.984408	-0.511817	-0.686578	490	1	Gohir.A06G052600.1
GO_0006281_BP_DNA repair	0.974206	0.984408	-0.511817	-0.686578	490	1	Gohir.A06G052600.1
GO_0006310_BP_DNA recombination	0.974206	0.984408	-0.511817	-0.686578	490	1	Gohir.A06G052600.1
GO_0006370_BP_7-methylguanosine mRNA capping	0.974206	0.984408	-0.511817	-0.686578	490	1	Gohir.A06G052600.1
GO_0008138_MF_protein tyrosine/serine/threonine phosphatase activity	0.974206	0.984408	-0.511817	-0.686578	490	1	Gohir.A06G052600.1
GO_0016311_BP_dephosphorylation	0.974206	0.984408	-0.511817	-0.686578	490	1	Gohir.A06G052600.1
GO_0016670_MF_oxidoreductase activity, acting on a sulfur group of donors, oxygen as acceptor	0.974206	0.984408	-0.512555	-0.687569	490	1	Gohir.A12G085400.1
GO_0030328_BP_prenylcysteine catabolic process	0.974206	0.984408	-0.512555	-0.687569	490	1	Gohir.A12G085400.1
GO_0008168_MF_methyltransferase activity	0.974937	0.984408	0.159143	0.494664	777	21	Gohir.D07G028400.1, Gohir.A07G024800.1, Gohir.A07G024800.2, Gohir.D01G077700.1, Gohir.D01G077700.2, Gohir.A03G195500.1, Gohir.A11G167000.1, Gohir.D11G173300.1
GO_0017056_MF_structural constituent of nuclear pore	0.975904	0.984408	0.510094	0.677944	485	1	Gohir.D07G197400.1
GO_0005749_CC_mitochondrial respiratory chain complex II, succinate dehydrogenase complex (ubiquinone)	0.977912	0.984408	0.50837	0.675654	486	1	Gohir.D08G017500.1
GO_0006493_BP_protein O-linked glycosylation	0.977912	0.984408	0.508863	0.676308	486	1	Gohir.D13G171700.1
GO_0016620_MF_oxidoreductase activity, acting on the aldehyde or oxo group of donors, NAD or NADP as acceptor	0.980044	0.984408	-0.273296	-0.531946	441	3	Gohir.A11G035400.1, Gohir.D07G233200.1
GO_0006376_BP_mRNA splice site selection	0.980159	0.984408	-0.508616	-0.682285	493	1	Gohir.D03G078000.1
GO_0006913_BP_nucleocytoplasmic transport	0.997992	1	0.502708	0.668128	496	1	Gohir.A09G185100.1
GO_0005956_CC_protein kinase CK2 complex	1	1	-0.500246	-0.671057	503	1	Gohir.A08G029000.1
GO_0019887_MF_protein kinase regulator activity	1	1	-0.500246	-0.671057	503	1	Gohir.A08G029000.1
