# Supplementary material for: Transcriptome analysis of the 2,4-dichlorophenoxyacetic acid (2,4-D)-tolerant cotton chromosome substitution line CS-B15sh and its susceptible parental lines G. hirsutum L. cv. Texas Marker-1 and G. barbadense L. cv. Pima 379
Source: Front Plant Sci. 2022 Aug 22;13:910369. doi: 10.3389/fpls.2022.910369 (PMC9441920; doi:10.3389/fpls.2022.910369)
Supplement: Supplementary Table 4 — List of DEGs associated with ABA signaling and biosynthesis. [file Table_4.XLSX]

## Sheet: ABA_union_sorted
GeneID	Pima 379_log2FC	Pima 379_FDR	CS-B15sh_log2FC	CS-B15sh_FDR	TM-1_log2FC	TM-1_FDR	IPRID	Description	GOID	GODescription
Gohir.A10G169466	5.18731	0.0124923	7.83357	0.00197678	7.65515	0.000335889	IPR000916|IPR023393|IPR024949	Bet v I/Major latex protein|START-like domain superfamily|Bet v I type allergen	GO:0004864|GO:0006952|GO:0009738|GO:0010427|GO:0038023	protein phosphatase inhibitor activity|defense response|abscisic acid-activated signaling pathway|abscisic acid binding|signaling receptor activity
Gohir.A10G169800	4.84082	0.00316231	6.64298	6.42312e-05	7.42871	1.11157e-05	IPR000916|IPR023393|IPR024949	Bet v I/Major latex protein|START-like domain superfamily|Bet v I type allergen	GO:0004864|GO:0006952|GO:0009738|GO:0010427|GO:0038023	protein phosphatase inhibitor activity|defense response|abscisic acid-activated signaling pathway|abscisic acid binding|signaling receptor activity
Gohir.A10G169700	4.31739	0.0490496	6.89988	0.000335999	6.11772	0.000248	IPR000916|IPR023393|IPR024949	Bet v I/Major latex protein|START-like domain superfamily|Bet v I type allergen	GO:0004864|GO:0006952|GO:0009738|GO:0010427|GO:0038023	protein phosphatase inhibitor activity|defense response|abscisic acid-activated signaling pathway|abscisic acid binding|signaling receptor activity
Gohir.A10G170100	2.5462	0.110831	6.35111	1.30468e-05	7.81456	8.12479e-07	IPR000916|IPR023393|IPR024949	Bet v I/Major latex protein|START-like domain superfamily|Bet v I type allergen	GO:0004864|GO:0006952|GO:0009738|GO:0010427|GO:0038023	protein phosphatase inhibitor activity|defense response|abscisic acid-activated signaling pathway|abscisic acid binding|signaling receptor activity
Gohir.D04G143600	2.1003	0.023639	2.91444	0.00175851	4.78943	1.93026e-05	IPR000916|IPR023393|IPR024949	Bet v I/Major latex protein|START-like domain superfamily|Bet v I type allergen	GO:0004864|GO:0006952|GO:0009738|GO:0010427|GO:0038023	protein phosphatase inhibitor activity|defense response|abscisic acid-activated signaling pathway|abscisic acid binding|signaling receptor activity
Gohir.A10G170000	2.04783	0.0154679	5.52875	4.3395e-06	6.45962	3.32481e-07	IPR000916|IPR023393|IPR024949	Bet v I/Major latex protein|START-like domain superfamily|Bet v I type allergen	GO:0004864|GO:0006952|GO:0009738|GO:0010427|GO:0038023	protein phosphatase inhibitor activity|defense response|abscisic acid-activated signaling pathway|abscisic acid binding|signaling receptor activity
Gohir.A09G177900	1.69652	2.83339e-05	2.10443	6.5523e-07	1.58452	3.91152e-06	IPR001461|IPR021109|IPR032799|IPR032861|IPR033121|IPR033148	Aspartic peptidase A1 family|Aspartic peptidase domain superfamily|Xylanase inhibitor, C-terminal|Xylanase inhibitor, N-terminal|Peptidase family A1 domain|ASPG1	GO:0004190|GO:0006508|GO:0009414|GO:0009737	aspartic-type endopeptidase activity|proteolysis|response to water deprivation|response to abscisic acid
Gohir.A04G103900	1.27737	0.146697	4.42841	6.89811e-05	6.9794	6.78122e-07	IPR000916|IPR023393|IPR024949	Bet v I/Major latex protein|START-like domain superfamily|Bet v I type allergen	GO:0004864|GO:0006952|GO:0009738|GO:0010427|GO:0038023	protein phosphatase inhibitor activity|defense response|abscisic acid-activated signaling pathway|abscisic acid binding|signaling receptor activity
Gohir.A10G170200	1.24	0.0650472	1.51128	0.0184633	2.74513	0.000167631	IPR000916|IPR023393|IPR024949	Bet v I/Major latex protein|START-like domain superfamily|Bet v I type allergen	GO:0004864|GO:0006952|GO:0009738|GO:0010427|GO:0038023	protein phosphatase inhibitor activity|defense response|abscisic acid-activated signaling pathway|abscisic acid binding|signaling receptor activity
Gohir.D09G173500	1.09029	0.00309373	1.32411	0.000223588	1.19916	0.000381245	IPR001461|IPR021109|IPR032799|IPR032861|IPR033121|IPR033148	Aspartic peptidase A1 family|Aspartic peptidase domain superfamily|Xylanase inhibitor, C-terminal|Xylanase inhibitor, N-terminal|Peptidase family A1 domain|ASPG1	GO:0004190|GO:0006508|GO:0009414|GO:0009737	aspartic-type endopeptidase activity|proteolysis|response to water deprivation|response to abscisic acid
Gohir.A11G029711	0.5234	0.323399	1.50151	0.0037197	3.58857	5.04172e-07	IPR003439|IPR026082|IPR027417	ABC transporter-like|ABC transporter A|P-loop containing nucleoside triphosphate hydrolase	GO:0005524|GO:0016021|GO:0016887|GO:0042626|GO:0055085	ATP binding|integral component of membrane|ATPase activity|ATPase-coupled transmembrane transporter activity|transmembrane transport
Gohir.A03G103000	-0.124985	0.888253	-1.15507	0.114194	-3.51791	0.00011456	IPR040294	Nodulin-related protein 1	GO:0009408|GO:0010115	response to heat|regulation of abscisic acid biosynthetic process
Gohir.D09G248900	-0.293796	0.162905	-1.27309	2.79105e-06	-2.3484	1.94473e-09	IPR000340|IPR000387|IPR011009|IPR015275|IPR020422|IPR029021|IPR035010|IPR036940	Dual specificity phosphatase, catalytic domain|Tyrosine specific protein phosphatases domain|Protein kinase-like domain superfamily|Actin-fragmin kinase, catalytic domain|Dual specificity protein phosphatase domain|Protein-tyrosine phosphatase-like|Dual specificity protein phosphatase PHS1|Phosphatidylinositol 3-/4-kinase, catalytic domain superfamily	GO:0004721|GO:0006470|GO:0008138|GO:0009737|GO:0016301|GO:0016311|GO:0016791|GO:0043622	phosphoprotein phosphatase activity|protein dephosphorylation|protein tyrosine/serine/threonine phosphatase activity|response to abscisic acid|kinase activity|dephosphorylation|phosphatase activity|cortical microtubule organization
Gohir.A09G248100	-0.386577	0.074034	-0.873223	0.000187992	-1.55313	1.34144e-07	IPR000340|IPR000387|IPR011009|IPR015275|IPR020422|IPR029021|IPR035010|IPR036940	Dual specificity phosphatase, catalytic domain|Tyrosine specific protein phosphatases domain|Protein kinase-like domain superfamily|Actin-fragmin kinase, catalytic domain|Dual specificity protein phosphatase domain|Protein-tyrosine phosphatase-like|Dual specificity protein phosphatase PHS1|Phosphatidylinositol 3-/4-kinase, catalytic domain superfamily	GO:0004721|GO:0006470|GO:0008138|GO:0009737|GO:0016301|GO:0016311|GO:0016791|GO:0043622	phosphoprotein phosphatase activity|protein dephosphorylation|protein tyrosine/serine/threonine phosphatase activity|response to abscisic acid|kinase activity|dephosphorylation|phosphatase activity|cortical microtubule organization
Gohir.D04G136500	-1.02424	0.000957423	-1.55669	4.64257e-06	-2.39738	1.33026e-08	IPR039324	Protein SHORT HYPOCOTYL IN WHITE LIGHT 1	GO:0009787|GO:0010100	regulation of abscisic acid-activated signaling pathway|negative regulation of photomorphogenesis
Gohir.A04G096700	-1.2525	0.000661013	-1.41195	5.64901e-05	-2.64942	2.57173e-08	IPR039324	Protein SHORT HYPOCOTYL IN WHITE LIGHT 1	GO:0009787|GO:0010100	regulation of abscisic acid-activated signaling pathway|negative regulation of photomorphogenesis
Gohir.A12G266000	-1.25313	0.0131715	-2.00414	0.000166827	-3.54142	2.2811e-07	IPR001461|IPR021109|IPR032799|IPR032861|IPR033121|IPR033148	Aspartic peptidase A1 family|Aspartic peptidase domain superfamily|Xylanase inhibitor, C-terminal|Xylanase inhibitor, N-terminal|Peptidase family A1 domain|ASPG1	GO:0004190|GO:0006508|GO:0009414|GO:0009737	aspartic-type endopeptidase activity|proteolysis|response to water deprivation|response to abscisic acid
Gohir.A11G192600	-1.48501	0.000512847	-1.28003	0.000504998	-1.70385	1.73387e-05	IPR000253|IPR002938|IPR008984|IPR017079|IPR036188	Forkhead-associated (FHA) domain|FAD-binding domain|SMAD/FHA domain superfamily|Zeaxanthin epoxidase|FAD/NAD(P)-binding domain superfamily	GO:0005515|GO:0009507|GO:0009540|GO:0009688|GO:0016020|GO:0055114|GO:0071949	protein binding|chloroplast|zeaxanthin epoxidase [overall] activity|abscisic acid biosynthetic process|membrane|oxidation-reduction process|FAD binding
