# Supplementary material for: Transcriptome analysis of the 2,4-dichlorophenoxyacetic acid (2,4-D)-tolerant cotton chromosome substitution line CS-B15sh and its susceptible parental lines G. hirsutum L. cv. Texas Marker-1 and G. barbadense L. cv. Pima 379
Source: Front Plant Sci. 2022 Aug 22;13:910369. doi: 10.3389/fpls.2022.910369 (PMC9441920; doi:10.3389/fpls.2022.910369)
Supplement: Supplementary Table 5 — Gene expression in UTD (untreated) and 12 HAT contrasts of the 59 DEGs. [file Table_5.XLSX]

## Sheet: SupplTable 2_contrasts
Gene.ID	Description	UTD contrasts						12 HAT contrasts
		CS-B15sh vs Pima 379		CS-B15sh vs TM-1		TM-1 vs Pima 379		CS-B15sh vs Pima 379		CS-B15sh vs TM-1		TM-1 vs Pima 379
		log2 FC	FDR	log2 FC	FDR	log2 FC	FDR	log2 FC	FDR	log2 FC	FDR	log2 FC	FDR
Gohir.A02G076500	-	5.20558	5.67883e-05	4.04004	0.0140643	1.16554	0.251253	-0.446423	0.657322	-1.99941	0.0786318	1.55298	0.0754474
Gohir.A03G000035	JmjC/JmjN domain|Zinc finger, C5HC2-type	1.18993	0.0108192	0.271499	0.836782	0.918427	0.046205	-0.727142	0.0944621	-2.19697	0.000914516	1.46982	0.00105258
Gohir.A03G025000	LRR|F-box-like domain superfamily	-0.897068	0.00177011	-0.00011761	1	-0.89695	0.00184298	0.300557	0.238221	1.05146	0.00286782	-0.750902	0.00338376
Gohir.A03G046900	Ctr copper transporter	-1.12768	6.71339e-05	-0.857358	0.0271564	-0.270319	0.283421	-0.183811	0.438123	0.346943	0.208444	-0.530754	0.0174936
Gohir.A03G144000	Glycosyl transferase, family 8	0.887201	0.0596833	0.638882	0.511531	0.248319	0.634399	-1.07098	0.0230246	-1.21775	0.02974	0.146773	0.734752
Gohir.A05G002900	Glycosyl transferase, family 14	0.473424	0.000805072	0.440551	0.0321881	0.0328726	0.832881	-0.353415	0.00677246	-0.0829445	0.594204	-0.270471	0.023073
Gohir.A05G005600	Glycoside hydrolase family 16	4.81486	0.00119395	4.39186	0.0419353	0.423001	0.77111	0.335449	0.803657	-2.39738	0.0967038	2.73282	0.0211327
Gohir.A05G168800	Domain of unknown function DUF1084	0.269441	0.0100298	0.540547	0.000794013	-0.271106	0.0102203	-0.0922523	0.349169	0.0913119	0.438651	-0.183564	0.0456574
Gohir.A05G184100	Expansin, cellulose-binding-like domain	-2.94662	7.65658e-05	-2.18808	0.0283841	-0.758538	0.221468	0.265396	0.661571	0.47816	0.49389	-0.212764	0.698398
Gohir.A05G288000	Protein kinase-like domain superfamily	-2.25348	2.40773e-09	-0.776804	0.035727	-1.47668	9.82887e-07	-1.08764	3.3601e-05	0.289737	0.257996	-1.37738	1.19582e-06
Gohir.A05G328300	K Homology domain, type 1	0.909516	8.69534e-05	0.687755	0.0307894	0.221761	0.292382	-0.0433379	0.84008	-0.271232	0.233952	0.227894	0.20061
Gohir.A06G026500	Nucleotide-diphospho-sugar transferases	2.8497	0.000308188	1.64756	0.149289	1.20214	0.0924606	0.168194	0.800015	-1.07292	0.136843	1.24112	0.0321232
Gohir.A06G049200	-	2.77565	0.000573744	1.36108	0.280968	1.41457	0.0528979	0.310017	0.667854	-1.89178	0.0225206	2.2018	0.00169735
Gohir.A06G098214	LRR|F-box-like domain superfamily	-1.6084	9.50945e-08	-0.502638	0.170514	-1.10576	1.55834e-05	-0.814299	0.000365	0.33029	0.167183	-1.14459	5.04462e-06
Gohir.A07G030300	Homeobox domain	1.06692	3.77541e-07	0.57756	0.0186981	0.489364	0.0029709	0.351996	0.0207984	-0.243388	0.167761	0.595384	0.000227322
Gohir.A07G147600	Zinc finger, FYVE/PHD-type	-0.451737	0.273412	-0.473248	0.596621	0.0215105	0.966825	1.01431	0.00808143	1.11588	0.0148041	-0.101567	0.7759
Gohir.A07G180900	COBRA, plant	2.69403	6.49079e-07	1.5739	0.0103398	1.12013	0.00628362	0.846672	0.0272824	-0.330421	0.464287	1.17709	0.00214463
Gohir.A07G188800	-	-0.883511	0.00638356	-1.24843	0.0109417	0.364914	0.252236	1.14536	0.000528177	0.595773	0.0874481	0.549584	0.0462843
Gohir.A08G151100	Protein ENHANCED DISEASE RESISTANCE 2	0.164936	0.486766	0.501131	0.199506	-0.336195	0.136209	-0.701685	0.00207765	-0.57542	0.0256757	-0.126265	0.524279
Gohir.A08G160000	HAD superfamily	-1.51903	5.41157e-05	-0.907853	0.0886538	-0.611175	0.057055	-0.307532	0.312158	0.366886	0.3118	-0.674418	0.0205602
Gohir.A09G112100	RNA recognition motif domain	-2.18953	2.14747e-06	-1.81592	0.0012094	-0.37361	0.29888	-0.33113	0.322852	-0.0902669	0.843542	-0.240863	0.437862
Gohir.A09G213644	Protein kinase domain|NAF domain	-1.1569	3.82722e-05	-0.526755	0.211354	-0.630141	0.0104058	-0.0714293	0.772201	0.405761	0.130803	-0.47719	0.0268609
Gohir.A10G079400	Glycosyl transferase, family 1|family 4_5	1.37919	0.000133517	0.80963	0.124334	0.569562	0.0755694	-0.427523	0.152728	-0.614211	0.0857833	0.186688	0.506255
Gohir.A10G205200	Zinc finger, GATA-type	1.54963	0.000811135	0.94509	0.202595	0.604537	0.158818	-0.777758	0.0554218	-1.46712	0.00597624	0.689359	0.0668195
Gohir.A11G093500	Protein BRANCHLESS TRICHOME-like	-0.48204	0.0016468	0.234067	0.406258	-0.716107	2.75608e-05	0.14345	0.295016	0.863011	0.000118469	-0.719561	1.15128e-05
Gohir.A11G127900	Linker histone H1/H5, domain H15	-0.57818	0.00269813	-0.357564	0.283628	-0.220616	0.241481	0.111817	0.535823	0.414977	0.0471659	-0.303161	0.0629973
Gohir.A11G171000	Palmitoyltransferase, DHHC domain	-0.176143	0.276735	0.0804182	0.872417	-0.256561	0.108461	-0.72967	5.52352e-05	-0.58868	0.00382222	-0.14099	0.314696
Gohir.A11G248400	Myc-type, basic helix-loop-helix (bHLH) domain	-0.986537	7.78882e-05	-0.599804	0.0946164	-0.386733	0.0771558	-0.148939	0.481583	0.255624	0.297958	-0.404563	0.0378509
Gohir.A11G254800	NDRG|Alpha/Beta hydrolase fold	1.34209	0.000436695	1.08963	0.0481193	0.25246	0.495561	-0.714731	0.0334871	-0.527392	0.179688	-0.187339	0.547405
Gohir.A12G201300	Cytochrome P450, E-class, group I	1.78811	0.0274151	3.15237	0.0215973	-1.36426	0.120285	-1.3058	0.0772443	-0.884137	0.314596	-0.421661	0.536824
Gohir.A12G229532	Photosystem I PsaJ, reaction centre subunit IX	6.19628	0.00174428	4.36193	0.128992	1.83435	0.248646	-4.92592	0.00529099	-6.88004	0.00419698	1.95412	0.16111
Gohir.A13G035300	Myc-type, basic helix-loop-helix (bHLH) domain	-1.0117	0.0761806	-1.95493	0.0319014	0.943228	0.096879	1.93782	0.0014428	0.292894	0.668588	1.64493	0.00315269
Gohir.A13G049200	Amidase signature (AS) superfamily	-0.331841	0.0514163	0.0302198	0.96632	-0.362061	0.0350722	0.286399	0.0731375	0.860724	0.000519317	-0.574326	0.000649845
Gohir.A13G073900	Ran-interacting Mog1 protein	0.339404	0.0368658	0.548149	0.0309195	-0.208745	0.208261	-0.196752	0.199741	-0.33181	0.0696979	0.135058	0.343487
Gohir.D02G080200	-	1.09922	3.34119e-05	1.45557	8.34424e-05	-0.356351	0.125541	-0.215771	0.324164	0.491814	0.0619283	-0.707585	0.00161909
Gohir.D02G083700	-	5.06931	2.6301e-05	3.12257	0.032037	1.94674	0.0358894	0.640845	0.482028	-1.46567	0.151005	2.10651	0.0141362
Gohir.D03G026100	NRAMP family	-0.136715	0.594188	-1.30386	0.000542058	1.16715	2.82425e-05	0.799213	0.00109456	-0.0900399	0.758573	0.889253	0.000238558
Gohir.D03G050800	Glycoside hydrolase family 16	4.62674	0.000756412	3.36992	0.0817351	1.25682	0.30666	0.302863	0.824463	-1.24973	0.368319	1.5526	0.157643
Gohir.D05G006300	-	5.3358	0.000260532	4.77108	0.0165861	0.564726	0.68862	0.456585	0.72358	-2.56431	0.0587224	3.0209	0.00833343
Gohir.D05G017200	-	1.34517	0.000255594	1.33113	0.0101692	0.0140353	0.974037	-0.0456686	0.896818	-0.127546	0.754825	0.0818777	0.786268
Gohir.D05G048200	-	0.319352	0.173973	0.0377958	0.969029	0.281556	0.237366	1.25078	7.7865e-06	0.995579	0.00154667	0.255198	0.209905
Gohir.D05G079500	-	-0.205126	0.405916	0.200707	0.73432	-0.405833	0.0880683	-1.07664	6.35088e-05	-0.901988	0.00327766	-0.174648	0.402967
Gohir.D05G153000	-	1.12782	0.000339455	0.580162	0.250474	0.547662	0.0564481	-0.507152	0.0635196	-0.558652	0.0857346	0.0515001	0.84604
Gohir.D05G188000	-	0.55188	0.00218083	0.483002	0.0847925	0.0688778	0.72457	-0.518416	0.00282907	-0.315504	0.102204	-0.202912	0.177789
Gohir.D05G203300	-	1.14308	0.000211686	0.847369	0.0548913	0.295713	0.302922	-0.0661977	0.819795	-0.274398	0.383346	0.208201	0.394769
Gohir.D06G053801	-	-0.374784	0.842391	0.67006	0.897477	-1.04484	0.468346	-7.41602	0.000134693	-8.36665	0.00104094	0.950629	0.434424
Gohir.D06G102000	-	3.6781	9.32292e-05	2.22927	0.0733393	1.44884	0.0687352	-0.696078	0.380098	-1.06742	0.246806	0.371344	0.60415
Gohir.D06G110600	HEAT repeat|Armadillo-type fold	0.0178504	0.885018	0.333912	0.0365243	-0.316061	0.00303006	-0.37894	0.000449105	-0.102577	0.374456	-0.276363	0.00389472
Gohir.D06G184100	Cytochrome P450, E-class, group I	-1.53441	3.93905e-08	-0.689877	0.0227344	-0.844535	0.000108991	-0.588872	0.00256853	0.0974952	0.676585	-0.686368	0.000407006
Gohir.D07G023700	Zinc finger, CCCH-type	-1.28248	0.000233813	0.146637	0.888493	-1.42912	7.75605e-05	-0.0808854	0.794026	1.44655	0.000872364	-1.52743	1.16354e-05
Gohir.D07G099500	Eukaryotic translation initiation factor 3 subunit J	1.14371	0.000218456	0.951587	0.0287857	0.192121	0.522293	-0.759802	0.00681527	-0.730085	0.025738	-0.0297176	0.91022
Gohir.D08G169900	Cytochrome P450, E-class, group I	1.21912	0.156106	2.65067	0.0673513	-1.43155	0.101529	-1.80089	0.0409126	-0.899942	0.390746	-0.900951	0.248992
Gohir.D09G182000	Zinc finger, RING-type	-0.91837	0.00890219	-0.126495	0.916962	-0.791875	0.0227581	1.14082	0.00137753	1.25021	0.0042221	-0.109391	0.729574
Gohir.D11G120200	Heat shock factor binding 1	0.327666	0.046573	0.161194	0.678509	0.166472	0.329422	-0.368011	0.0204995	-0.547721	0.0065789	0.17971	0.211933
Gohir.D11G154700	Zinc finger, RING-type	-2.42895	1.60757e-06	-0.383523	0.68838	-2.04543	1.26163e-05	-1.05379	0.00474647	1.22477	0.00866518	-2.27856	1.72289e-06
Gohir.D11G264500	NDRG|Alpha/Beta hydrolase fold	1.37624	9.69306e-05	1.20677	0.0120251	0.169467	0.619515	-0.318534	0.281037	-0.448898	0.197999	0.130364	0.641288
Gohir.D11G302700	SWEET sugar transporter	1.54655	0.00033802	1.10017	0.0829329	0.44638	0.262787	-0.492849	0.178961	-0.420469	0.338486	-0.0723802	0.839697
Gohir.D12G079500	-	1.38587	0.00326952	1.45526	0.0427005	-0.0693852	0.898763	-0.150564	0.742224	-0.384236	0.45313	0.233671	0.558138
Gohir.D12G144700	-	-5.34221	1.02454e-07	-2.68829	0.00897057	-2.65392	0.000160012	-1.86547	0.00401263	0.668186	0.392478	-2.53366	0.000251798
