# Supplementary material for: Transcriptome analysis of the 2,4-dichlorophenoxyacetic acid (2,4-D)-tolerant cotton chromosome substitution line CS-B15sh and its susceptible parental lines G. hirsutum L. cv. Texas Marker-1 and G. barbadense L. cv. Pima 379
Source: Front Plant Sci. 2022 Aug 22;13:910369. doi: 10.3389/fpls.2022.910369 (PMC9441920; doi:10.3389/fpls.2022.910369)
Supplement: Supplementary Table 6 — List of DEGs unique and significantly expressed (FDR < 0.0001) in CS-B15sh (treated vs. untreated). [file Table_6.XLSX]

## Sheet: Sheet1
GeneID	CS-B15sh_log2FC	CS-B15sh_FC	CS-B15sh_FDR	Pima 379_FDR	TM-1_FDR	IPRID	Description	GOID	GODescription
Gohir.A05G022200	7.05588	133.055	0.000230761	0.00879677	0.0137414	IPR001902|IPR002645|IPR011547|IPR030316|IPR036513	SLC26A/SulP transporter|STAS domain|SLC26A/SulP transporter domain|Sulfate transporter 3.5|STAS domain superfamily	GO:0008271|GO:0008272|GO:0015116|GO:0016020|GO:0016021|GO:0055085|GO:1902358	secondary active sulfate transmembrane transporter activity|sulfate transport|sulfate transmembrane transporter activity|membrane|integral component of membrane|transmembrane transport|sulfate transmembrane transport
Gohir.D09G116300	7.02524	130.259	0.000459706	0.824748	0.00587875	IPR000490|IPR017853	Glycoside hydrolase family 17|Glycoside hydrolase superfamily	GO:0004553|GO:0005975	hydrolase activity, hydrolyzing O-glycosyl compounds|carbohydrate metabolic process
Gohir.D08G249300	6.98914	127.04	0.00065536	0.358629	0.0308713	IPR000823|IPR002016|IPR010255	Plant peroxidase|Haem peroxidase|Haem peroxidase superfamily	GO:0004601|GO:0006979|GO:0020037|GO:0055114	peroxidase activity|response to oxidative stress|heme binding|oxidation-reduction process
Gohir.A13G076500	5.85313	57.8055	4.01532e-05	0.00459253	0.00118015	IPR002963|IPR007112|IPR007117|IPR007118|IPR009009|IPR036749|IPR036908	Expansin|Expansin/pollen allergen, DPBB domain|Expansin, cellulose-binding-like domain|Expansin/Lol pI|RlpA-like protein, double-psi beta-barrel domain|Expansin, cellulose-binding-like domain superfamily|RlpA-like domain superfamily	GO:0005576|GO:0009664	extracellular region|plant-type cell wall organization
Gohir.A11G129600	5.52426	46.0223	1.55599e-05	0.238591	0.00452724	IPR000620|IPR030184	EamA domain|WAT1-related protein	GO:0016020|GO:0016021|GO:0022857	membrane|integral component of membrane|transmembrane transporter activity
Gohir.A09G072800	4.84658	28.7717	0.000756542	0.0159543	0.0339236	IPR006502	Protein of unknown function PDDEXK-like	NA	NA
Gohir.D05G023700	4.78458	27.5615	0.000574815	0.00662687	0.00394334		NA
Gohir.D10G234200	4.77129	27.3087	0.000392292	0.571235	0.00110269		NA
Gohir.A06G152100	4.57592	23.8501	0.000743458	0.0212201	0.325981	IPR005123|IPR026992|IPR027443	Oxoglutarate/iron-dependent dioxygenase|Non-haem dioxygenase N-terminal domain|Isopenicillin N synthase-like	GO:0016491|GO:0055114	oxidoreductase activity|oxidation-reduction process
Gohir.A05G184100	4.41202	21.2888	1.19119e-06	0.0430428	0.00224423	IPR002963|IPR007112|IPR007117|IPR007118|IPR009009|IPR036749|IPR036908	Expansin|Expansin/pollen allergen, DPBB domain|Expansin, cellulose-binding-like domain|Expansin/Lol pI|RlpA-like protein, double-psi beta-barrel domain|Expansin, cellulose-binding-like domain superfamily|RlpA-like domain superfamily	GO:0005576|GO:0009664	extracellular region|plant-type cell wall organization
Gohir.A11G060500	4.3923	20.9997	5.32344e-05	0.0200476	0.00394437		NA
Gohir.A11G274200	4.22947	18.7584	0.000116749	0.04713	0.241513	IPR011598|IPR036638	Myc-type, basic helix-loop-helix (bHLH) domain|Helix-loop-helix DNA-binding domain superfamily	GO:0046983	protein dimerization activity
Gohir.D04G038700	4.15126	17.7686	1.75495e-06	0.010287	0.00367796		NA
Gohir.D10G208900	4.00381	16.0424	0.000129522	0.948648	0.00234938		NA
Gohir.A05G134000	3.99907	15.9897	0.000648315	0.890546	0.0761908	IPR006384|IPR016965|IPR023214|IPR036412	Pyridoxal phosphate phosphatase-related|Phosphatase PHOSPHO-type|HAD superfamily|HAD-like superfamily	GO:0016791	phosphatase activity
Gohir.A06G069600	3.99813	15.9793	0.000743294	0.00389433	0.0508652	IPR007828	Inositol oxygenase	GO:0005506|GO:0005737|GO:0019310|GO:0050113|GO:0055114	iron ion binding|cytoplasm|inositol catabolic process|inositol oxygenase activity|oxidation-reduction process
Gohir.D07G136600	3.83867	14.3073	6.08656e-05	0.0275367	0.196695	IPR006439|IPR010237|IPR023214|IPR036412|IPR041492	HAD hydrolase, subfamily IA|Pyrimidine 5-nucleotidase|HAD superfamily|HAD-like superfamily|Haloacid dehalogenase-like hydrolase	GO:0016787	hydrolase activity
Gohir.D07G226200	3.80182	13.9464	0.000402365	0.757215	0.17861	IPR015590|IPR016161|IPR016162|IPR016163	Aldehyde dehydrogenase domain|Aldehyde/histidinol dehydrogenase|Aldehyde dehydrogenase, N-terminal|Aldehyde dehydrogenase, C-terminal	GO:0016491|GO:0016620|GO:0055114	oxidoreductase activity|oxidoreductase activity, acting on the aldehyde or oxo group of donors, NAD or NADP as acceptor|oxidation-reduction process
Gohir.D08G222300	3.77081	13.6498	8.80763e-06	0.00429242	0.00682494	IPR011598|IPR036638	Myc-type, basic helix-loop-helix (bHLH) domain|Helix-loop-helix DNA-binding domain superfamily	GO:0046983	protein dimerization activity
Gohir.A05G173900	3.62657	12.3511	3.02071e-05	0.0085463	0.0067389	IPR005123|IPR026992|IPR027443	Oxoglutarate/iron-dependent dioxygenase|Non-haem dioxygenase N-terminal domain|Isopenicillin N synthase-like	GO:0016491|GO:0055114	oxidoreductase activity|oxidation-reduction process
Gohir.D05G338000	3.6229	12.3197	1.70963e-05	0.524399	0.00177832		NA
Gohir.A04G114300	3.566	11.8433	2.8388e-06	0.00101877	0.0276096		NA
Gohir.A12G054500	3.55406	11.7457	0.000731405	0.0160605	0.0042138	IPR011697|IPR017926|IPR029062	Peptidase C26|Glutamine amidotransferase|Class I glutamine amidotransferase-like	GO:0016787	hydrolase activity
Gohir.D10G203350	3.51892	11.463	2.47256e-05	0.435799	0.00155415		NA
Gohir.D08G051200	3.51298	11.416	0.000411892	0.0321223	0.00177169	IPR013087|IPR036236	Zinc finger C2H2-type|Zinc finger C2H2 superfamily	NA	NA
Gohir.A09G155600	3.49858	11.3026	0.000486859	0.800838	0.0284695	IPR002963|IPR007112|IPR007117|IPR007118|IPR009009|IPR036749|IPR036908	Expansin|Expansin/pollen allergen, DPBB domain|Expansin, cellulose-binding-like domain|Expansin/Lol pI|RlpA-like protein, double-psi beta-barrel domain|Expansin, cellulose-binding-like domain superfamily|RlpA-like domain superfamily	GO:0005576|GO:0009664	extracellular region|plant-type cell wall organization
Gohir.D11G344600	3.4649	11.0418	3.75738e-05	0.966658	0.00152445	IPR004140|IPR016159	Exocyst complex component Exo70|Cullin repeat-like-containing domain superfamily	GO:0000145|GO:0006887	exocyst|exocytosis
Gohir.D10G245200	3.39124	10.4922	0.000325425	0.0125664	0.0332677		NA
Gohir.D05G039200	3.34709	10.1759	0.000157511	0.938304	0.0975678		NA
Gohir.D01G047000	3.3428	10.1457	0.000622728	0.191425	0.00108427		NA
Gohir.D07G099900	3.29005	9.78145	0.000139312	0.0241473	0.00180755		NA
Gohir.D07G195400	3.12626	8.73166	1.02985e-06	0.00114913	0.00228721	IPR010800	Glycine rich protein	NA	NA
Gohir.D13G005500	3.11508	8.66428	2.04764e-05	0.759065	0.0143855	IPR000375|IPR022812|IPR027417|IPR030381	Dynamin central domain|Dynamin superfamily|P-loop containing nucleoside triphosphate hydrolase|Dynamin-type guanine nucleotide-binding (G) domain	GO:0005525	GTP binding
Gohir.D12G014600	3.03081	8.1727	2.84258e-05	0.0384241	0.00403552		NA
Gohir.D01G070100	3.00427	8.02371	0.000784429	0.473863	0.00549823	IPR000490|IPR012946|IPR017853	Glycoside hydrolase family 17|X8 domain|Glycoside hydrolase superfamily	GO:0004553|GO:0005975	hydrolase activity, hydrolyzing O-glycosyl compounds|carbohydrate metabolic process
