# Supplementary material for: Transcriptome analysis of the 2,4-dichlorophenoxyacetic acid (2,4-D)-tolerant cotton chromosome substitution line CS-B15sh and its susceptible parental lines G. hirsutum L. cv. Texas Marker-1 and G. barbadense L. cv. Pima 379
Source: Front Plant Sci. 2022 Aug 22;13:910369. doi: 10.3389/fpls.2022.910369 (PMC9441920; doi:10.3389/fpls.2022.910369)
Supplement: Supplementary Table 7 — DEGs associated with herbicide metabolism. [file Table_7.XLSX]

## Sheet: herb metabolism
GeneID	Description	Pima 379_log2FC	Pima 379_FDR	CS-B15sh_log2FC	CS-B15sh_FDR	TM-1_log2FC	TM-1_FDR	IPRID	KEGGID	KEGGDescription	GOID	GOType	GODescription
Gohir.A01G174100	Flavin monooxygenase FMO|Flavin monooxygenase-like|FAD/NAD(P)-binding domain superfamily	-0.456951	0.467006	6.814	5.05607e-08	5.63518	2.61135e-07	IPR000960|IPR020946|IPR036188	ko00982	Drug metabolism - cytochrome P450	GO:0004499|GO:0050660|GO:0050661|GO:0055114	Molecular Function|Molecular Function|Molecular Function|Biological Process	N,N-dimethylaniline monooxygenase activity|flavin adenine dinucleotide binding|NADP binding|oxidation-reduction process
Gohir.D06G002600	FAD linked oxidase, N-terminal|Cytokinin dehydrogenase 1, FAD/cytokinin binding domain|FAD-linked oxidase-like, C-terminal|FAD-binding domain, PCMH-type|FAD-binding, type PCMH, subdomain 1|FAD-binding, type PCMH, subdomain 2|Cytokinin dehydrogenase, C-terminal domain superfamily|FAD-binding, type PCMH-like superfamily	-0.634137	0.624279	5.67644	3.3573e-05	4.51201	9.80122e-05	IPR006094|IPR015345|IPR016164|IPR016166|IPR016167|IPR016169|IPR016170|IPR036318	ko00908	Zeatin biosynthesis	GO:0003824|GO:0009690|GO:0016491|GO:0019139|GO:0050660|GO:0055114|GO:0071949	Molecular Function|Biological Process|Molecular Function|Molecular Function|Molecular Function|Biological Process|Molecular Function	catalytic activity|cytokinin metabolic process|oxidoreductase activity|cytokinin dehydrogenase activity|flavin adenine dinucleotide binding|oxidation-reduction process|FAD binding
Gohir.A01G025200	Amine oxidase|Arsenite methyltransferase-like|S-adenosyl-L-methionine-dependent methyltransferase|FAD/NAD(P)-binding domain superfamily	-0.0945087	0.863016	2.72719	1.2794e-05	1.87331	0.000266176	IPR002937|IPR026669|IPR029063|IPR036188	ko01522	Endocrine resistance	GO:0016491|GO:0055114	Molecular Function|Biological Process	oxidoreductase activity|oxidation-reduction process
Gohir.A11G195400	Glutathione S-transferase, N-terminal|Glutathione S-transferase, C-terminal|Glutathione S-transferase, C-terminal-like|Thioredoxin-like superfamily|Glutathione S-transferase, C-terminal domain superfamily	1.4272	0.000122367	1.29048	6.33681e-05	0.343258	0.171545	IPR004045|IPR004046|IPR010987|IPR036249|IPR036282	ko00480|ko00980|ko00982|ko00983|ko01522|ko01524|ko04212|ko05200|ko05204|ko05225|ko05418	Glutathione metabolism|Metabolism of xenobiotics by cytochrome P450|Drug metabolism - cytochrome P450|Drug metabolism - other enzymes|Endocrine resistance|Platinum drug resistance|Longevity regulating pathway - worm|Pathways in cancer|Chemical carcinogene	GO:0005515	Molecular Function	protein binding
Gohir.D11G232100	Glutathione S-transferase, N-terminal|Glutathione S-transferase, C-terminal|Glutathione S-transferase, C-terminal-like|Thioredoxin-like superfamily|Glutathione S-transferase, C-terminal domain superfamily	1.28397	0.000357038	1.05028	0.000553679	-0.168712	0.51418	IPR004045|IPR004046|IPR010987|IPR036249|IPR036282	ko00480|ko00980|ko00982|ko00983|ko01522|ko01524|ko04212|ko05200|ko05204|ko05225|ko05418	Glutathione metabolism|Metabolism of xenobiotics by cytochrome P450|Drug metabolism - cytochrome P450|Drug metabolism - other enzymes|Endocrine resistance|Platinum drug resistance|Longevity regulating pathway - worm|Pathways in cancer|Chemical carcinogene	GO:0005515	Molecular Function	protein binding
Gohir.D11G187200	Cytochrome P450|Cytochrome P450, E-class, group IV|Cytochrome P450 superfamily	0.30808	0.509226	1.62876	0.000785172	-0.158584	0.709573	IPR001128|IPR002403|IPR036396	ko00905|ko01522	Brassinosteroid biosynthesis|Endocrine resistance	GO:0004497|GO:0005506|GO:0016705|GO:0020037|GO:0055114	Molecular Function|Molecular Function|Molecular Function|Molecular Function|Biological Process	monooxygenase activity|iron ion binding|oxidoreductase activity, acting on paired donors, with incorporation or reduction of molecular oxygen|heme binding|oxidation-reduction process
Gohir.D09G116300	Glycoside hydrolase family 17|Glycoside hydrolase superfamily	-0.302802	0.824748	7.02524	0.000459706	4.27474	0.00587875	IPR000490|IPR017853	NA	NA	GO:0004553|GO:0005975	Molecular Function|Biological Process	hydrolase activity, hydrolyzing O-glycosyl compounds|carbohydrate metabolic process
