# Supplementary material for: Transcriptome analysis of the 2,4-dichlorophenoxyacetic acid (2,4-D)-tolerant cotton chromosome substitution line CS-B15sh and its susceptible parental lines G. hirsutum L. cv. Texas Marker-1 and G. barbadense L. cv. Pima 379
Source: Front Plant Sci. 2022 Aug 22;13:910369. doi: 10.3389/fpls.2022.910369 (PMC9441920; doi:10.3389/fpls.2022.910369)
Supplement: Supplementary Table 8 — Read counts and mapping rate. [file Table_8.XLSX]

## Sheet: Sheet1
SRA Accession	Cultivar	Library Name	Number of Raw Fragments	Number of Mapped Fragments	Mapping Rate
SRR18686537	Pima 379	PimaHAT1	60212138	41146612	0.683361
SRR18686536	Pima 379	PimaHAT2	51283515	37235360	0.726069
SRR18686525	Pima 379	PimaHAT3	76913536	54294161	0.705912
SRR18686523	Pima 379	PimaHAT4	55864324	39761127	0.711745
SRR18686519	Pima 379	PimaUTD1	62964476	39045121	0.620113
SRR18686518	Pima 379	PimaUTD2	72716792	44898296	0.617441
SRR18686517	Pima 379	PimaUTD3	62884705	40056957	0.63699
SRR18686516	Pima 379	PimaUTD4	64340362	41143807	0.639471
SRR18686515	CS-B15sh	s_31_4HAT1	67284789	47147690	0.700718
SRR18686514	CS-B15sh	s_31_4HAT2	65418993	47474755	0.725703
SRR18686535	CS-B15sh	s_31_4HAT3	53523749	38423030	0.717869
SRR18686534	CS-B15sh	s_31_4HAT4	63117781	45659624	0.723404
SRR18686533	CS-B15sh	s_31_4UTD1	56824118	38668228	0.68049
SRR18686532	CS-B15sh	s_31_4UTD2	65076412	44279224	0.680419
SRR18686531	CS-B15sh	s_31_4UTD3	85085033	59822866	0.703095
SRR18686530	CS-B15sh	s_31_4UTD4	49762726	34478071	0.692849
SRR18686529	TM-1	TM_1HAT1	57134602	38059040	0.666129
SRR18686528	TM-1	TM_1HAT2	64470959	46784647	0.72567
SRR18686527	TM-1	TM_1HAT3	64217511	47605052	0.74131
SRR18686526	TM-1	TM_1HAT4	62805884	44415955	0.707194
SRR18686524	TM-1	TM_1UTD1	67607620	44603125	0.659735
SRR18686522	TM-1	TM_1UTD2	70113188	47900588	0.683189
SRR18686521	TM-1	TM_1UTD3	59007882	40074818	0.679143
SRR18686520	TM-1	TM_1UTD4	59484778	41067291	0.690383
